# Supplementary material for: Functional redundancy of transcription factors explains why most binding targets of a transcription factor are not affected when the transcription factor is knocked out
Source: BMC Syst Biol. 2015 Dec 9;9(Suppl 6):S2. doi: 10.1186/1752-0509-9-S6-S2 (PMC4674858; doi:10.1186/1752-0509-9-S6-S2)
Supplement: Additional file 1 — The details of the 4065 genes under study. For each of the 4065 genes under study, its TB(g), TK(g) and TB(g)∩TK(g) are provided. [file 1752-0509-9-S6-S2-S1.xls]

## Sheet: 4065genes
ORF name	B	K	O
YAL001C	3	0	0
YAL002W	1	0	0
YAL003W	1	8	0
YAL004W	2	4	1
YAL005C	1	1	0
YAL007C	1	9	1
YAL012W	3	6	0
YAL016W	4	0	0
YAL017W	7	0	0
YAL018C	7	6	0
YAL019W	1	0	0
YAL020C	1	0	0
YAL021C	1	1	0
YAL022C	11	1	0
YAL023C	2	3	0
YAL024C	1	0	0
YAL025C	1	5	0
YAL026C	2	0	0
YAL027W	1	0	0
YAL028W	5	0	0
YAL029C	5	0	0
YAL030W	2	1	0
YAL031C	2	0	0
YAL032C	1	0	0
YAL033W	2	0	0
YAL034C	2	0	0
YAL034W-A	3	0	0
YAL035C-A	2	3	0
YAL035W	3	1	0
YAL036C	3	3	0
YAL037W	6	1	1
YAL038W	4	7	2
YAL039C	1	0	0
YAL040C	5	3	1
YAL041W	1	0	0
YAL042W	1	3	0
YAL043C	1	0	0
YAL043C-A	1	2	0
YAL044C	1	11	1
YAL045C	1	0	0
YAL046C	2	0	0
YAL047C	1	0	0
YAL048C	1	0	0
YAL049C	1	1	0
YAL053W	7	0	0
YAL054C	7	1	1
YAL058W	2	0	0
YAL060W	1	6	0
YAL062W	7	5	0
YAL063C	3	0	0
YAL064C-A	3	0	0
YAL064W	5	1	1
YAL065C	3	0	0
YAL067C	3	0	0
YAL068C	3	2	0
YAR002W	3	0	0
YAR007C	6	4	0
YAR008W	6	0	0
YAR009C	18	15	2
YAR010C	1	13	1
YAR014C	2	0	0
YAR015W	2	10	0
YAR018C	4	3	1
YAR019C	1	0	0
YAR023C	3	0	0
YAR027W	1	2	0
YAR035W	1	2	0
YAR047C	3	0	0
YAR050W	11	0	0
YAR060C	2	0	0
YAR061W	2	0	0
YAR064W	1	5	0
YAR066W	1	2	0
YAR068W	2	9	0
YAR070C	1	0	0
YAR071W	1	24	0
YBL001C	7	1	0
YBL002W	5	8	1
YBL003C	5	13	0
YBL004W	2	1	0
YBL005W	1	0	0
YBL006C	1	1	0
YBL007C	1	1	1
YBL008W	2	0	0
YBL011W	1	1	0
YBL013W	1	1	0
YBL014C	1	2	0
YBL015W	1	0	0
YBL016W	3	2	0
YBL017C	3	0	0
YBL018C	4	2	0
YBL019W	2	0	0
YBL020W	1	0	0
YBL021C	1	0	0
YBL022C	3	0	0
YBL023C	4	0	0
YBL025W	6	0	0
YBL026W	1	5	0
YBL029W	15	0	0
YBL030C	4	0	0
YBL032W	4	6	0
YBL033C	4	0	0
YBL036C	1	0	0
YBL037W	2	0	0
YBL038W	2	0	0
YBL039C	2	0	0
YBL041W	2	2	1
YBL042C	2	5	0
YBL043W	5	2	0
YBL044W	1	2	0
YBL045C	1	0	0
YBL046W	1	0	0
YBL047C	1	0	0
YBL048W	1	0	0
YBL049W	1	0	0
YBL050W	5	0	0
YBL051C	5	3	0
YBL054W	1	0	0
YBL055C	1	1	0
YBL056W	1	5	0
YBL057C	1	1	0
YBL058W	1	3	0
YBL059C-A	1	0	0
YBL059W	8	1	0
YBL063W	2	0	0
YBL064C	2	4	1
YBL068W	2	2	0
YBL069W	2	1	0
YBL070C	2	1	0
YBL071C	2	0	0
YBL072C	2	7	1
YBL073W	1	0	0
YBL074C	9	0	0
YBL075C	1	1	0
YBL076C	2	2	0
YBL077W	2	10	0
YBL078C	2	1	0
YBL079W	1	0	0
YBL080C	1	0	0
YBL081W	1	3	0
YBL082C	1	5	0
YBL083C	1	4	0
YBL085W	1	0	0
YBL086C	1	1	0
YBL087C	8	8	1
YBL089W	3	0	0
YBL092W	1	6	1
YBL093C	1	0	0
YBL095W	1	0	0
YBL097W	3	0	0
YBL098W	1	3	0
YBL099W	2	0	0
YBL100C	1	0	0
YBL101W-B	3	0	0
YBL104C	1	0	0
YBL106C	3	0	0
YBL107C	1	2	0
YBL107W-A	1	0	0
YBL108W	4	0	0
YBL109W	9	0	0
YBL111C	9	8	1
YBL112C	9	1	0
YBL113C	9	3	0
YBR001C	2	2	0
YBR002C	1	0	0
YBR003W	1	0	0
YBR007C	2	1	0
YBR008C	2	0	0
YBR009C	6	14	1
YBR010W	6	19	0
YBR011C	3	1	0
YBR012C	4	0	0
YBR012W-A	6	17	2
YBR012W-B	6	6	1
YBR013C	4	0	0
YBR017C	1	0	0
YBR018C	1	1	0
YBR019C	5	1	1
YBR020W	5	1	1
YBR025C	3	4	1
YBR029C	5	0	0
YBR030W	5	0	0
YBR032W	4	0	0
YBR033W	1	1	0
YBR035C	1	0	0
YBR036C	1	0	0
YBR037C	2	0	0
YBR038W	2	1	1
YBR039W	3	3	0
YBR040W	7	0	0
YBR041W	3	0	0
YBR042C	1	0	0
YBR043C	1	0	0
YBR044C	2	0	0
YBR046C	2	0	0
YBR047W	2	0	0
YBR048W	7	6	1
YBR049C	1	0	0
YBR050C	1	2	0
YBR051W	1	0	0
YBR052C	1	4	0
YBR054W	1	35	0
YBR056W	2	3	0
YBR057C	9	0	0
YBR058C-A	1	0	0
YBR059C	1	1	0
YBR060C	4	0	0
YBR061C	1	1	0
YBR062C	1	2	0
YBR063C	1	1	0
YBR064W	1	0	0
YBR065C	3	1	0
YBR066C	1	2	0
YBR067C	1	16	0
YBR068C	3	4	1
YBR069C	3	4	0
YBR070C	5	2	1
YBR071W	5	1	0
YBR072W	1	0	0
YBR073W	3	0	0
YBR074W	1	1	0
YBR076W	1	1	0
YBR077C	7	1	0
YBR078W	7	5	0
YBR080C	3	0	0
YBR081C	1	0	0
YBR082C	1	2	0
YBR083W	5	4	2
YBR084C-A	1	6	1
YBR084W	1	0	0
YBR085C-A	2	0	0
YBR085W	1	3	0
YBR086C	2	2	0
YBR087W	2	1	0
YBR089C-A	2	0	0
YBR089W	1	3	1
YBR090C	2	3	0
YBR095C	2	2	0
YBR096W	2	1	0
YBR097W	4	0	0
YBR098W	3	2	0
YBR099C	11	0	0
YBR100W	3	0	0
YBR101C	2	0	0
YBR102C	4	0	0
YBR103W	4	0	0
YBR104W	1	1	0
YBR109C	11	1	0
YBR110W	11	0	0
YBR112C	3	0	0
YBR114W	3	0	0
YBR115C	1	0	0
YBR116C	1	4	0
YBR117C	1	1	0
YBR118W	1	5	1
YBR119W	2	1	0
YBR120C	3	2	0
YBR121C	1	6	0
YBR122C	3	1	0
YBR124W	3	0	0
YBR126C	1	6	0
YBR127C	4	1	0
YBR128C	2	1	0
YBR129C	1	3	0
YBR130C	1	1	0
YBR131W	1	0	0
YBR133C	3	0	0
YBR135W	3	0	0
YBR136W	1	0	0
YBR138C	3	0	0
YBR139W	3	1	0
YBR141C	1	0	0
YBR142W	1	3	0
YBR143C	2	6	0
YBR144C	3	0	0
YBR145W	3	5	1
YBR146W	1	1	0
YBR147W	1	1	0
YBR148W	1	1	0
YBR149W	1	2	0
YBR150C	3	1	0
YBR151W	3	0	0
YBR152W	2	2	0
YBR154C	1	8	0
YBR155W	1	3	0
YBR156C	3	0	0
YBR157C	5	2	0
YBR158W	6	6	1
YBR159W	8	0	0
YBR160W	2	0	0
YBR161W	2	0	0
YBR162C	3	6	0
YBR162W-A	3	9	0
YBR163W	2	1	0
YBR166C	3	0	0
YBR167C	7	1	0
YBR168W	7	0	0
YBR174C	1	0	0
YBR176W	1	0	0
YBR178W	1	0	0
YBR179C	3	1	0
YBR180W	3	1	1
YBR181C	3	6	1
YBR182C	2	2	1
YBR183W	2	3	0
YBR184W	1	4	1
YBR185C	5	0	0
YBR186W	5	2	0
YBR187W	2	8	0
YBR188C	3	0	0
YBR189W	3	7	1
YBR190W	6	0	0
YBR191W	6	6	1
YBR193C	1	0	0
YBR194W	1	0	0
YBR195C	2	0	0
YBR196C	5	7	3
YBR198C	1	1	0
YBR199W	1	1	0
YBR201W	2	1	0
YBR204C	2	0	0
YBR205W	2	3	0
YBR206W	2	0	0
YBR210W	2	0	0
YBR211C	1	0	0
YBR212W	1	1	0
YBR213W	2	0	0
YBR214W	3	6	0
YBR216C	2	0	0
YBR217W	2	0	0
YBR218C	1	1	0
YBR222C	3	2	1
YBR223C	1	0	0
YBR224W	3	0	0
YBR225W	3	4	0
YBR226C	1	0	0
YBR227C	1	0	0
YBR228W	1	0	0
YBR229C	5	0	0
YBR230C	6	3	0
YBR232C	1	0	0
YBR234C	1	0	0
YBR235W	1	0	0
YBR236C	2	0	0
YBR237W	2	0	0
YBR238C	1	4	0
YBR239C	1	0	0
YBR240C	1	1	1
YBR243C	1	3	0
YBR244W	1	17	0
YBR248C	1	2	0
YBR249C	2	7	0
YBR250W	2	1	0
YBR251W	2	1	0
YBR256C	3	2	0
YBR257W	3	0	0
YBR260C	1	0	0
YBR266C	1	2	0
YBR268W	1	0	0
YBR272C	2	0	0
YBR273C	2	2	0
YBR274W	2	0	0
YBR275C	2	0	0
YBR277C	1	0	0
YBR279W	1	6	0
YBR280C	6	0	0
YBR281C	1	0	0
YBR282W	1	1	0
YBR283C	2	5	0
YBR284W	2	0	0
YBR286W	1	5	0
YBR290W	1	3	1
YBR291C	2	3	0
YBR292C	1	0	0
YBR293W	1	0	0
YBR297W	1	2	0
YBR300C	1	0	0
YCL001W	1	0	0
YCL002C	6	0	0
YCL004W	1	0	0
YCL005W	1	0	0
YCL006C	6	1	0
YCL007C	6	5	0
YCL008C	6	1	0
YCL009C	6	6	0
YCL010C	6	0	0
YCL011C	1	1	0
YCL012W	1	1	0
YCL014W	1	0	0
YCL016C	1	0	0
YCL017C	1	0	0
YCL018W	1	6	0
YCL019W	1	0	0
YCL020W	1	16	0
YCL022C	1	0	0
YCL023C	1	0	0
YCL024W	5	0	0
YCL025C	5	6	0
YCL027W	3	6	1
YCL030C	4	7	3
YCL031C	1	2	0
YCL032W	1	0	0
YCL033C	1	0	0
YCL034W	1	0	0
YCL035C	1	1	0
YCL036W	1	0	0
YCL037C	1	1	0
YCL039W	1	0	0
YCL040W	1	43	1
YCL041C	1	0	0
YCL042W	1	17	0
YCL043C	1	5	0
YCL044C	1	1	0
YCL045C	3	1	0
YCL048W	1	1	1
YCL049C	1	1	0
YCL051W	3	0	0
YCL052C	3	0	0
YCL054W	3	3	0
YCL055W	2	4	0
YCL056C	2	0	0
YCL059C	2	1	0
YCL061C	1	0	0
YCL063W	5	0	0
YCL064C	5	12	1
YCL065W	16	0	0
YCL066W	16	3	1
YCL067C	16	6	0
YCL068C	2	0	0
YCL074W	8	0	0
YCR001W	1	0	0
YCR002C	6	2	0
YCR003W	1	0	0
YCR004C	6	3	0
YCR005C	6	10	0
YCR006C	6	0	0
YCR008W	6	0	0
YCR012W	6	10	1
YCR017C	2	2	0
YCR018C-A	22	0	0
YCR019W	22	0	0
YCR020C-A	3	1	0
YCR023C	1	0	0
YCR024C	4	0	0
YCR024C-A	4	0	0
YCR025C	3	0	0
YCR026C	1	0	0
YCR028C	9	0	0
YCR030C	1	0	0
YCR032W	3	0	0
YCR034W	1	7	0
YCR037C	1	2	0
YCR038C	1	0	0
YCR039C	13	4	0
YCR040W	13	0	0
YCR041W	13	0	0
YCR042C	1	0	0
YCR053W	1	3	0
YCR054C	1	0	0
YCR057C	2	0	0
YCR059C	1	3	0
YCR060W	1	1	0
YCR061W	1	1	1
YCR062W	1	0	0
YCR063W	1	0	0
YCR064C	7	0	0
YCR065W	7	0	0
YCR066W	1	2	0
YCR073C	4	0	0
YCR075C	2	0	0
YCR076C	1	0	0
YCR077C	1	3	0
YCR079W	1	1	0
YCR081W	4	0	0
YCR082W	4	2	0
YCR083W	5	0	0
YCR087C-A	1	4	0
YCR088W	1	0	0
YCR089W	2	0	0
YCR090C	1	0	0
YCR091W	1	1	0
YCR092C	3	0	0
YCR093W	3	1	0
YCR094W	1	0	0
YCR095C	1	0	0
YCR096C	14	1	0
YCR098C	3	0	0
YCR099C	5	0	0
YCR100C	5	2	0
YCR102C	2	6	1
YCR105W	9	0	0
YCR107W	3	1	1
YDL001W	2	0	0
YDL002C	2	0	0
YDL003W	4	0	0
YDL004W	2	0	0
YDL005C	2	0	0
YDL007W	2	1	0
YDL010W	1	0	0
YDL012C	1	1	0
YDL013W	1	0	0
YDL017W	7	0	0
YDL018C	7	0	0
YDL020C	3	0	0
YDL024C	2	0	0
YDL027C	2	0	0
YDL030W	1	0	0
YDL032W	4	1	0
YDL034W	3	0	0
YDL035C	4	0	0
YDL036C	3	0	0
YDL037C	5	28	0
YDL038C	2	1	0
YDL039C	2	3	0
YDL040C	1	1	0
YDL041W	2	1	0
YDL043C	2	1	0
YDL044C	8	0	0
YDL045W-A	7	0	0
YDL047W	2	0	0
YDL049C	5	3	0
YDL050C	1	0	0
YDL051W	3	2	0
YDL052C	3	6	0
YDL054C	1	0	0
YDL055C	3	0	0
YDL056W	1	2	0
YDL057W	1	0	0
YDL058W	6	0	0
YDL059C	6	0	0
YDL060W	4	0	0
YDL061C	4	12	1
YDL063C	2	2	0
YDL064W	1	0	0
YDL065C	1	0	0
YDL066W	1	0	0
YDL067C	1	1	0
YDL068W	10	0	0
YDL069C	1	0	0
YDL070W	1	2	0
YDL071C	10	0	0
YDL072C	1	5	0
YDL073W	4	0	0
YDL074C	4	0	0
YDL075W	4	12	1
YDL076C	4	0	0
YDL077C	1	0	0
YDL078C	1	1	0
YDL079C	1	0	0
YDL080C	2	0	0
YDL081C	1	15	0
YDL082W	5	8	2
YDL083C	5	7	1
YDL084W	2	2	0
YDL085W	2	0	0
YDL086W	1	0	0
YDL087C	1	0	0
YDL089W	7	0	0
YDL090C	7	0	0
YDL091C	6	0	0
YDL092W	10	0	0
YDL093W	1	0	0
YDL094C	10	0	0
YDL095W	1	5	0
YDL096C	1	5	1
YDL097C	1	2	0
YDL098C	1	0	0
YDL099W	2	0	0
YDL100C	2	0	0
YDL101C	2	0	0
YDL105W	2	2	1
YDL106C	2	0	0
YDL108W	2	0	0
YDL109C	2	0	0
YDL110C	1	0	0
YDL112W	1	0	0
YDL113C	1	0	0
YDL114W	6	0	0
YDL115C	6	1	0
YDL116W	1	0	0
YDL117W	2	0	0
YDL119C	2	0	0
YDL120W	1	0	0
YDL121C	1	0	0
YDL122W	3	0	0
YDL124W	2	6	0
YDL125C	2	1	0
YDL126C	3	3	0
YDL127W	7	1	0
YDL128W	1	4	0
YDL129W	3	2	1
YDL130W	2	8	1
YDL133W	2	1	0
YDL134C	1	1	0
YDL136W	2	9	0
YDL137W	1	0	0
YDL140C	1	2	0
YDL145C	1	1	0
YDL146W	4	0	0
YDL147W	2	2	0
YDL148C	2	1	0
YDL149W	2	1	0
YDL150W	1	1	0
YDL151C	2	1	0
YDL152W	3	4	1
YDL153C	1	0	0
YDL154W	2	0	0
YDL155W	1	0	0
YDL156W	3	0	0
YDL157C	3	0	0
YDL158C	3	0	0
YDL159W	3	0	0
YDL160C	3	0	0
YDL161W	1	0	0
YDL163W	1	0	0
YDL164C	1	0	0
YDL168W	1	0	0
YDL169C	1	0	0
YDL170W	5	0	0
YDL171C	5	0	0
YDL173W	2	1	0
YDL174C	2	0	0
YDL175C	1	1	0
YDL176W	4	0	0
YDL177C	4	0	0
YDL179W	6	0	0
YDL181W	1	0	0
YDL182W	3	3	0
YDL184C	3	9	1
YDL185W	1	3	0
YDL186W	3	0	0
YDL187C	1	1	0
YDL188C	3	0	0
YDL189W	2	0	0
YDL190C	2	0	0
YDL191W	2	5	0
YDL193W	3	0	0
YDL195W	1	0	0
YDL198C	1	1	0
YDL206W	1	2	0
YDL208W	1	6	0
YDL209C	1	0	0
YDL210W	1	0	0
YDL211C	2	0	0
YDL212W	2	1	0
YDL213C	2	0	0
YDL214C	3	0	0
YDL215C	2	0	0
YDL223C	2	0	0
YDL224C	4	0	0
YDL225W	3	0	0
YDL226C	3	1	0
YDL227C	4	0	0
YDL228C	1	3	0
YDL229W	1	1	0
YDL230W	1	3	0
YDL231C	1	1	0
YDL232W	1	1	0
YDL235C	1	0	0
YDL237W	1	0	0
YDL238C	1	1	0
YDL239C	1	0	0
YDL240W	3	0	0
YDL244W	1	0	0
YDL245C	11	1	0
YDL246C	11	1	0
YDL247W	1	1	0
YDR001C	1	1	0
YDR002W	1	1	0
YDR003W	4	0	0
YDR006C	2	2	0
YDR007W	2	0	0
YDR019C	1	30	1
YDR034C-A	1	28	1
YDR042C	30	1	1
YDR050C	4	6	1
YDR055W	1	16	1
YDR064W	8	5	1
YDR118W	2	2	1
YDR123C	1	2	1
YDR154C	5	7	1
YDR158W	5	9	1
YDR210W-C	4	18	3
YDR225W	7	9	1
YDR233C	1	5	1
YDR281C	2	17	1
YDR316W-A	5	11	2
YDR316W-B	5	15	2
YDR365W-A	2	13	1
YDR365W-B	2	30	2
YDR380W	1	5	1
YDR410C	2	3	1
YDR418W	3	7	1
YDR421W	1	1	1
YDR447C	1	6	1
YDR450W	5	7	1
YDR461W	3	15	1
YDR471W	4	8	2
YDR497C	3	4	1
YDR500C	9	4	1
YEL047C	6	3	1
YEL054C	6	7	1
YER056C-A	2	7	1
YER069W	4	2	2
YER070W	6	6	1
YER073W	3	9	1
YER095W	4	2	1
YER102W	1	6	1
YER106W	1	2	1
YER117W	5	9	2
YER124C	8	3	1
YER145C	4	11	1
YER177W	8	1	1
YER190W	18	2	1
YFL014W	2	15	1
YFL018C	2	3	1
YFL022C	8	2	1
YFL026W	1	9	1
YFL027C	1	3	1
YFL034W	8	1	1
YFL040W	2	1	1
YFL065C	7	1	1
YFR012W	2	1	1
YFR015C	3	31	1
YFR017C	14	6	1
YFR023W	11	2	2
YFR031C-A	5	10	1
YFR032C	1	1	1
YGL009C	1	9	1
YGL028C	4	9	1
YGL030W	3	8	1
YGL031C	3	12	1
YGL032C	3	16	1
YGL062W	3	9	2
YGL103W	4	8	1
YGL123W	2	7	1
YGL135W	8	7	1
YGL138C	3	1	1
YGL147C	2	3	1
YGL162W	1	1	1
YGL189C	4	12	1
YGL234W	4	8	1
YGL255W	1	19	1
YGR027W-A	1	14	1
YGR027W-B	1	18	1
YGR034W	2	12	1
YGR038C-A	5	17	3
YGR041W	6	3	1
YGR059W	3	2	1
YGR087C	1	5	1
YGR118W	4	10	1
YGR148C	3	12	1
YGR166W	4	2	1
YGR180C	6	10	2
YGR192C	8	5	4
YGR204W	5	9	1
YGR214W	1	6	1
YGR254W	3	7	1
YGR260W	3	5	1
YGR279C	5	5	1
YGR282C	3	4	1
YHL001W	1	10	1
YHL021C	2	47	1
YHL024W	4	1	1
YHL034C	9	1	1
YHR005C	4	3	1
YHR014W	1	1	1
YHR037W	1	2	1
YHR137W	4	11	1
YHR141C	6	10	1
YHR143W	6	6	1
YHR163W	1	4	1
YHR183W	3	7	1
YHR184W	2	1	1
YHR185C	3	1	1
YHR203C	3	6	1
YHR208W	1	10	1
YIL015W	2	11	1
YIL018W	5	8	1
YIL033C	1	2	1
YIL035C	5	2	1
YIL066C	2	3	1
YIL069C	5	5	1
YIL075C	5	4	1
YIL090W	1	2	1
YIL091C	1	2	1
YIL121W	4	7	1
YIL123W	7	7	1
YIL127C	1	7	1
YIL133C	7	8	1
YIL144W	2	2	1
YIL145C	2	2	1
YIL148W	6	10	1
YIL166C	2	3	1
YIL169C	2	16	1
YIR027C	2	1	1
YIR028W	2	2	1
YJL002C	2	6	1
YJL026W	2	8	2
YJL038C	4	5	1
YJL043W	1	1	1
YJL078C	6	4	2
YJL088W	4	3	2
YJL103C	1	1	1
YJL134W	5	1	1
YJL136C	5	12	1
YJL153C	4	5	2
YJL167W	2	4	1
YJL177W	2	6	1
YJL190C	4	6	1
YJL191W	18	3	1
YJR009C	4	7	1
YJR016C	3	13	1
YJR025C	2	4	1
YJR045C	3	8	1
YJR078W	4	1	1
YJR089W	14	1	1
YJR104C	5	6	1
YJR105W	5	3	1
YJR132W	5	1	1
YJR139C	3	6	1
YJR145C	7	6	1
YJR147W	7	12	2
YJR148W	4	24	2
YKL004W	2	4	1
YKL006W	4	14	1
YKL008C	5	7	1
YKL015W	7	2	1
YKL060C	6	6	2
YKL062W	5	5	1
YKL077W	8	2	1
YKL081W	3	8	1
YKL096W	7	39	4
YKL096W-A	8	13	3
YKL103C	3	7	1
YKL120W	1	9	1
YKL152C	4	5	3
YKL156W	1	7	1
YKL177W	16	19	1
YKL180W	2	7	1
YKL182W	6	7	3
YKR013W	2	6	1
YKR015C	2	1	1
YKR042W	10	3	2
YKR080W	1	3	1
YKR093W	5	41	1
YKR094C	2	3	1
YLL005C	5	1	1
YLL007C	2	11	1
YLL039C	2	2	1
YLL045C	1	7	1
YLR035C-A	8	32	3
YLR044C	5	6	2
YLR048W	10	6	1
YLR058C	2	11	1
YLR061W	5	8	2
YLR074C	5	2	1
YLR094C	2	1	1
YLR108C	4	3	1
YLR109W	4	4	2
YLR121C	4	5	1
YLR130C	1	2	1
YLR167W	7	10	1
YLR185W	2	16	1
YLR213C	2	3	1
YLR256W-A	2	15	1
YLR259C	2	8	1
YLR286C	10	12	3
YLR287C-A	2	13	1
YLR297W	1	53	1
YLR304C	3	22	1
YLR308W	1	1	1
YLR325C	1	11	1
YLR333C	1	13	1
YLR340W	1	9	1
YLR343W	2	5	1
YLR344W	2	8	1
YLR349W	1	10	1
YLR354C	7	3	1
YLR359W	1	11	1
YLR378C	1	5	1
YLR380W	1	4	1
YLR388W	1	13	1
YLR430W	7	2	1
YLR438W	5	20	2
YLR441C	1	6	1
YLR447C	3	2	1
YLR448W	3	7	1
YLR452C	4	9	2
YLR464W	7	13	1
YLR466W	7	8	1
YML024W	3	9	1
YML027W	3	2	1
YML028W	2	6	1
YML053C	4	1	1
YML063W	3	7	2
YML073C	2	7	1
YML100W	7	46	2
YMR015C	4	2	1
YMR034C	2	2	1
YMR035W	2	1	1
YMR065W	4	2	1
YMR101C	2	2	1
YMR108W	2	6	1
YMR116C	1	6	1
YMR120C	1	15	1
YMR142C	3	6	1
YMR144W	8	2	1
YMR173W	4	18	1
YMR173W-A	4	15	1
YMR186W	6	11	2
YMR189W	3	12	1
YMR205C	1	6	1
YMR242C	1	7	1
YMR279C	5	2	1
YMR300C	1	3	1
YMR319C	7	7	1
YNL010W	5	4	1
YNL036W	2	19	1
YNL069C	4	8	1
YNL096C	2	8	2
YNL146W	7	15	1
YNL162W	1	12	1
YNL204C	3	2	1
YNL220W	2	7	1
YNL288W	3	2	1
YNL289W	6	26	1
YNL300W	2	13	2
YNL302C	4	8	1
YNL305C	1	1	1
YNL318C	1	1	1
YNL322C	5	2	1
YNL327W	2	7	1
YNR016C	5	4	1
YNR044W	6	14	1
YNR060W	1	9	1
YOL011W	2	5	2
YOL012C	2	6	1
YOL039W	1	8	1
YOL040C	1	9	1
YOL052C-A	4	9	1
YOL058W	2	13	2
YOL059W	3	4	1
YOL086C	2	10	1
YOL103W-B	2	19	1
YOL104C	2	7	1
YOL109W	2	15	1
YOL120C	2	8	1
YOL121C	13	7	1
YOL127W	3	9	1
YOL131W	1	1	1
YOL140W	4	2	2
YOL151W	4	12	2
YOL155C	5	29	1
YOL158C	2	25	1
YOR095C	3	7	1
YOR096W	3	3	1
YOR226C	2	7	1
YOR234C	5	11	1
YOR247W	6	11	2
YOR248W	6	8	2
YOR255W	1	1	1
YOR273C	8	47	2
YOR292C	2	2	1
YOR293W	2	11	1
YOR302W	7	4	2
YOR303W	7	4	3
YOR306C	2	9	1
YOR312C	2	6	1
YOR315W	16	1	1
YOR317W	5	7	1
YOR338W	2	7	2
YOR343C-B	3	12	1
YOR365C	7	2	1
YOR378W	5	2	2
YOR388C	2	2	1
YPL016W	5	2	1
YPL017C	5	1	1
YPL079W	1	8	1
YPL090C	6	6	1
YPL111W	2	8	1
YPL130W	10	3	1
YPL131W	1	8	1
YPL143W	7	10	1
YPL145C	1	3	1
YPL163C	3	4	1
YPL240C	1	18	1
YPL265W	5	10	1
YPR035W	10	5	1
YPR074C	2	7	1
YPR121W	2	2	1
YPR137C-B	1	21	1
YDR008C	2	1	0
YDR009W	2	0	0
YDR010C	7	0	0
YDR011W	7	1	0
YDR016C	1	0	0
YDR018C	1	1	0
YDR020C	2	2	0
YDR021W	2	1	0
YDR022C	3	0	0
YDR023W	3	2	0
YDR024W	1	0	0
YDR025W	1	2	0
YDR027C	2	0	0
YDR028C	2	0	0
YDR029W	2	0	0
YDR030C	5	0	0
YDR031W	5	0	0
YDR033W	2	0	0
YDR034C	1	1	0
YDR035W	2	0	0
YDR036C	1	1	0
YDR037W	1	0	0
YDR039C	1	0	0
YDR040C	5	0	0
YDR041W	5	0	0
YDR043C	2	0	0
YDR045C	3	0	0
YDR046C	2	1	0
YDR047W	2	2	0
YDR048C	16	1	0
YDR049W	1	0	0
YDR052C	2	1	0
YDR054C	1	0	0
YDR056C	5	0	0
YDR057W	5	0	0
YDR058C	1	1	0
YDR061W	3	0	0
YDR063W	1	0	0
YDR065W	8	0	0
YDR066C	5	0	0
YDR067C	2	0	0
YDR068W	2	2	0
YDR070C	1	0	0
YDR071C	1	1	0
YDR072C	3	3	0
YDR073W	3	0	0
YDR075W	1	4	0
YDR076W	2	1	0
YDR077W	10	8	0
YDR078C	3	0	0
YDR079W	3	0	0
YDR080W	5	1	0
YDR084C	15	1	0
YDR085C	4	0	0
YDR086C	5	5	0
YDR088C	2	0	0
YDR089W	5	0	0
YDR090C	4	0	0
YDR091C	2	5	0
YDR092W	2	0	0
YDR093W	1	0	0
YDR094W	1	0	0
YDR097C	1	0	0
YDR098C	8	1	0
YDR098C-A	9	18	0
YDR098C-B	9	18	0
YDR100W	1	2	0
YDR101C	1	2	0
YDR102C	3	0	0
YDR103W	3	0	0
YDR107C	2	0	0
YDR108W	2	0	0
YDR109C	1	0	0
YDR110W	1	0	0
YDR111C	1	0	0
YDR112W	1	0	0
YDR113C	4	0	0
YDR115W	4	4	0
YDR117C	2	0	0
YDR120C	1	5	0
YDR121W	1	2	0
YDR124W	1	2	0
YDR125C	2	0	0
YDR126W	2	0	0
YDR127W	3	0	0
YDR129C	3	0	0
YDR130C	2	0	0
YDR131C	2	0	0
YDR132C	2	1	0
YDR133C	4	0	0
YDR134C	4	0	0
YDR135C	2	0	0
YDR136C	4	0	0
YDR137W	2	0	0
YDR138W	4	0	0
YDR142C	3	0	0
YDR144C	8	0	0
YDR145W	8	0	0
YDR146C	6	3	0
YDR147W	6	0	0
YDR148C	3	0	0
YDR149C	1	0	0
YDR150W	3	0	0
YDR151C	3	0	0
YDR152W	3	2	0
YDR155C	5	2	0
YDR156W	5	2	0
YDR157W	5	0	0
YDR159W	1	0	0
YDR160W	1	0	0
YDR164C	5	0	0
YDR165W	5	0	0
YDR166C	1	0	0
YDR167W	1	1	0
YDR169C	2	0	0
YDR177W	2	0	0
YDR179C	10	5	0
YDR179W-A	10	0	0
YDR183W	3	0	0
YDR184C	1	0	0
YDR185C	1	0	0
YDR186C	2	0	0
YDR188W	2	2	0
YDR190C	2	0	0
YDR191W	2	0	0
YDR193W	1	0	0
YDR194C	3	1	0
YDR195W	3	0	0
YDR207C	5	4	0
YDR208W	5	0	0
YDR210W	2	5	0
YDR210W-D	22	9	0
YDR211W	1	0	0
YDR212W	2	4	0
YDR215C	1	0	0
YDR216W	1	0	0
YDR217C	1	1	0
YDR219C	3	1	0
YDR221W	3	0	0
YDR223W	1	0	0
YDR224C	7	4	0
YDR226W	3	6	0
YDR227W	2	0	0
YDR228C	1	0	0
YDR229W	1	0	0
YDR231C	1	0	0
YDR232W	1	0	0
YDR234W	1	2	0
YDR235W	1	0	0
YDR236C	1	0	0
YDR237W	1	0	0
YDR240C	4	0	0
YDR243C	1	0	0
YDR244W	1	1	0
YDR245W	4	0	0
YDR248C	1	1	0
YDR252W	2	0	0
YDR253C	1	1	0
YDR254W	1	1	0
YDR256C	4	0	0
YDR257C	3	0	0
YDR258C	1	0	0
YDR259C	12	0	0
YDR261C	3	0	0
YDR261W-A	1	9	0
YDR261W-B	1	0	0
YDR263C	4	0	0
YDR266C	1	2	0
YDR274C	2	0	0
YDR275W	2	1	0
YDR276C	1	6	0
YDR278C	12	0	0
YDR279W	13	0	0
YDR280W	1	0	0
YDR282C	11	0	0
YDR283C	2	0	0
YDR284C	5	1	0
YDR285W	5	0	0
YDR286C	6	0	0
YDR287W	6	0	0
YDR289C	1	0	0
YDR290W	1	0	0
YDR291W	1	0	0
YDR292C	4	2	0
YDR294C	7	2	0
YDR295C	1	0	0
YDR296W	1	0	0
YDR297W	1	5	0
YDR298C	1	1	0
YDR299W	1	5	0
YDR300C	1	1	0
YDR301W	1	0	0
YDR304C	1	0	0
YDR306C	3	1	0
YDR307W	3	0	0
YDR308C	2	1	0
YDR309C	8	9	0
YDR310C	2	1	0
YDR311W	2	0	0
YDR312W	5	0	0
YDR313C	3	0	0
YDR314C	1	1	0
YDR317W	6	1	0
YDR318W	3	0	0
YDR319C	2	0	0
YDR322C-A	3	4	0
YDR322W	4	0	0
YDR323C	3	0	0
YDR324C	5	1	0
YDR325W	5	0	0
YDR326C	1	2	0
YDR327W	1	0	0
YDR329C	1	1	0
YDR330W	1	0	0
YDR331W	1	2	0
YDR332W	1	1	0
YDR338C	1	0	0
YDR339C	3	0	0
YDR340W	3	0	0
YDR341C	1	6	0
YDR342C	1	4	0
YDR343C	6	3	0
YDR345C	6	5	0
YDR350C	1	0	0
YDR351W	1	0	0
YDR354W	1	5	0
YDR355C	4	3	0
YDR356W	1	10	0
YDR359C	2	0	0
YDR361C	1	1	0
YDR365C	2	1	0
YDR366C	5	11	0
YDR367W	2	0	0
YDR368W	5	0	0
YDR369C	1	0	0
YDR370C	8	1	0
YDR371W	8	2	0
YDR372C	18	1	0
YDR373W	18	0	0
YDR375C	3	0	0
YDR376W	3	0	0
YDR377W	4	4	0
YDR378C	2	3	0
YDR379W	2	0	0
YDR381W	1	0	0
YDR382W	1	7	0
YDR383C	1	0	0
YDR384C	3	0	0
YDR385W	3	5	0
YDR386W	1	5	0
YDR389W	1	0	0
YDR393W	3	0	0
YDR397C	2	2	0
YDR398W	2	0	0
YDR402C	1	1	0
YDR403W	1	0	0
YDR404C	1	0	0
YDR405W	1	0	0
YDR408C	2	1	0
YDR409W	2	0	0
YDR411C	1	0	0
YDR412W	1	2	0
YDR415C	2	0	0
YDR416W	2	0	0
YDR417C	2	6	0
YDR419W	2	0	0
YDR420W	2	0	0
YDR422C	1	0	0
YDR423C	1	0	0
YDR428C	1	0	0
YDR429C	1	3	0
YDR431W	1	0	0
YDR434W	3	0	0
YDR438W	2	0	0
YDR440W	4	1	0
YDR441C	12	0	0
YDR442W	12	1	0
YDR443C	1	0	0
YDR444W	1	13	0
YDR448W	1	2	0
YDR449C	5	0	0
YDR451C	8	0	0
YDR452W	8	1	0
YDR453C	2	2	0
YDR454C	1	6	0
YDR456W	1	0	0
YDR463W	4	1	0
YDR465C	1	0	0
YDR466W	1	0	0
YDR468C	1	0	0
YDR469W	1	0	0
YDR470C	4	0	0
YDR472W	7	2	0
YDR473C	10	1	0
YDR474C	3	2	0
YDR476C	1	1	0
YDR477W	1	0	0
YDR478W	1	0	0
YDR481C	1	8	0
YDR487C	1	1	0
YDR488C	1	0	0
YDR489W	1	0	0
YDR491C	1	0	0
YDR493W	1	0	0
YDR494W	1	1	0
YDR495C	9	0	0
YDR496C	1	1	0
YDR498C	2	1	0
YDR499W	2	0	0
YDR501W	9	0	0
YDR503C	2	0	0
YDR504C	1	1	0
YDR505C	1	0	0
YDR507C	4	1	0
YDR508C	6	0	0
YDR509W	4	0	0
YDR510W	6	4	0
YDR511W	1	1	0
YDR512C	1	0	0
YDR520C	4	0	0
YDR522C	7	0	0
YDR523C	5	0	0
YDR524C	8	0	0
YDR525W	8	0	0
YDR526C	11	0	0
YDR527W	1	0	0
YDR528W	2	0	0
YDR529C	1	3	0
YDR533C	2	2	0
YDR535C	2	0	0
YDR536W	2	1	0
YDR537C	1	0	0
YDR538W	1	0	0
YDR539W	1	0	0
YDR540C	1	0	0
YDR542W	1	2	0
YDR543C	19	0	0
YDR544C	14	0	0
YDR545W	14	1	0
YEL001C	7	0	0
YEL002C	3	0	0
YEL003W	2	0	0
YEL004W	4	0	0
YEL005C	4	0	0
YEL006W	2	0	0
YEL007W	7	0	0
YEL008W	4	0	0
YEL009C	4	1	0
YEL010W	1	0	0
YEL011W	4	3	0
YEL012W	5	1	0
YEL015W	2	1	0
YEL016C	2	0	0
YEL017C-A	2	1	0
YEL017W	2	0	0
YEL018W	1	0	0
YEL019C	1	0	0
YEL020C	1	0	0
YEL022W	3	0	0
YEL023C	3	1	0
YEL024W	3	2	0
YEL025C	3	0	0
YEL027W	2	2	0
YEL030W	3	0	0
YEL032W	2	0	0
YEL036C	1	1	0
YEL037C	1	2	0
YEL038W	1	1	0
YEL039C	1	2	0
YEL040W	15	0	0
YEL041W	1	0	0
YEL043W	1	0	0
YEL044W	9	0	0
YEL045C	9	0	0
YEL046C	9	3	0
YEL048C	1	2	0
YEL050C	5	0	0
YEL051W	1	0	0
YEL052W	1	0	0
YEL053C	1	0	0
YEL055C	7	0	0
YEL059W	1	0	0
YEL060C	1	9	0
YEL061C	2	0	0
YEL062W	2	0	0
YEL063C	2	1	0
YEL066W	1	1	0
YEL068C	1	0	0
YEL069C	8	1	0
YEL070W	10	0	0
YEL072W	2	1	0
YEL073C	2	0	0
YEL074W	5	0	0
YEL075C	5	0	0
YEL076C	5	0	0
YEL076C-A	5	13	0
YEL076W-C	5	0	0
YEL077C	5	3	0
YER001W	8	1	0
YER002W	2	2	0
YER003C	1	3	0
YER004W	1	0	0
YER007C-A	13	0	0
YER007W	1	0	0
YER011W	6	0	0
YER013W	8	0	0
YER015W	4	1	0
YER017C	3	0	0
YER018C	1	0	0
YER019W	1	0	0
YER021W	2	0	0
YER022W	4	0	0
YER023W	1	2	0
YER026C	2	2	0
YER028C	3	1	0
YER031C	2	1	0
YER032W	2	0	0
YER033C	5	0	0
YER034W	5	0	0
YER035W	1	2	0
YER038C	1	4	0
YER039C	1	1	0
YER040W	1	1	0
YER041W	1	6	0
YER043C	2	7	0
YER044C	12	5	0
YER044C-A	7	0	0
YER045C	7	0	0
YER046W	4	0	0
YER049W	3	2	0
YER052C	1	2	0
YER055C	1	8	0
YER057C	2	5	0
YER058W	2	0	0
YER060w-A	2	0	0
YER061C	2	1	0
YER064C	1	2	0
YER065C	1	1	0
YER066C-A	5	0	0
YER066W	2	0	0
YER068W	5	1	0
YER071C	7	0	0
YER072W	7	7	0
YER074W	5	1	0
YER075C	2	0	0
YER076C	1	0	0
YER077C	2	0	0
YER078C	9	1	0
YER079W	9	4	0
YER081W	1	4	0
YER083C	1	0	0
YER085C	3	1	0
YER086W	3	2	0
YER087C-A	2	2	0
YER088C	2	0	0
YER089C	1	0	0
YER090W	1	2	0
YER091C	4	9	0
YER092W	4	0	0
YER094C	4	1	0
YER097W	2	0	0
YER098W	2	1	0
YER099C	4	0	0
YER100W	4	0	0
YER101C	1	0	0
YER103W	1	1	0
YER105C	1	0	0
YER111C	8	0	0
YER112W	8	1	0
YER114C	1	0	0
YER116C	5	0	0
YER118C	1	3	0
YER120W	1	3	0
YER122C	2	0	0
YER123W	2	0	0
YER125W	8	0	0
YER126C	1	3	0
YER127W	1	2	0
YER129W	3	0	0
YER130C	1	1	0
YER131W	1	12	0
YER132C	1	0	0
YER133W	5	0	0
YER134C	5	1	0
YER135C	6	0	0
YER136W	1	0	0
YER137C	3	0	0
YER137C-A	3	12	0
YER138C	25	6	0
YER139C	1	0	0
YER140W	1	0	0
YER141W	1	3	0
YER142C	2	0	0
YER143W	2	0	0
YER146W	4	2	0
YER156C	1	5	0
YER157W	1	0	0
YER158C	3	4	0
YER159C-A	2	13	0
YER160C	2	1	0
YER164W	1	0	0
YER165W	1	6	0
YER166W	1	0	0
YER168C	1	0	0
YER169W	1	0	0
YER171W	1	0	0
YER172C	2	0	0
YER173W	2	0	0
YER174C	3	0	0
YER175C	1	4	0
YER176W	1	1	0
YER179W	2	0	0
YER181C	3	0	0
YER183C	6	0	0
YER189W	18	0	0
YFL001W	1	1	0
YFL002C	1	0	0
YFL002W-A	1	6	0
YFL002W-B	1	15	0
YFL003C	1	1	0
YFL004W	2	4	0
YFL005W	2	0	0
YFL009W	1	0	0
YFL010C	1	1	0
YFL010W-A	2	2	0
YFL011W	2	0	0
YFL013W-A	2	0	0
YFL015C	2	0	0
YFL016C	1	0	0
YFL017C	1	0	0
YFL017W-A	2	1	0
YFL021W	8	2	0
YFL023W	5	0	0
YFL024C	5	1	0
YFL034C-B	1	0	0
YFL037W	1	5	0
YFL038C	1	0	0
YFL039C	4	1	0
YFL046W	1	0	0
YFL047W	1	1	0
YFL048C	1	1	0
YFL049W	1	0	0
YFL050C	1	0	0
YFL056C	2	1	0
YFL057C	2	0	0
YFL059W	5	1	0
YFL060C	5	0	0
YFL062W	3	4	0
YFL063W	7	0	0
YFL064C	7	5	0
YFL066C	1	5	0
YFL067W	2	7	0
YFR001W	7	7	0
YFR002W	3	0	0
YFR003C	1	0	0
YFR004W	1	0	0
YFR005C	1	1	0
YFR006W	1	2	0
YFR007W	11	0	0
YFR008W	1	0	0
YFR010W	2	1	0
YFR011C	1	0	0
YFR016C	2	0	0
YFR018C	1	3	0
YFR019W	1	0	0
YFR021W	1	1	0
YFR026C	5	4	0
YFR030W	4	4	0
YFR033C	1	1	0
YFR037C	2	0	0
YFR038W	2	0	0
YFR039C	2	0	0
YFR040W	2	0	0
YFR041C	7	0	0
YFR042W	7	0	0
YFR043C	1	1	0
YFR044C	5	2	0
YFR045W	5	0	0
YFR050C	1	0	0
YFR051C	2	3	0
YFR052W	2	4	0
YFR056C	1	1	0
YFR057W	1	0	0
YGL001C	19	4	0
YGL004C	2	0	0
YGL005C	3	0	0
YGL007W	2	0	0
YGL008C	2	6	0
YGL012W	1	5	0
YGL013C	1	1	0
YGL021W	1	0	0
YGL022W	1	4	0
YGL023C	1	0	0
YGL029W	1	2	0
YGL038C	4	6	0
YGL039W	1	3	0
YGL047W	1	0	0
YGL048C	1	2	0
YGL055W	2	11	0
YGL056C	2	0	0
YGL058W	1	0	0
YGL059W	1	0	0
YGL066W	1	0	0
YGL068W	1	0	0
YGL070C	1	1	0
YGL071W	1	0	0
YGL072C	1	0	0
YGL073W	2	0	0
YGL074C	1	0	0
YGL075C	2	0	0
YGL077C	3	2	0
YGL079W	1	0	0
YGL083W	1	0	0
YGL084C	1	0	0
YGL088W	1	0	0
YGL089C	1	11	0
YGL092W	1	0	0
YGL093W	1	0	0
YGL094C	1	0	0
YGL095C	4	1	0
YGL099W	1	1	0
YGL100W	1	1	0
YGL104C	4	2	0
YGL106W	1	0	0
YGL107C	1	0	0
YGL108C	3	0	0
YGL113W	1	0	0
YGL114W	2	0	0
YGL115W	8	0	0
YGL116W	7	0	0
YGL119W	1	0	0
YGL120C	1	3	0
YGL121C	2	1	0
YGL124C	2	0	0
YGL125W	2	0	0
YGL133W	6	0	0
YGL134W	6	0	0
YGL136C	8	0	0
YGL137W	3	2	0
YGL139W	2	0	0
YGL140C	2	1	0
YGL143C	5	0	0
YGL144C	3	0	0
YGL148W	1	0	0
YGL150C	1	0	0
YGL151W	2	0	0
YGL152C	2	0	0
YGL156W	4	1	0
YGL157W	2	0	0
YGL158W	2	0	0
YGL159W	2	0	0
YGL164C	1	0	0
YGL165C	1	0	0
YGL170C	1	0	0
YGL171W	1	2	0
YGL172W	2	0	0
YGL173C	2	4	0
YGL178W	4	0	0
YGL179C	2	0	0
YGL181W	3	1	0
YGL182C	3	0	0
YGL183C	2	0	0
YGL184C	4	0	0
YGL185C	1	0	0
YGL186C	1	1	0
YGL187C	4	1	0
YGL188C	2	0	0
YGL190C	3	0	0
YGL191W	2	2	0
YGL192W	2	1	0
YGL193C	2	0	0
YGL194C	2	0	0
YGL195W	7	0	0
YGL197W	1	1	0
YGL198W	1	1	0
YGL199C	1	1	0
YGL200C	1	2	0
YGL201C	4	0	0
YGL202W	5	0	0
YGL205W	1	2	0
YGL206C	1	0	0
YGL207W	1	0	0
YGL209W	2	4	0
YGL214W	1	1	0
YGL222C	1	1	0
YGL223C	1	0	0
YGL226C-A	1	0	0
YGL226W	1	0	0
YGL227W	8	0	0
YGL228W	2	2	0
YGL229C	2	0	0
YGL230C	3	1	0
YGL235W	2	0	0
YGL236C	4	0	0
YGL237C	2	0	0
YGL239C	1	0	0
YGL240W	2	1	0
YGL241W	2	0	0
YGL242C	2	0	0
YGL244W	1	1	0
YGL248W	1	1	0
YGL249W	1	0	0
YGL250W	3	0	0
YGL251C	3	1	0
YGL252C	1	0	0
YGL253W	4	6	0
YGL254W	1	1	0
YGL256W	3	0	0
YGL257C	3	0	0
YGL258W	1	0	0
YGL259W	3	0	0
YGL260W	1	0	0
YGL261C	1	0	0
YGL262W	1	1	0
YGR004W	5	0	0
YGR009C	2	0	0
YGR010W	2	0	0
YGR011W	2	0	0
YGR012W	1	0	0
YGR013W	3	1	0
YGR014W	4	1	0
YGR015C	1	0	0
YGR016W	1	0	0
YGR017W	1	1	0
YGR022C	1	1	0
YGR024C	10	0	0
YGR025W	2	0	0
YGR026W	2	1	0
YGR027C	3	11	0
YGR032W	2	9	0
YGR033C	2	0	0
YGR035C	2	9	0
YGR038C-B	2	3	0
YGR039W	1	0	0
YGR040W	1	1	0
YGR047C	3	1	0
YGR048W	3	0	0
YGR050C	6	0	0
YGR053C	2	1	0
YGR054W	2	4	0
YGR055W	3	5	0
YGR056W	1	0	0
YGR060W	5	5	0
YGR061C	1	4	0
YGR066C	4	1	0
YGR067C	3	0	0
YGR069W	3	0	0
YGR071C	9	0	0
YGR072W	9	1	0
YGR073C	2	0	0
YGR074W	1	0	0
YGR075C	2	0	0
YGR083C	2	1	0
YGR084C	8	0	0
YGR085C	2	8	0
YGR086C	2	7	0
YGR088W	1	1	0
YGR089W	3	2	0
YGR090W	1	4	0
YGR091W	1	0	0
YGR092W	5	0	0
YGR093W	3	0	0
YGR094W	3	5	0
YGR098C	4	1	0
YGR099W	4	0	0
YGR100W	3	0	0
YGR106C	4	3	0
YGR107W	2	0	0
YGR108W	1	8	0
YGR109C	7	0	0
YGR109W-A	7	3	0
YGR109W-B	7	1	0
YGR110W	4	0	0
YGR111W	1	0	0
YGR116W	1	0	0
YGR117C	4	0	0
YGR119C	1	2	0
YGR120C	1	0	0
YGR121C	1	2	0
YGR122W	1	1	0
YGR124W	1	5	0
YGR125W	2	0	0
YGR126W	4	3	0
YGR128C	1	1	0
YGR129W	1	2	0
YGR134W	1	1	0
YGR136W	1	3	0
YGR137W	1	6	0
YGR140W	3	1	0
YGR142W	1	12	0
YGR143W	3	1	0
YGR144W	2	2	0
YGR145W	3	2	0
YGR147C	1	0	0
YGR149W	3	0	0
YGR150C	5	0	0
YGR151C	3	5	0
YGR152C	3	0	0
YGR153W	3	1	0
YGR154C	1	0	0
YGR155W	1	7	0
YGR156W	1	0	0
YGR157W	1	6	0
YGR161C	1	3	0
YGR162W	1	2	0
YGR165W	3	0	0
YGR167W	1	0	0
YGR168C	2	0	0
YGR169C	1	0	0
YGR170W	1	0	0
YGR171C	2	0	0
YGR172C	1	0	0
YGR173W	1	1	0
YGR175C	2	2	0
YGR176W	2	6	0
YGR177C	2	4	0
YGR178C	2	1	0
YGR179C	1	2	0
YGR182C	2	0	0
YGR183C	4	2	0
YGR184C	6	1	0
YGR185C	1	5	0
YGR186W	1	0	0
YGR187C	3	2	0
YGR188C	15	0	0
YGR189C	7	3	0
YGR190C	9	0	0
YGR191W	7	1	0
YGR194C	1	1	0
YGR195W	1	1	0
YGR196C	1	2	0
YGR199W	2	1	0
YGR200C	1	0	0
YGR202C	1	0	0
YGR203W	1	2	0
YGR205W	2	1	0
YGR206W	1	0	0
YGR210C	1	3	0
YGR211W	1	2	0
YGR213C	1	1	0
YGR215W	4	0	0
YGR218W	20	0	0
YGR220C	6	0	0
YGR221C	6	1	0
YGR222W	2	0	0
YGR223C	1	0	0
YGR224W	1	0	0
YGR225W	1	0	0
YGR229C	2	0	0
YGR230W	2	0	0
YGR231C	1	1	0
YGR232W	1	0	0
YGR233C	4	0	0
YGR234W	5	13	0
YGR238C	5	0	0
YGR239C	1	1	0
YGR240C	2	4	0
YGR241C	3	0	0
YGR242W	2	0	0
YGR243W	3	2	0
YGR244C	1	6	0
YGR246C	1	1	0
YGR247W	1	0	0
YGR249W	10	2	0
YGR251W	1	2	0
YGR252W	1	0	0
YGR253C	3	2	0
YGR255C	2	0	0
YGR256W	10	2	0
YGR258C	2	0	0
YGR261C	1	1	0
YGR263C	5	0	0
YGR264C	1	4	0
YGR265W	5	0	0
YGR266W	1	0	0
YGR267C	1	2	0
YGR268C	3	1	0
YGR269W	1	0	0
YGR270W	3	0	0
YGR271W	5	9	0
YGR273C	4	0	0
YGR277C	3	0	0
YGR278W	3	0	0
YGR280C	1	4	0
YGR281W	1	0	0
YGR283C	3	0	0
YGR287C	1	0	0
YGR288W	1	0	0
YGR289C	6	0	0
YGR290W	1	1	0
YGR295C	2	3	0
YGR296W	10	5	0
YHL004W	1	1	0
YHL005C	1	0	0
YHL006C	1	0	0
YHL007C	1	0	0
YHL008C	2	1	0
YHL012W	5	0	0
YHL013C	5	0	0
YHL017W	2	1	0
YHL020C	1	0	0
YHL022C	2	1	0
YHL023C	2	0	0
YHL027W	4	1	0
YHL028W	4	1	0
YHL029C	4	0	0
YHL030W	2	0	0
YHL031C	2	1	0
YHL036W	1	0	0
YHL037C	1	0	0
YHL038C	2	0	0
YHL039W	2	2	0
YHL040C	2	1	0
YHL041W	6	0	0
YHL042W	2	0	0
YHL044W	1	3	0
YHL045W	1	0	0
YHL046C	1	0	0
YHL047C	2	6	0
YHL048W	4	5	0
YHL049C	7	8	0
YHL050C	2	6	0
YHR001W	2	0	0
YHR001W-A	4	2	0
YHR002W	1	0	0
YHR003C	2	3	0
YHR005C-A	5	8	0
YHR007C	1	2	0
YHR008C	1	3	0
YHR011W	7	0	0
YHR012W	2	0	0
YHR013C	1	1	0
YHR018C	1	9	0
YHR021C	5	0	0
YHR021W-A	5	0	0
YHR022C	3	0	0
YHR023W	3	1	0
YHR028C	7	0	0
YHR030C	1	3	0
YHR031C	1	0	0
YHR032W	1	1	0
YHR033W	7	1	0
YHR034C	2	0	0
YHR035W	2	0	0
YHR036W	1	0	0
YHR039C-A	1	0	0
YHR040W	1	1	0
YHR041C	6	0	0
YHR042W	6	0	0
YHR044C	2	0	0
YHR045W	2	0	0
YHR047C	2	7	0
YHR048W	1	2	0
YHR049W	4	0	0
YHR051W	5	0	0
YHR052W	1	0	0
YHR053C	2	16	0
YHR055C	2	13	0
YHR061C	5	0	0
YHR062C	2	0	0
YHR063C	1	0	0
YHR064C	2	1	0
YHR067W	4	1	0
YHR068W	3	1	0
YHR071W	1	3	0
YHR072W	2	0	0
YHR072W-A	2	6	0
YHR073W	1	0	0
YHR074W	1	2	0
YHR077C	1	0	0
YHR078W	1	0	0
YHR079C	1	0	0
YHR080C	3	0	0
YHR081W	3	6	0
YHR082C	2	1	0
YHR083W	2	1	0
YHR084W	3	0	0
YHR085W	1	0	0
YHR086W	2	0	0
YHR087W	4	1	0
YHR089C	3	6	0
YHR090C	3	2	0
YHR091C	18	0	0
YHR094C	3	2	0
YHR095W	3	0	0
YHR096C	3	2	0
YHR098C	4	0	0
YHR099W	4	1	0
YHR101C	1	1	0
YHR102W	1	0	0
YHR103W	1	2	0
YHR109W	1	0	0
YHR111W	1	0	0
YHR114W	1	0	0
YHR115C	1	2	0
YHR116W	1	0	0
YHR117W	4	3	0
YHR118C	3	0	0
YHR119W	3	1	0
YHR120W	3	0	0
YHR122W	1	0	0
YHR123W	4	1	0
YHR124W	1	0	0
YHR128W	1	4	0
YHR130C	1	0	0
YHR131C	1	0	0
YHR132C	1	1	0
[truncated: 2,066 more rows]
