# Supplementary material for: Functional redundancy of transcription factors explains why most binding targets of a transcription factor are not affected when the transcription factor is knocked out
Source: BMC Syst Biol. 2015 Dec 9;9(Suppl 6):S2. doi: 10.1186/1752-0509-9-S6-S2 (PMC4674858; doi:10.1186/1752-0509-9-S6-S2)
Supplement: Additional file 2 — The details of the top/bottom X% of the expression level and transcriptional plasticity. For each top/bottom X% case, their gene names, TB(g), TK(g), and TB(g)∩TK(g) are provided. [file 1752-0509-9-S6-S2-S2.xls]

## Sheet: expressionLevel
ORF name	Expression level	B	K	O	T10%	T20%	T30%	T40%	T50%	B10%	B20%	B30%	B40%	B50%
YGR192C	89.0439	8	5	4	Y	Y	Y	Y	Y	-	-	-	-	-
YPL079W	85.7124	1	8	1	Y	Y	Y	Y	Y	-	-	-	-	-
YLR110C	81.6185	4	5	0	Y	Y	Y	Y	Y	-	-	-	-	-
YGL189C	76.1362	4	12	1	Y	Y	Y	Y	Y	-	-	-	-	-
YKL060C	74.1414	6	6	2	Y	Y	Y	Y	Y	-	-	-	-	-
YHR021C	65.6471	5	0	0	Y	Y	Y	Y	Y	-	-	-	-	-
YBR191W	64.7214	6	6	1	Y	Y	Y	Y	Y	-	-	-	-	-
YKR057W	63.0511	2	12	0	Y	Y	Y	Y	Y	-	-	-	-	-
YGL135W	61.7245	8	7	1	Y	Y	Y	Y	Y	-	-	-	-	-
YDR154C	61.4133	5	7	1	Y	Y	Y	Y	Y	-	-	-	-	-
YHR174W	61.1292	1	8	0	Y	Y	Y	Y	Y	-	-	-	-	-
YCR012W	60.4941	6	10	1	Y	Y	Y	Y	Y	-	-	-	-	-
YGR148C	55.8296	3	12	1	Y	Y	Y	Y	Y	-	-	-	-	-
YLR075W	55.5158	5	8	0	Y	Y	Y	Y	Y	-	-	-	-	-
YIL018W	54.9261	5	8	1	Y	Y	Y	Y	Y	-	-	-	-	-
YLR287C	54.2813	2	0	0	Y	Y	Y	Y	Y	-	-	-	-	-
YBL087C	54.2701	8	8	1	Y	Y	Y	Y	Y	-	-	-	-	-
YJL136C	54.1154	5	12	1	Y	Y	Y	Y	Y	-	-	-	-	-
YBL072C	53.7635	2	7	1	Y	Y	Y	Y	Y	-	-	-	-	-
YDR050C	53.2464	4	6	1	Y	Y	Y	Y	Y	-	-	-	-	-
YGR118W	52.9746	4	10	1	Y	Y	Y	Y	Y	-	-	-	-	-
YNL178W	52.7064	8	3	0	Y	Y	Y	Y	Y	-	-	-	-	-
YLR167W	52.5664	7	10	1	Y	Y	Y	Y	Y	-	-	-	-	-
YGR085C	52.0879	2	8	0	Y	Y	Y	Y	Y	-	-	-	-	-
YOR182C	51.2725	1	7	0	Y	Y	Y	Y	Y	-	-	-	-	-
YDR382W	51.2633	1	7	0	Y	Y	Y	Y	Y	-	-	-	-	-
YOL086C	51.1616	2	10	1	Y	Y	Y	Y	Y	-	-	-	-	-
YHR055C	50.5077	2	13	0	Y	Y	Y	Y	Y	-	-	-	-	-
YAL038W	50.4138	4	7	2	Y	Y	Y	Y	Y	-	-	-	-	-
YER117W	50.3498	5	9	2	Y	Y	Y	Y	Y	-	-	-	-	-
YGL103W	50.3037	4	8	1	Y	Y	Y	Y	Y	-	-	-	-	-
YGL123W	50.1895	2	7	1	Y	Y	Y	Y	Y	-	-	-	-	-
YGL031C	50.1563	3	12	1	Y	Y	Y	Y	Y	-	-	-	-	-
YPR080W	49.7472	4	0	0	Y	Y	Y	Y	Y	-	-	-	-	-
YBR118W	49.6659	1	5	1	Y	Y	Y	Y	Y	-	-	-	-	-
YOL039W	49.4207	1	8	1	Y	Y	Y	Y	Y	-	-	-	-	-
YHR053C	48.9183	2	16	0	Y	Y	Y	Y	Y	-	-	-	-	-
YER102W	47.3626	1	6	1	Y	Y	Y	Y	Y	-	-	-	-	-
YJL189W	46.0907	4	1	0	Y	Y	Y	Y	Y	-	-	-	-	-
YHR203C	45.9543	3	6	1	Y	Y	Y	Y	Y	-	-	-	-	-
YOL121C	45.6126	13	7	1	Y	Y	Y	Y	Y	-	-	-	-	-
YBR010W	45.5925	6	19	0	Y	Y	Y	Y	Y	-	-	-	-	-
YPL143W	45.545	7	10	1	Y	Y	Y	Y	Y	-	-	-	-	-
YDL075W	45.4644	4	12	1	Y	Y	Y	Y	Y	-	-	-	-	-
YGR034W	44.8767	2	12	1	Y	Y	Y	Y	Y	-	-	-	-	-
YDL229W	44.3706	1	1	0	Y	Y	Y	Y	Y	-	-	-	-	-
YMR116C	43.9957	1	6	1	Y	Y	Y	Y	Y	-	-	-	-	-
YLR044C	43.7997	5	6	2	Y	Y	Y	Y	Y	-	-	-	-	-
YGL008C	43.1579	2	6	0	Y	Y	Y	Y	Y	-	-	-	-	-
YNL302C	42.9846	4	8	1	Y	Y	Y	Y	Y	-	-	-	-	-
YPR132W	42.2903	3	1	0	Y	Y	Y	Y	Y	-	-	-	-	-
YDR500C	41.9839	9	4	1	Y	Y	Y	Y	Y	-	-	-	-	-
YDL191W	41.2293	2	5	0	Y	Y	Y	Y	Y	-	-	-	-	-
YDL130W	40.8145	2	8	1	Y	Y	Y	Y	Y	-	-	-	-	-
YOR293W	40.2751	2	11	1	Y	Y	Y	Y	Y	-	-	-	-	-
YOL109W	39.4554	2	15	1	Y	Y	Y	Y	Y	-	-	-	-	-
YJL190C	39.1219	4	6	1	Y	Y	Y	Y	Y	-	-	-	-	-
YLR061W	39.0355	5	8	2	Y	Y	Y	Y	Y	-	-	-	-	-
YLR388W	38.2528	1	13	1	Y	Y	Y	Y	Y	-	-	-	-	-
YDR134C	37.6702	4	0	0	Y	Y	Y	Y	Y	-	-	-	-	-
YNL031C	37.6661	3	5	0	Y	Y	Y	Y	Y	-	-	-	-	-
YJR123W	37.43	2	7	0	Y	Y	Y	Y	Y	-	-	-	-	-
YBL092W	37.0582	1	6	1	Y	Y	Y	Y	Y	-	-	-	-	-
YPL131W	37.0552	1	8	1	Y	Y	Y	Y	Y	-	-	-	-	-
YOR063W	36.7682	1	7	0	Y	Y	Y	Y	Y	-	-	-	-	-
YGL030W	36.7512	3	8	1	Y	Y	Y	Y	Y	-	-	-	-	-
YOR234C	36.5564	5	11	1	Y	Y	Y	Y	Y	-	-	-	-	-
YML024W	36.486	3	9	1	Y	Y	Y	Y	Y	-	-	-	-	-
YNL145W	36.0167	12	0	0	Y	Y	Y	Y	Y	-	-	-	-	-
YOR369C	35.6925	7	11	0	Y	Y	Y	Y	Y	-	-	-	-	-
YHL001W	34.8096	1	10	1	Y	Y	Y	Y	Y	-	-	-	-	-
YGL147C	34.5801	2	3	1	Y	Y	Y	Y	Y	-	-	-	-	-
YPR102C	34.5696	2	1	0	Y	Y	Y	Y	Y	-	-	-	-	-
YDR447C	34.5099	1	6	1	Y	Y	Y	Y	Y	-	-	-	-	-
YDL081C	34.2991	1	15	0	Y	Y	Y	Y	Y	-	-	-	-	-
YKL006W	34.185	4	14	1	Y	Y	Y	Y	Y	-	-	-	-	-
YJR009C	34.1153	4	7	1	Y	Y	Y	Y	Y	-	-	-	-	-
YBR181C	33.8071	3	6	1	Y	Y	Y	Y	Y	-	-	-	-	-
YDR450W	33.7545	5	7	1	Y	Y	Y	Y	Y	-	-	-	-	-
YKL180W	33.2135	2	7	1	Y	Y	Y	Y	Y	-	-	-	-	-
YOR167C	32.8097	2	2	0	Y	Y	Y	Y	Y	-	-	-	-	-
YKL152C	32.364	4	5	3	Y	Y	Y	Y	Y	-	-	-	-	-
YLR185W	32.1578	2	16	1	Y	Y	Y	Y	Y	-	-	-	-	-
YNL162W	32.1372	1	12	1	Y	Y	Y	Y	Y	-	-	-	-	-
YDL136W	32.1187	2	9	0	Y	Y	Y	Y	Y	-	-	-	-	-
YOL120C	31.5501	2	8	1	Y	Y	Y	Y	Y	-	-	-	-	-
YDL083C	31.2955	5	7	1	Y	Y	Y	Y	Y	-	-	-	-	-
YLR441C	31.0232	1	6	1	Y	Y	Y	Y	Y	-	-	-	-	-
YDR155C	30.6673	5	2	0	Y	Y	Y	Y	Y	-	-	-	-	-
YOL040C	30.611	1	9	1	Y	Y	Y	Y	Y	-	-	-	-	-
YIL148W	30.2227	6	10	1	Y	Y	Y	Y	Y	-	-	-	-	-
YLR325C	30.136	1	11	1	Y	Y	Y	Y	Y	-	-	-	-	-
YML026C	29.3655	4	4	0	Y	Y	Y	Y	Y	-	-	-	-	-
YDR225W	29.1784	7	9	1	Y	Y	Y	Y	Y	-	-	-	-	-
YOL127W	28.449	3	9	1	Y	Y	Y	Y	Y	-	-	-	-	-
YDR077W	28.3943	10	8	0	Y	Y	Y	Y	Y	-	-	-	-	-
YDR064W	28.2149	8	5	1	Y	Y	Y	Y	Y	-	-	-	-	-
YEL027W	27.6665	2	2	0	Y	Y	Y	Y	Y	-	-	-	-	-
YIL133C	27.4067	7	8	1	Y	Y	Y	Y	Y	-	-	-	-	-
YPL090C	27.2658	6	6	1	Y	Y	Y	Y	Y	-	-	-	-	-
YNL069C	27.1578	4	8	1	Y	Y	Y	Y	Y	-	-	-	-	-
YHR193C	26.7051	16	2	0	Y	Y	Y	Y	Y	-	-	-	-	-
YOR096W	26.7044	3	3	1	Y	Y	Y	Y	Y	-	-	-	-	-
YKL156W	26.6168	1	7	1	Y	Y	Y	Y	Y	-	-	-	-	-
YDR133C	26.5493	4	0	0	Y	Y	Y	Y	Y	-	-	-	-	-
YLR109W	26.4528	4	4	2	Y	Y	Y	Y	Y	-	-	-	-	-
YLR249W	26.4234	1	6	0	Y	Y	Y	Y	Y	-	-	-	-	-
YDL082W	25.9427	5	8	2	Y	Y	Y	Y	Y	-	-	-	-	-
YOR312C	25.8297	2	6	1	Y	Y	Y	Y	Y	-	-	-	-	-
YBR189W	25.7396	3	7	1	Y	Y	Y	Y	Y	-	-	-	-	-
YJR145C	25.5273	7	6	1	Y	Y	Y	Y	Y	-	-	-	-	-
YLR448W	25.0365	3	7	1	Y	Y	Y	Y	Y	-	-	-	-	-
YML028W	24.9433	2	6	1	Y	Y	Y	Y	Y	-	-	-	-	-
YLR340W	24.6282	1	9	1	Y	Y	Y	Y	Y	-	-	-	-	-
YBL003C	24.5858	5	13	0	Y	Y	Y	Y	Y	-	-	-	-	-
YER074W	24.5739	5	1	0	Y	Y	Y	Y	Y	-	-	-	-	-
YHR141C	24.4928	6	10	1	Y	Y	Y	Y	Y	-	-	-	-	-
YLR029C	24.1592	3	7	0	Y	Y	Y	Y	Y	-	-	-	-	-
YLR264W	24.0952	2	7	0	Y	Y	Y	Y	Y	-	-	-	-	-
YLR406C	24.0261	4	4	0	Y	Y	Y	Y	Y	-	-	-	-	-
YNL030W	23.98	3	15	0	Y	Y	Y	Y	Y	-	-	-	-	-
YLR300W	23.9247	8	7	0	Y	Y	Y	Y	Y	-	-	-	-	-
YJL177W	23.7746	2	6	1	Y	Y	Y	Y	Y	-	-	-	-	-
YDR033W	23.6832	2	0	0	Y	Y	Y	Y	Y	-	-	-	-	-
YLL045C	23.5477	1	7	1	Y	Y	Y	Y	Y	-	-	-	-	-
YDR025W	23.5231	1	2	0	Y	Y	Y	Y	Y	-	-	-	-	-
YDL061C	23.4882	4	12	1	Y	Y	Y	Y	Y	-	-	-	-	-
YDR418W	23.148	3	7	1	Y	Y	Y	Y	Y	-	-	-	-	-
YDR385W	23.1321	3	5	0	Y	Y	Y	Y	Y	-	-	-	-	-
YIL069C	23.125	5	5	1	Y	Y	Y	Y	Y	-	-	-	-	-
YKR042W	22.3461	10	3	2	Y	Y	Y	Y	Y	-	-	-	-	-
YEL009C	22.329	4	1	0	Y	Y	Y	Y	Y	-	-	-	-	-
YDR471W	22.1012	4	8	2	Y	Y	Y	Y	Y	-	-	-	-	-
YPL037C	22.0253	1	5	0	Y	Y	Y	Y	Y	-	-	-	-	-
YKR094C	21.7532	2	3	1	Y	Y	Y	Y	Y	-	-	-	-	-
YDR276C	21.6244	1	6	0	Y	Y	Y	Y	Y	-	-	-	-	-
YKR059W	21.4914	4	6	0	Y	Y	Y	Y	Y	-	-	-	-	-
YNL301C	21.256	2	6	0	Y	Y	Y	Y	Y	-	-	-	-	-
YDR224C	21.2336	7	4	0	Y	Y	Y	Y	Y	-	-	-	-	-
YFL039C	21.1281	4	1	0	Y	Y	Y	Y	Y	-	-	-	-	-
YLR333C	20.9867	1	13	1	Y	Y	Y	Y	Y	-	-	-	-	-
YGR060W	20.5886	5	5	0	Y	Y	Y	Y	Y	-	-	-	-	-
YJL158C	20.4347	6	5	0	Y	Y	Y	Y	Y	-	-	-	-	-
YLL024C	20.1835	1	9	0	Y	Y	Y	Y	Y	-	-	-	-	-
YMR142C	19.4336	3	6	1	Y	Y	Y	Y	Y	-	-	-	-	-
YGL253W	19.3899	4	6	0	Y	Y	Y	Y	Y	-	-	-	-	-
YML073C	19.328	2	7	1	Y	Y	Y	Y	Y	-	-	-	-	-
YAL003W	19.1651	1	8	0	Y	Y	Y	Y	Y	-	-	-	-	-
YLR150W	19.1325	1	6	0	Y	Y	Y	Y	Y	-	-	-	-	-
YEL054C	18.6312	6	7	1	Y	Y	Y	Y	Y	-	-	-	-	-
YMR230W	17.5702	1	8	0	Y	Y	Y	Y	Y	-	-	-	-	-
YBR009C	17.388	6	14	1	Y	Y	Y	Y	Y	-	-	-	-	-
YGR214W	17.1993	1	6	1	Y	Y	Y	Y	Y	-	-	-	-	-
YGR254W	17.1831	3	7	1	Y	Y	Y	Y	Y	-	-	-	-	-
YDR002W	17.112	1	1	0	Y	Y	Y	Y	Y	-	-	-	-	-
YJL138C	17.0937	1	5	0	Y	Y	Y	Y	Y	-	-	-	-	-
YLR048W	16.6665	10	6	1	Y	Y	Y	Y	Y	-	-	-	-	-
YER177W	16.5705	8	1	1	Y	Y	Y	Y	Y	-	-	-	-	-
YDR226W	16.1487	3	6	0	Y	Y	Y	Y	Y	-	-	-	-	-
YIL051C	15.957	4	12	0	Y	Y	Y	Y	Y	-	-	-	-	-
YMR143W	15.8145	3	3	0	Y	Y	Y	Y	Y	-	-	-	-	-
YOL139C	15.6579	2	3	0	Y	Y	Y	Y	Y	-	-	-	-	-
YHR183W	15.5829	3	7	1	Y	Y	Y	Y	Y	-	-	-	-	-
YPR149W	15.5552	6	0	0	Y	Y	Y	Y	Y	-	-	-	-	-
YMR242C	15.4927	1	7	1	Y	Y	Y	Y	Y	-	-	-	-	-
YBR196C	15.4754	5	7	3	Y	Y	Y	Y	Y	-	-	-	-	-
YDL055C	15.2557	3	0	0	Y	Y	Y	Y	Y	-	-	-	-	-
YGR282C	15.074	3	4	1	Y	Y	Y	Y	Y	-	-	-	-	-
YBR048W	15.0493	7	6	1	Y	Y	Y	Y	Y	-	-	-	-	-
YLR058C	14.904	2	11	1	Y	Y	Y	Y	Y	-	-	-	-	-
YNL209W	14.851	1	4	0	Y	Y	Y	Y	Y	-	-	-	-	-
YJR104C	14.7626	5	6	1	Y	Y	Y	Y	Y	-	-	-	-	-
YHR007C	14.7476	1	2	0	Y	Y	Y	Y	Y	-	-	-	-	-
YKL164C	14.6306	2	4	0	Y	Y	Y	Y	Y	-	-	-	-	-
YPR035W	14.6226	10	5	1	Y	Y	Y	Y	Y	-	-	-	-	-
YGR027C	14.492	3	11	0	Y	Y	Y	Y	Y	-	-	-	-	-
YNL096C	14.4834	2	8	2	Y	Y	Y	Y	Y	-	-	-	-	-
YLR043C	14.4797	3	9	0	Y	Y	Y	Y	Y	-	-	-	-	-
YHR089C	14.436	3	6	0	Y	Y	Y	Y	Y	-	-	-	-	-
YDR461W	14.4307	3	15	1	Y	Y	Y	Y	Y	-	-	-	-	-
YLR355C	14.3808	2	14	0	Y	Y	Y	Y	Y	-	-	-	-	-
YBL030C	14.365	4	0	0	Y	Y	Y	Y	Y	-	-	-	-	-
YPL198W	14.3243	13	6	0	Y	Y	Y	Y	Y	-	-	-	-	-
YEL040W	14.1167	15	0	0	Y	Y	Y	Y	Y	-	-	-	-	-
YNL064C	14.0893	1	4	0	Y	Y	Y	Y	Y	-	-	-	-	-
YGR279C	14.0788	5	5	1	Y	Y	Y	Y	Y	-	-	-	-	-
YLR056W	14.0733	8	3	0	Y	Y	Y	Y	Y	-	-	-	-	-
YMR194W	14.0286	11	5	0	Y	Y	Y	Y	Y	-	-	-	-	-
YNL055C	13.8276	1	5	0	Y	Y	Y	Y	Y	-	-	-	-	-
YHR162W	13.7133	3	3	0	Y	Y	Y	Y	Y	-	-	-	-	-
YLR367W	13.678	8	11	0	Y	Y	Y	Y	Y	-	-	-	-	-
YHR179W	13.617	4	11	0	Y	Y	Y	Y	Y	-	-	-	-	-
YDL208W	13.4225	1	6	0	Y	Y	Y	Y	Y	-	-	-	-	-
YAL005C	13.4215	1	1	0	Y	Y	Y	Y	Y	-	-	-	-	-
YJL034W	13.4051	2	2	0	Y	Y	Y	Y	Y	-	-	-	-	-
YML012W	13.2232	1	1	0	Y	Y	Y	Y	Y	-	-	-	-	-
YDR345C	12.9887	6	5	0	Y	Y	Y	Y	Y	-	-	-	-	-
YPR062W	12.9761	1	0	0	Y	Y	Y	Y	Y	-	-	-	-	-
YER094C	12.9734	4	1	0	Y	Y	Y	Y	Y	-	-	-	-	-
YAR009C	12.8531	18	15	2	Y	Y	Y	Y	Y	-	-	-	-	-
YML106W	12.7453	1	4	0	Y	Y	Y	Y	Y	-	-	-	-	-
YLR372W	12.6133	1	6	0	Y	Y	Y	Y	Y	-	-	-	-	-
YNL244C	12.5999	2	5	0	Y	Y	Y	Y	Y	-	-	-	-	-
YFL038C	12.3881	1	0	0	Y	Y	Y	Y	Y	-	-	-	-	-
YBR025C	12.3121	3	4	1	Y	Y	Y	Y	Y	-	-	-	-	-
YBR011C	12.3081	3	1	0	Y	Y	Y	Y	Y	-	-	-	-	-
YOR310C	12.2109	2	5	0	Y	Y	Y	Y	Y	-	-	-	-	-
YOR020C	12.1896	2	6	0	Y	Y	Y	Y	Y	-	-	-	-	-
YOR045W	12.1874	1	5	0	Y	Y	Y	Y	Y	-	-	-	-	-
YDR233C	12.0656	1	5	1	Y	Y	Y	Y	Y	-	-	-	-	-
YPR145W	12.0587	4	0	0	Y	Y	Y	Y	Y	-	-	-	-	-
YOR122C	12.0375	1	0	0	Y	Y	Y	Y	Y	-	-	-	-	-
YOR153W	12.0212	1	0	0	Y	Y	Y	Y	Y	-	-	-	-	-
YLR293C	11.9708	1	7	0	Y	Y	Y	Y	Y	-	-	-	-	-
YER055C	11.7127	1	8	0	Y	Y	Y	Y	Y	-	-	-	-	-
YNL112W	11.5674	1	0	0	Y	Y	Y	Y	Y	-	-	-	-	-
YDR086C	11.5497	5	5	0	Y	Y	Y	Y	Y	-	-	-	-	-
YER043C	11.3983	2	7	0	Y	Y	Y	Y	Y	-	-	-	-	-
YGL055W	11.2846	2	11	0	Y	Y	Y	Y	Y	-	-	-	-	-
YPR074C	11.2802	2	7	1	Y	Y	Y	Y	Y	-	-	-	-	-
YML063W	11.2526	3	7	2	Y	Y	Y	Y	Y	-	-	-	-	-
YKL009W	11.2359	4	4	0	Y	Y	Y	Y	Y	-	-	-	-	-
YHR094C	11.2274	3	2	0	Y	Y	Y	Y	Y	-	-	-	-	-
YDR343C	11.1381	6	3	0	Y	Y	Y	Y	Y	-	-	-	-	-
YHR064C	11.0384	2	1	0	Y	Y	Y	Y	Y	-	-	-	-	-
YJL159W	10.9318	5	6	0	Y	Y	Y	Y	Y	-	-	-	-	-
YOR309C	10.8726	2	5	0	Y	Y	Y	Y	Y	-	-	-	-	-
YER011W	10.857	6	0	0	Y	Y	Y	Y	Y	-	-	-	-	-
YBR067C	10.7546	1	16	0	Y	Y	Y	Y	Y	-	-	-	-	-
YAL044C	10.6981	1	11	1	Y	Y	Y	Y	Y	-	-	-	-	-
YPR028W	10.6003	1	7	0	Y	Y	Y	Y	Y	-	-	-	-	-
YNL327W	10.4866	2	7	1	Y	Y	Y	Y	Y	-	-	-	-	-
YLR286C	10.4376	10	12	3	Y	Y	Y	Y	Y	-	-	-	-	-
YDL126C	10.2567	3	3	0	Y	Y	Y	Y	Y	-	-	-	-	-
YOR285W	10.2017	1	4	0	Y	Y	Y	Y	Y	-	-	-	-	-
YIL043C	10.1787	1	3	0	Y	Y	Y	Y	Y	-	-	-	-	-
YER160C	10.0843	2	1	0	Y	Y	Y	Y	Y	-	-	-	-	-
YNL190W	9.9739	1	2	0	Y	Y	Y	Y	Y	-	-	-	-	-
YLR259C	9.9621	2	8	1	Y	Y	Y	Y	Y	-	-	-	-	-
YDR342C	9.9419	1	4	0	Y	Y	Y	Y	Y	-	-	-	-	-
YDR454C	9.9399	1	6	0	Y	Y	Y	Y	Y	-	-	-	-	-
YOR210W	9.8288	3	7	0	Y	Y	Y	Y	Y	-	-	-	-	-
YPR103W	9.8095	2	1	0	Y	Y	Y	Y	Y	-	-	-	-	-
YBR082C	9.7175	1	2	0	Y	Y	Y	Y	Y	-	-	-	-	-
YDL137W	9.5485	1	0	0	Y	Y	Y	Y	Y	-	-	-	-	-
YHL034C	9.5116	9	1	1	Y	Y	Y	Y	Y	-	-	-	-	-
YJR105W	9.503	5	3	1	Y	Y	Y	Y	Y	-	-	-	-	-
YLR344W	9.4662	2	8	1	Y	Y	Y	Y	Y	-	-	-	-	-
YGR155W	9.4515	1	7	0	Y	Y	Y	Y	Y	-	-	-	-	-
YDR158W	9.2751	5	9	1	Y	Y	Y	Y	Y	-	-	-	-	-
YNL007C	9.1804	1	7	0	Y	Y	Y	Y	Y	-	-	-	-	-
YDL125C	9.1642	2	1	0	Y	Y	Y	Y	Y	-	-	-	-	-
YDR023W	9.1374	3	2	0	Y	Y	Y	Y	Y	-	-	-	-	-
YPL028W	9.1049	1	4	0	Y	Y	Y	Y	Y	-	-	-	-	-
YPR165W	9.0972	1	0	0	Y	Y	Y	Y	Y	-	-	-	-	-
YGR180C	8.9778	6	10	2	Y	Y	Y	Y	Y	-	-	-	-	-
YPL061W	8.9649	2	31	0	Y	Y	Y	Y	Y	-	-	-	-	-
YOR247W	8.9647	6	11	2	Y	Y	Y	Y	Y	-	-	-	-	-
YAL012W	8.934	3	6	0	Y	Y	Y	Y	Y	-	-	-	-	-
YLR359W	8.9009	1	11	1	Y	Y	Y	Y	Y	-	-	-	-	-
YAL035W	8.8729	3	1	0	Y	Y	Y	Y	Y	-	-	-	-	-
YGR240C	8.8158	2	4	0	Y	Y	Y	Y	Y	-	-	-	-	-
YGR234W	8.8077	5	13	0	Y	Y	Y	Y	Y	-	-	-	-	-
YBR121C	8.6842	1	6	0	Y	Y	Y	Y	Y	-	-	-	-	-
YNL134C	8.6221	2	6	0	Y	Y	Y	Y	Y	-	-	-	-	-
YKL182W	8.4765	6	7	3	Y	Y	Y	Y	Y	-	-	-	-	-
YBL002W	8.4725	5	8	1	Y	Y	Y	Y	Y	-	-	-	-	-
YJR085C	8.4453	1	2	0	Y	Y	Y	Y	Y	-	-	-	-	-
YER131W	8.4412	1	12	0	Y	Y	Y	Y	Y	-	-	-	-	-
YGR175C	8.4316	2	2	0	Y	Y	Y	Y	Y	-	-	-	-	-
YDR429C	8.3566	1	3	0	Y	Y	Y	Y	Y	-	-	-	-	-
YBR109C	8.3327	11	1	0	Y	Y	Y	Y	Y	-	-	-	-	-
YGL148W	8.3157	1	0	0	Y	Y	Y	Y	Y	-	-	-	-	-
YGR106C	8.2919	4	3	0	Y	Y	Y	Y	Y	-	-	-	-	-
YKL145W	8.277	1	3	0	Y	Y	Y	Y	Y	-	-	-	-	-
YGR124W	8.2469	1	5	0	Y	Y	Y	Y	Y	-	-	-	-	-
YGL200C	8.1697	1	2	0	Y	Y	Y	Y	Y	-	-	-	-	-
YDR037W	8.1359	1	0	0	Y	Y	Y	Y	Y	-	-	-	-	-
YMR217W	8.1008	1	6	0	Y	Y	Y	Y	Y	-	-	-	-	-
YOR224C	8.0982	1	5	0	Y	Y	Y	Y	Y	-	-	-	-	-
YPL106C	8.0842	2	4	0	Y	Y	Y	Y	Y	-	-	-	-	-
YDR341C	8.0484	1	6	0	Y	Y	Y	Y	Y	-	-	-	-	-
YJL191W	7.9871	18	3	1	Y	Y	Y	Y	Y	-	-	-	-	-
YHR068W	7.9817	3	1	0	Y	Y	Y	Y	Y	-	-	-	-	-
YDL212W	7.951	2	1	0	Y	Y	Y	Y	Y	-	-	-	-	-
YMR186W	7.9334	6	11	2	Y	Y	Y	Y	Y	-	-	-	-	-
YBR286W	7.9182	1	5	0	Y	Y	Y	Y	Y	-	-	-	-	-
YMR297W	7.717	2	0	0	Y	Y	Y	Y	Y	-	-	-	-	-
YML056C	7.7088	4	4	0	Y	Y	Y	Y	Y	-	-	-	-	-
YLR060W	7.6565	1	4	0	Y	Y	Y	Y	Y	-	-	-	-	-
YMR002W	7.5562	1	2	0	Y	Y	Y	Y	Y	-	-	-	-	-
YBR249C	7.5384	2	7	0	Y	Y	Y	Y	Y	-	-	-	-	-
YBR162C	7.4974	3	6	0	Y	Y	Y	Y	Y	-	-	-	-	-
YCR053W	7.4845	1	3	0	Y	Y	Y	Y	Y	-	-	-	-	-
YDL185W	7.4798	1	3	0	Y	Y	Y	Y	Y	-	-	-	-	-
YPR036W	7.4448	1	6	0	Y	Y	Y	Y	Y	-	-	-	-	-
YML039W	7.4048	1	16	0	Y	Y	Y	Y	Y	-	-	-	-	-
YER138C	7.3652	25	6	0	Y	Y	Y	Y	Y	-	-	-	-	-
YOR276W	7.3471	1	3	0	Y	Y	Y	Y	Y	-	-	-	-	-
YCL011C	7.2951	1	1	0	Y	Y	Y	Y	Y	-	-	-	-	-
YLR180W	7.209	2	7	0	Y	Y	Y	Y	Y	-	-	-	-	-
YOR187W	7.2033	2	0	0	Y	Y	Y	Y	Y	-	-	-	-	-
YDL153C	7.1743	1	0	0	Y	Y	Y	Y	Y	-	-	-	-	-
YMR260C	7.1737	5	5	0	Y	Y	Y	Y	Y	-	-	-	-	-
YDL084W	7.1724	2	2	0	Y	Y	Y	Y	Y	-	-	-	-	-
YDR304C	7.1558	1	0	0	Y	Y	Y	Y	Y	-	-	-	-	-
YDL007W	7.1131	2	1	0	Y	Y	Y	Y	Y	-	-	-	-	-
YOR230W	7.0591	3	12	0	Y	Y	Y	Y	Y	-	-	-	-	-
YCL019W	7.0497	1	0	0	Y	Y	Y	Y	Y	-	-	-	-	-
YMR011W	7.0445	3	7	0	Y	Y	Y	Y	Y	-	-	-	-	-
YDR508C	7.0329	6	0	0	Y	Y	Y	Y	Y	-	-	-	-	-
YOR021C	7.0274	4	0	0	Y	Y	Y	Y	Y	-	-	-	-	-
YHR143W	6.8257	6	6	1	Y	Y	Y	Y	Y	-	-	-	-	-
YBR078W	6.8199	7	5	0	Y	Y	Y	Y	Y	-	-	-	-	-
YMR205C	6.8031	1	6	1	Y	Y	Y	Y	Y	-	-	-	-	-
YCL043C	6.7531	1	5	0	Y	Y	Y	Y	Y	-	-	-	-	-
YFL026W	6.7035	1	9	1	Y	Y	Y	Y	Y	-	-	-	-	-
YGL012W	6.6427	1	5	0	Y	Y	Y	Y	Y	-	-	-	-	-
YBL039C	6.6257	2	0	0	Y	Y	Y	Y	Y	-	-	-	-	-
YFR044C	6.5882	5	2	0	Y	Y	Y	Y	Y	-	-	-	-	-
YHR143W	6.5851	6	6	1	Y	Y	Y	Y	Y	-	-	-	-	-
YJR029W	6.5785	2	13	0	Y	Y	Y	Y	Y	-	-	-	-	-
YLR342W	6.5614	4	3	0	Y	Y	Y	Y	Y	-	-	-	-	-
YLR447C	6.5604	3	2	1	Y	Y	Y	Y	Y	-	-	-	-	-
YJL196C	6.5523	5	4	0	Y	Y	Y	Y	Y	-	-	-	-	-
YFL037W	6.5481	1	5	0	Y	Y	Y	Y	Y	-	-	-	-	-
YLR065C	6.5296	1	2	0	Y	Y	Y	Y	Y	-	-	-	-	-
YDR210W	6.5065	2	5	0	Y	Y	Y	Y	Y	-	-	-	-	-
YGR094W	6.5029	3	5	0	Y	Y	Y	Y	Y	-	-	-	-	-
YNL339C	6.4865	15	5	0	Y	Y	Y	Y	Y	-	-	-	-	-
YOR332W	6.4725	1	1	0	Y	Y	Y	Y	Y	-	-	-	-	-
YNL255C	6.4495	2	5	0	Y	Y	Y	Y	Y	-	-	-	-	-
YPL010W	6.3706	4	0	0	Y	Y	Y	Y	Y	-	-	-	-	-
YPL231W	6.3434	3	5	0	Y	Y	Y	Y	Y	-	-	-	-	-
YMR145C	6.3379	1	10	0	Y	Y	Y	Y	Y	-	-	-	-	-
YDR011W	6.335	7	1	0	Y	Y	Y	Y	Y	-	-	-	-	-
YHR133C	6.3058	1	3	0	Y	Y	Y	Y	Y	-	-	-	-	-
YMR243C	6.2944	1	6	0	Y	Y	Y	Y	Y	-	-	-	-	-
YOL129W	6.2905	1	2	0	Y	Y	Y	Y	Y	-	-	-	-	-
YPL273W	6.2572	1	4	0	Y	Y	Y	Y	Y	-	-	-	-	-
YJR027W	6.2548	2	14	0	Y	Y	Y	Y	Y	-	-	-	-	-
YGR189C	6.2441	7	3	0	Y	Y	Y	Y	Y	-	-	-	-	-
YFR004W	6.2433	1	0	0	Y	Y	Y	Y	Y	-	-	-	-	-
YKL192C	6.2404	2	2	0	Y	Y	Y	Y	Y	-	-	-	-	-
YJR077C	6.2339	4	3	0	Y	Y	Y	Y	Y	-	-	-	-	-
YGR296W	6.2112	10	5	0	Y	Y	Y	Y	Y	-	-	-	-	-
YCR034W	6.1997	1	7	0	Y	Y	Y	Y	Y	-	-	-	-	-
YMR308C	6.1992	3	1	0	Y	Y	Y	Y	Y	-	-	-	-	-
YDL100C	6.192	2	0	0	Y	Y	Y	Y	Y	-	-	-	-	-
YJR148W	6.1873	4	24	2	Y	Y	Y	Y	Y	-	-	-	-	-
YBR159W	6.1869	8	0	0	Y	Y	Y	Y	Y	-	-	-	-	-
YHR219W	6.1725	1	7	0	Y	Y	Y	Y	Y	-	-	-	-	-
YOR099W	6.1522	2	0	0	Y	Y	Y	Y	Y	-	-	-	-	-
YDR071C	6.1375	1	1	0	-	Y	Y	Y	Y	-	-	-	-	-
YBR143C	6.1112	2	6	0	-	Y	Y	Y	Y	-	-	-	-	-
YDR529C	6.1077	1	3	0	-	Y	Y	Y	Y	-	-	-	-	-
YNL300W	5.9603	2	13	2	-	Y	Y	Y	Y	-	-	-	-	-
YPR187W	5.93	2	1	0	-	Y	Y	Y	Y	-	-	-	-	-
YER190W	5.9143	18	2	1	-	Y	Y	Y	Y	-	-	-	-	-
YJR139C	5.9127	3	6	1	-	Y	Y	Y	Y	-	-	-	-	-
YIL123W	5.8975	7	7	1	-	Y	Y	Y	Y	-	-	-	-	-
YBL076C	5.8908	2	2	0	-	Y	Y	Y	Y	-	-	-	-	-
YJR064W	5.8811	1	5	0	-	Y	Y	Y	Y	-	-	-	-	-
YPL283C	5.8708	14	4	0	-	Y	Y	Y	Y	-	-	-	-	-
YBR127C	5.8381	4	1	0	-	Y	Y	Y	Y	-	-	-	-	-
YPR033C	5.8233	1	2	0	-	Y	Y	Y	Y	-	-	-	-	-
YLR038C	5.8226	1	2	0	-	Y	Y	Y	Y	-	-	-	-	-
YPR110C	5.7771	6	0	0	-	Y	Y	Y	Y	-	-	-	-	-
YML022W	5.774	1	6	0	-	Y	Y	Y	Y	-	-	-	-	-
YDR188W	5.7719	2	2	0	-	Y	Y	Y	Y	-	-	-	-	-
YGR183C	5.7651	4	2	0	-	Y	Y	Y	Y	-	-	-	-	-
YDL157C	5.7568	3	0	0	-	Y	Y	Y	Y	-	-	-	-	-
YGL106W	5.7522	1	0	0	-	Y	Y	Y	Y	-	-	-	-	-
YAR010C	5.7001	1	13	1	-	Y	Y	Y	Y	-	-	-	-	-
YNL322C	5.6991	5	2	1	-	Y	Y	Y	Y	-	-	-	-	-
YBL113C	5.6833	9	3	0	-	Y	Y	Y	Y	-	-	-	-	-
YDL232W	5.6689	1	1	0	-	Y	Y	Y	Y	-	-	-	-	-
YOR136W	5.6549	1	1	0	-	Y	Y	Y	Y	-	-	-	-	-
YBL001C	5.6362	7	1	0	-	Y	Y	Y	Y	-	-	-	-	-
YLR467W	5.6323	15	4	0	-	Y	Y	Y	Y	-	-	-	-	-
YHR208W	5.6277	1	10	1	-	Y	Y	Y	Y	-	-	-	-	-
YLR466W	5.6059	7	8	1	-	Y	Y	Y	Y	-	-	-	-	-
YPR010C	5.604	1	1	0	-	Y	Y	Y	Y	-	-	-	-	-
YMR246W	5.5903	1	2	0	-	Y	Y	Y	Y	-	-	-	-	-
YHR128W	5.5863	1	4	0	-	Y	Y	Y	Y	-	-	-	-	-
YNL044W	5.5846	4	4	0	-	Y	Y	Y	Y	-	-	-	-	-
YNL113W	5.5551	6	1	0	-	Y	Y	Y	Y	-	-	-	-	-
YDL004W	5.5492	2	0	0	-	Y	Y	Y	Y	-	-	-	-	-
YDR545W	5.543	14	1	0	-	Y	Y	Y	Y	-	-	-	-	-
YJL167W	5.5236	2	4	1	-	Y	Y	Y	Y	-	-	-	-	-
YGL202W	5.4946	5	0	0	-	Y	Y	Y	Y	-	-	-	-	-
YPR113W	5.4581	1	0	0	-	Y	Y	Y	Y	-	-	-	-	-
YFR033C	5.455	1	1	0	-	Y	Y	Y	Y	-	-	-	-	-
YDR510W	5.4268	6	4	0	-	Y	Y	Y	Y	-	-	-	-	-
YPR204W	5.4096	2	1	0	-	Y	Y	Y	Y	-	-	-	-	-
YPL271W	5.408	1	8	0	-	Y	Y	Y	Y	-	-	-	-	-
YER165W	5.3979	1	6	0	-	Y	Y	Y	Y	-	-	-	-	-
YPR016C	5.3872	3	5	0	-	Y	Y	Y	Y	-	-	-	-	-
YPL078C	5.3788	1	1	0	-	Y	Y	Y	Y	-	-	-	-	-
YDR045C	5.3645	3	0	0	-	Y	Y	Y	Y	-	-	-	-	-
YJL148W	5.3377	29	1	0	-	Y	Y	Y	Y	-	-	-	-	-
YBR039W	5.3214	3	3	0	-	Y	Y	Y	Y	-	-	-	-	-
YLR229C	5.3104	3	0	0	-	Y	Y	Y	Y	-	-	-	-	-
YKL190W	5.3069	1	2	0	-	Y	Y	Y	Y	-	-	-	-	-
YJL055W	5.2931	1	0	0	-	Y	Y	Y	Y	-	-	-	-	-
YEL046C	5.293	9	3	0	-	Y	Y	Y	Y	-	-	-	-	-
YPR163C	5.2834	2	0	0	-	Y	Y	Y	Y	-	-	-	-	-
YOR335C	5.2819	1	5	0	-	Y	Y	Y	Y	-	-	-	-	-
YMR305C	5.274	5	3	0	-	Y	Y	Y	Y	-	-	-	-	-
YOR248W	5.2623	6	8	2	-	Y	Y	Y	Y	-	-	-	-	-
YLR027C	5.2602	3	3	0	-	Y	Y	Y	Y	-	-	-	-	-
YDR497C	5.2514	3	4	1	-	Y	Y	Y	Y	-	-	-	-	-
YLR354C	5.2483	7	3	1	-	Y	Y	Y	Y	-	-	-	-	-
YNR053C	5.2377	1	2	0	-	Y	Y	Y	Y	-	-	-	-	-
YNL070W	5.2316	2	7	0	-	Y	Y	Y	Y	-	-	-	-	-
YBR158W	5.2244	6	6	1	-	Y	Y	Y	Y	-	-	-	-	-
YHR170W	5.222	1	3	0	-	Y	Y	Y	Y	-	-	-	-	-
YJR028W	5.2208	2	15	0	-	Y	Y	Y	Y	-	-	-	-	-
YKR074W	5.2167	1	0	0	-	Y	Y	Y	Y	-	-	-	-	-
YGR191W	5.2133	7	1	0	-	Y	Y	Y	Y	-	-	-	-	-
YLR395C	5.2121	1	7	0	-	Y	Y	Y	Y	-	-	-	-	-
YLR294C	5.2043	2	0	0	-	Y	Y	Y	Y	-	-	-	-	-
YOR004W	5.2043	4	0	0	-	Y	Y	Y	Y	-	-	-	-	-
YLR179C	5.1919	2	5	0	-	Y	Y	Y	Y	-	-	-	-	-
YCL035C	5.1906	1	1	0	-	Y	Y	Y	Y	-	-	-	-	-
YCL030C	5.186	4	7	3	-	Y	Y	Y	Y	-	-	-	-	-
YML001W	5.1779	1	2	0	-	Y	Y	Y	Y	-	-	-	-	-
YDR298C	5.1495	1	1	0	-	Y	Y	Y	Y	-	-	-	-	-
YOL030W	5.1252	3	2	0	-	Y	Y	Y	Y	-	-	-	-	-
YBR283C	5.1165	2	5	0	-	Y	Y	Y	Y	-	-	-	-	-
YMR131C	4.9813	2	4	0	-	Y	Y	Y	Y	-	-	-	-	-
YLR192C	4.9434	1	0	0	-	Y	Y	Y	Y	-	-	-	-	-
YLL026W	4.9368	1	35	0	-	Y	Y	Y	Y	-	-	-	-	-
YBR154C	4.9291	1	8	0	-	Y	Y	Y	Y	-	-	-	-	-
YIL076W	4.9288	3	2	0	-	Y	Y	Y	Y	-	-	-	-	-
YDR177W	4.9284	2	0	0	-	Y	Y	Y	Y	-	-	-	-	-
YGL187C	4.9281	4	1	0	-	Y	Y	Y	Y	-	-	-	-	-
YGR157W	4.9103	1	6	0	-	Y	Y	Y	Y	-	-	-	-	-
YDR039C	4.9089	1	0	0	-	Y	Y	Y	Y	-	-	-	-	-
YDR381W	4.8807	1	0	0	-	Y	Y	Y	Y	-	-	-	-	-
YKL085W	4.8707	2	1	0	-	Y	Y	Y	Y	-	-	-	-	-
YDL067C	4.854	1	1	0	-	Y	Y	Y	Y	-	-	-	-	-
YJR026W	4.8514	2	14	0	-	Y	Y	Y	Y	-	-	-	-	-
YLL014W	4.8474	5	2	0	-	Y	Y	Y	Y	-	-	-	-	-
YPL160W	4.8399	3	0	0	-	Y	Y	Y	Y	-	-	-	-	-
YLR301W	4.817	1	1	0	-	Y	Y	Y	Y	-	-	-	-	-
YBR096W	4.8165	2	1	0	-	Y	Y	Y	Y	-	-	-	-	-
YLR413W	4.8157	5	5	0	-	Y	Y	Y	Y	-	-	-	-	-
YDL182W	4.8089	3	3	0	-	Y	Y	Y	Y	-	-	-	-	-
YHR049W	4.7791	4	0	0	-	Y	Y	Y	Y	-	-	-	-	-
YDR055W	4.7611	1	16	1	-	Y	Y	Y	Y	-	-	-	-	-
YJL080C	4.7553	3	4	0	-	Y	Y	Y	Y	-	-	-	-	-
YLR295C	4.7146	2	2	0	-	Y	Y	Y	Y	-	-	-	-	-
YGR061C	4.7114	1	4	0	-	Y	Y	Y	Y	-	-	-	-	-
YML040W	4.6995	1	15	0	-	Y	Y	Y	Y	-	-	-	-	-
YCR004C	4.6862	6	3	0	-	Y	Y	Y	Y	-	-	-	-	-
YDL147W	4.6691	2	2	0	-	Y	Y	Y	Y	-	-	-	-	-
YOR254C	4.6497	1	1	0	-	Y	Y	Y	Y	-	-	-	-	-
YLR153C	4.6295	1	6	0	-	Y	Y	Y	Y	-	-	-	-	-
YNL220W	4.6129	2	7	1	-	Y	Y	Y	Y	-	-	-	-	-
YBR187W	4.6104	2	8	0	-	Y	Y	Y	Y	-	-	-	-	-
YGR185C	4.5939	1	5	0	-	Y	Y	Y	Y	-	-	-	-	-
YPL211W	4.592	1	0	0	-	Y	Y	Y	Y	-	-	-	-	-
YNR018W	4.5876	8	1	0	-	Y	Y	Y	Y	-	-	-	-	-
YKL081W	4.5716	3	8	1	-	Y	Y	Y	Y	-	-	-	-	-
YGR295C	4.5702	2	3	0	-	Y	Y	Y	Y	-	-	-	-	-
YOR303W	4.5616	7	4	3	-	Y	Y	Y	Y	-	-	-	-	-
YKL196C	4.5487	1	2	0	-	Y	Y	Y	Y	-	-	-	-	-
YLR113W	4.5464	1	2	0	-	Y	Y	Y	Y	-	-	-	-	-
YJL002C	4.5458	2	6	1	-	Y	Y	Y	Y	-	-	-	-	-
YPL081W	4.5415	4	6	0	-	Y	Y	Y	Y	-	-	-	-	-
YJL001W	4.5393	2	2	0	-	Y	Y	Y	Y	-	-	-	-	-
YNR016C	4.5174	5	4	1	-	Y	Y	Y	Y	-	-	-	-	-
YCL064C	4.5016	5	12	1	-	Y	Y	Y	Y	-	-	-	-	-
YDL072C	4.4933	1	5	0	-	Y	Y	Y	Y	-	-	-	-	-
YDL051W	4.4798	3	2	0	-	Y	Y	Y	Y	-	-	-	-	-
YOR327C	4.468	1	0	0	-	Y	Y	Y	Y	-	-	-	-	-
YNL079C	4.4666	4	2	0	-	Y	Y	Y	Y	-	-	-	-	-
YFL005W	4.465	2	0	0	-	Y	Y	Y	Y	-	-	-	-	-
YDR035W	4.4622	2	0	0	-	Y	Y	Y	Y	-	-	-	-	-
YNL138W	4.4586	4	1	0	-	Y	Y	Y	Y	-	-	-	-	-
YBR069C	4.4571	3	4	0	-	Y	Y	Y	Y	-	-	-	-	-
YBR086C	4.4571	2	2	0	-	Y	Y	Y	Y	-	-	-	-	-
YGR086C	4.4558	2	7	0	-	Y	Y	Y	Y	-	-	-	-	-
YNR021W	4.423	1	2	0	-	Y	Y	Y	Y	-	-	-	-	-
YGL048C	4.4097	1	2	0	-	Y	Y	Y	Y	-	-	-	-	-
YDR190C	4.4024	2	0	0	-	Y	Y	Y	Y	-	-	-	-	-
YHL050C	4.3901	2	6	0	-	Y	Y	Y	Y	-	-	-	-	-
YOL077C	4.3811	2	2	0	-	Y	Y	Y	Y	-	-	-	-	-
YNL259C	4.3777	2	2	0	-	Y	Y	Y	Y	-	-	-	-	-
YER136W	4.368	1	0	0	-	Y	Y	Y	Y	-	-	-	-	-
YJR045C	4.3653	3	8	1	-	Y	Y	Y	Y	-	-	-	-	-
YPL013C	4.3652	2	0	0	-	Y	Y	Y	Y	-	-	-	-	-
YML008C	4.354	4	3	0	-	Y	Y	Y	Y	-	-	-	-	-
YAR015W	4.3404	2	10	0	-	Y	Y	Y	Y	-	-	-	-	-
YOR046C	4.3334	1	0	0	-	Y	Y	Y	Y	-	-	-	-	-
YJR121W	4.3324	2	1	0	-	Y	Y	Y	Y	-	-	-	-	-
YPR124W	4.3287	4	1	0	-	Y	Y	Y	Y	-	-	-	-	-
YKL096W	4.3095	7	39	4	-	Y	Y	Y	Y	-	-	-	-	-
YJL026W	4.291	2	8	2	-	Y	Y	Y	Y	-	-	-	-	-
YPL117C	4.2788	3	1	0	-	Y	Y	Y	Y	-	-	-	-	-
YEL077C	4.2768	5	3	0	-	Y	Y	Y	Y	-	-	-	-	-
YFR050C	4.2406	1	0	0	-	Y	Y	Y	Y	-	-	-	-	-
YER133W	4.2343	5	0	0	-	Y	Y	Y	Y	-	-	-	-	-
YJL225C	4.2326	8	3	0	-	Y	Y	Y	Y	-	-	-	-	-
YLL009C	4.2319	1	2	0	-	Y	Y	Y	Y	-	-	-	-	-
YLR009W	4.2027	3	0	0	-	Y	Y	Y	Y	-	-	-	-	-
YBL041W	4.0967	2	2	1	-	Y	Y	Y	Y	-	-	-	-	-
YBR084W	4.0909	1	0	0	-	Y	Y	Y	Y	-	-	-	-	-
YGR026W	4.0886	2	1	0	-	Y	Y	Y	Y	-	-	-	-	-
YOR253W	4.0842	1	1	0	-	Y	Y	Y	Y	-	-	-	-	-
YPR108W	4.0779	1	0	0	-	Y	Y	Y	Y	-	-	-	-	-
YMR241W	4.0695	1	2	0	-	Y	Y	Y	Y	-	-	-	-	-
YJR070C	4.0679	2	10	0	-	Y	Y	Y	Y	-	-	-	-	-
YOR271C	4.0666	2	3	0	-	Y	Y	Y	Y	-	-	-	-	-
YHR190W	4.0476	2	2	0	-	Y	Y	Y	Y	-	-	-	-	-
YJL174W	4.0409	1	1	0	-	Y	Y	Y	Y	-	-	-	-	-
YHR051W	4.0365	5	0	0	-	Y	Y	Y	Y	-	-	-	-	-
YPR052C	4.0213	1	8	0	-	Y	Y	Y	Y	-	-	-	-	-
YNL149C	4.0146	2	2	0	-	Y	Y	Y	Y	-	-	-	-	-
YKL080W	4.0144	2	3	0	-	Y	Y	Y	Y	-	-	-	-	-
YMR071C	4.0099	2	1	0	-	Y	Y	Y	Y	-	-	-	-	-
YML052W	4.0028	4	3	0	-	Y	Y	Y	Y	-	-	-	-	-
YAL042W	3.9959	1	3	0	-	Y	Y	Y	Y	-	-	-	-	-
YAL036C	3.9887	3	3	0	-	Y	Y	Y	Y	-	-	-	-	-
YDL095W	3.9825	1	5	0	-	Y	Y	Y	Y	-	-	-	-	-
YOR168W	3.956	2	1	0	-	Y	Y	Y	Y	-	-	-	-	-
YNL248C	3.9388	2	2	0	-	Y	Y	Y	Y	-	-	-	-	-
YOR151C	3.9321	2	0	0	-	Y	Y	Y	Y	-	-	-	-	-
YKL067W	3.9304	1	1	0	-	Y	Y	Y	Y	-	-	-	-	-
YGL028C	3.926	4	9	1	-	Y	Y	Y	Y	-	-	-	-	-
YGR204W	3.9089	5	9	1	-	Y	Y	Y	Y	-	-	-	-	-
YGL256W	3.9052	3	0	0	-	Y	Y	Y	Y	-	-	-	-	-
YOL123W	3.8865	2	2	0	-	Y	Y	Y	Y	-	-	-	-	-
YBR054W	3.8845	1	35	0	-	Y	Y	Y	Y	-	-	-	-	-
YFL022C	3.8783	8	2	1	-	Y	Y	Y	Y	-	-	-	-	-
YOL092W	3.8522	2	6	0	-	Y	Y	Y	Y	-	-	-	-	-
YML125C	3.8326	6	3	0	-	Y	Y	Y	Y	-	-	-	-	-
YLR303W	3.8235	2	8	0	-	Y	Y	Y	Y	-	-	-	-	-
YMR256C	3.8117	1	4	0	-	Y	Y	Y	Y	-	-	-	-	-
YMR120C	3.7994	1	15	1	-	Y	Y	Y	Y	-	-	-	-	-
YMR108W	3.7941	2	6	1	-	Y	Y	Y	Y	-	-	-	-	-
YIL075C	3.7756	5	4	1	-	Y	Y	Y	Y	-	-	-	-	-
YKL172W	3.7628	2	4	0	-	Y	Y	Y	Y	-	-	-	-	-
YNR050C	3.7555	8	4	0	-	Y	Y	Y	Y	-	-	-	-	-
YCL040W	3.7475	1	43	1	-	Y	Y	Y	Y	-	-	-	-	-
YJR007W	3.7315	3	4	0	-	Y	Y	Y	Y	-	-	-	-	-
YGR253C	3.7285	3	2	0	-	Y	Y	Y	Y	-	-	-	-	-
YKR081C	3.7218	1	2	0	-	Y	Y	Y	Y	-	-	-	-	-
YLR074C	3.716	5	2	1	-	Y	Y	Y	Y	-	-	-	-	-
YLR285W	3.7142	1	1	0	-	Y	Y	Y	Y	-	-	-	-	-
YDL124W	3.7032	2	6	0	-	Y	Y	Y	Y	-	-	-	-	-
YKR080W	3.6972	1	3	1	-	Y	Y	Y	Y	-	-	-	-	-
YOR145C	3.6952	1	0	0	-	Y	Y	Y	Y	-	-	-	-	-
YDR297W	3.6916	1	5	0	-	Y	Y	Y	Y	-	-	-	-	-
YDR377W	3.6883	4	4	0	-	Y	Y	Y	Y	-	-	-	-	-
YMR215W	3.6848	4	3	0	-	Y	Y	Y	Y	-	-	-	-	-
YGL029W	3.6787	1	2	0	-	Y	Y	Y	Y	-	-	-	-	-
YNL186W	3.6764	1	0	0	-	Y	Y	Y	Y	-	-	-	-	-
YNL104C	3.6761	6	1	0	-	Y	Y	Y	Y	-	-	-	-	-
YCR082W	3.671	4	2	0	-	Y	Y	Y	Y	-	-	-	-	-
YOR027W	3.6657	2	6	0	-	Y	Y	Y	Y	-	-	-	-	-
YOL151W	3.6603	4	12	2	-	Y	Y	Y	Y	-	-	-	-	-
YOR095C	3.6594	3	7	1	-	Y	Y	Y	Y	-	-	-	-	-
YNL131W	3.6562	1	2	0	-	Y	Y	Y	Y	-	-	-	-	-
YER049W	3.6555	3	2	0	-	Y	Y	Y	Y	-	-	-	-	-
YHR200W	3.6516	3	2	0	-	Y	Y	Y	Y	-	-	-	-	-
YLL066C	3.6124	2	5	0	-	Y	Y	Y	Y	-	-	-	-	-
YIL109C	3.6022	2	3	0	-	Y	Y	Y	Y	-	-	-	-	-
YOR157C	3.593	1	0	0	-	Y	Y	Y	Y	-	-	-	-	-
YHR018C	3.5917	1	9	0	-	Y	Y	Y	Y	-	-	-	-	-
YDL122W	3.5759	3	0	0	-	Y	Y	Y	Y	-	-	-	-	-
YDR129C	3.5599	3	0	0	-	Y	Y	Y	Y	-	-	-	-	-
YML124C	3.5571	8	0	0	-	Y	Y	Y	Y	-	-	-	-	-
YPL050C	3.5504	3	2	0	-	Y	Y	Y	Y	-	-	-	-	-
YIL040W	3.5466	2	3	0	-	Y	Y	Y	Y	-	-	-	-	-
YEL001C	3.5416	7	0	0	-	Y	Y	Y	Y	-	-	-	-	-
YER091C	3.539	4	9	0	-	Y	Y	Y	Y	-	-	-	-	-
YJL008C	3.5357	2	3	0	-	Y	Y	Y	Y	-	-	-	-	-
YER120W	3.5314	1	3	0	-	Y	Y	Y	Y	-	-	-	-	-
YFL010C	3.5254	1	1	0	-	Y	Y	Y	Y	-	-	-	-	-
YPL163C	3.5206	3	4	1	-	Y	Y	Y	Y	-	-	-	-	-
YNL098C	3.5202	1	1	0	-	Y	Y	Y	Y	-	-	-	-	-
YLL067C	3.5186	2	1	0	-	Y	Y	Y	Y	-	-	-	-	-
YOL002C	3.5014	1	5	0	-	Y	Y	Y	Y	-	-	-	-	-
YER145C	3.4969	4	11	1	-	Y	Y	Y	Y	-	-	-	-	-
YHR045W	3.4967	2	0	0	-	Y	Y	Y	Y	-	-	-	-	-
YBL099W	3.492	2	0	0	-	Y	Y	Y	Y	-	-	-	-	-
YGL206C	3.4886	1	0	0	-	Y	Y	Y	Y	-	-	-	-	-
YER126C	3.4818	1	3	0	-	Y	Y	Y	Y	-	-	-	-	-
YLR028C	3.4775	1	0	0	-	Y	Y	Y	Y	-	-	-	-	-
YMR296C	3.4754	2	3	0	-	Y	Y	Y	Y	-	-	-	-	-
YKR013W	3.4661	2	6	1	-	Y	Y	Y	Y	-	-	-	-	-
YJL151C	3.4576	1	2	0	-	Y	Y	Y	Y	-	-	-	-	-
YKL191W	3.4552	2	4	0	-	Y	Y	Y	Y	-	-	-	-	-
YBR090C	3.4514	2	3	0	-	Y	Y	Y	Y	-	-	-	-	-
YBR062C	3.4464	1	2	0	-	Y	Y	Y	Y	-	-	-	-	-
YKL094W	3.4446	2	1	0	-	Y	Y	Y	Y	-	-	-	-	-
YGL234W	3.4429	4	8	1	-	Y	Y	Y	Y	-	-	-	-	-
YGR162W	3.4359	1	2	0	-	Y	Y	Y	Y	-	-	-	-	-
YNL308C	3.4332	1	2	0	-	Y	Y	Y	Y	-	-	-	-	-
YFL014W	3.4294	2	15	1	-	Y	Y	Y	Y	-	-	-	-	-
YKL077W	3.4239	8	2	1	-	Y	Y	Y	Y	-	-	-	-	-
YGR151C	3.4216	3	5	0	-	Y	Y	Y	Y	-	-	-	-	-
YLR378C	3.4069	1	5	1	-	Y	Y	Y	Y	-	-	-	-	-
YER002W	3.4034	2	2	0	-	Y	Y	Y	Y	-	-	-	-	-
YER031C	3.4013	2	1	0	-	Y	Y	Y	Y	-	-	-	-	-
YJL173C	3.3803	1	0	0	-	Y	Y	Y	Y	-	-	-	-	-
YOR198C	3.377	1	2	0	-	Y	Y	Y	Y	-	-	-	-	-
YGL070C	3.3763	1	1	0	-	Y	Y	Y	Y	-	-	-	-	-
YNL010W	3.3754	5	4	1	-	Y	Y	Y	Y	-	-	-	-	-
YOR246C	3.3691	6	1	0	-	Y	Y	Y	Y	-	-	-	-	-
YGR229C	3.3597	2	0	0	-	Y	Y	Y	Y	-	-	-	-	-
YNL066W	3.3453	5	9	0	-	Y	Y	Y	Y	-	-	-	-	-
YAL016W	3.3198	4	0	0	-	Y	Y	Y	Y	-	-	-	-	-
YCL018W	3.3151	1	6	0	-	Y	Y	Y	Y	-	-	-	-	-
YGR264C	3.3107	1	4	0	-	Y	Y	Y	Y	-	-	-	-	-
YLL008W	3.3093	1	0	0	-	Y	Y	Y	Y	-	-	-	-	-
YNL015W	3.3051	1	1	0	-	Y	Y	Y	Y	-	-	-	-	-
YDL078C	3.304	1	1	0	-	Y	Y	Y	Y	-	-	-	-	-
YER072W	3.1959	7	7	0	-	Y	Y	Y	Y	-	-	-	-	-
YLR186W	3.19	1	0	0	-	Y	Y	Y	Y	-	-	-	-	-
YOL124C	3.1767	2	1	0	-	Y	Y	Y	Y	-	-	-	-	-
YDR144C	3.1764	8	0	0	-	Y	Y	Y	Y	-	-	-	-	-
YGL032C	3.1685	3	16	1	-	Y	Y	Y	Y	-	-	-	-	-
YOR128C	3.1675	4	0	0	-	Y	Y	Y	Y	-	-	-	-	-
YPL239W	3.1659	1	1	0	-	Y	Y	Y	Y	-	-	-	-	-
YER057C	3.1655	2	5	0	-	Y	Y	Y	Y	-	-	-	-	-
YBR068C	3.1637	3	4	1	-	Y	Y	Y	Y	-	-	-	-	-
YDR404C	3.163	1	0	0	-	Y	Y	Y	Y	-	-	-	-	-
YNL046W	3.1538	1	0	0	-	Y	Y	Y	Y	-	-	-	-	-
YDL039C	3.149	2	3	0	-	Y	Y	Y	Y	-	-	-	-	-
YBR256C	3.1481	3	2	0	-	Y	Y	Y	Y	-	-	-	-	-
YPL048W	3.1334	1	6	0	-	Y	Y	Y	Y	-	-	-	-	-
YLR304C	3.1275	3	22	1	-	Y	Y	Y	Y	-	-	-	-	-
YMR149W	3.127	1	1	0	-	Y	Y	Y	Y	-	-	-	-	-
YLR083C	3.1265	1	0	0	-	Y	Y	Y	Y	-	-	-	-	-
YPL235W	3.1236	2	0	0	-	Y	Y	Y	Y	-	-	-	-	-
YDL128W	3.1213	1	4	0	-	Y	Y	Y	Y	-	-	-	-	-
YNL232W	3.12	2	1	0	-	Y	Y	Y	Y	-	-	-	-	-
YPL262W	3.1172	3	0	0	-	Y	Y	Y	Y	-	-	-	-	-
YDR092W	3.1134	2	0	0	-	Y	Y	Y	Y	-	-	-	-	-
YNL175C	3.1113	2	0	0	-	Y	Y	Y	Y	-	-	-	-	-
YNL052W	3.1102	1	2	0	-	Y	Y	Y	Y	-	-	-	-	-
YBL006C	3.0954	1	1	0	-	Y	Y	Y	Y	-	-	-	-	-
YGL009C	3.0944	1	9	1	-	Y	Y	Y	Y	-	-	-	-	-
YEL051W	3.0923	1	0	0	-	Y	Y	Y	Y	-	-	-	-	-
YLR034C	3.0851	6	0	0	-	Y	Y	Y	Y	-	-	-	-	-
YJL217W	3.077	4	8	0	-	Y	Y	Y	Y	-	-	-	-	-
YFL062W	3.0734	3	4	0	-	Y	Y	Y	Y	-	-	-	-	-
YEL036C	3.0693	1	1	0	-	Y	Y	Y	Y	-	-	-	-	-
YGR210C	3.0638	1	3	0	-	Y	Y	Y	Y	-	-	-	-	-
YMR238W	3.0562	2	0	0	-	Y	Y	Y	Y	-	-	-	-	-
YGL157W	3.0531	2	0	0	-	Y	Y	Y	Y	-	-	-	-	-
YKL157W	3.052	2	0	0	-	Y	Y	Y	Y	-	-	-	-	-
YMR049C	3.0424	1	1	0	-	Y	Y	Y	Y	-	-	-	-	-
YEL003W	3.0406	2	0	0	-	Y	Y	Y	Y	-	-	-	-	-
YDL213C	3.0383	2	0	0	-	Y	Y	Y	Y	-	-	-	-	-
YKL122C	3.0306	1	5	0	-	Y	Y	Y	Y	-	-	-	-	-
YGR267C	3.024	1	2	0	-	Y	Y	Y	Y	-	-	-	-	-
YOL049W	3.0158	2	0	0	-	Y	Y	Y	Y	-	-	-	-	-
YNL312W	3.0101	2	1	0	-	Y	Y	Y	Y	-	-	-	-	-
YML132W	3.0057	8	3	0	-	Y	Y	Y	Y	-	-	-	-	-
YER021W	3.0046	2	0	0	-	Y	Y	Y	Y	-	-	-	-	-
YEL038W	2.9959	1	1	0	-	Y	Y	Y	Y	-	-	-	-	-
YDL168W	2.9931	1	0	0	-	Y	Y	Y	Y	-	-	-	-	-
YOR355W	2.9926	2	4	0	-	Y	Y	Y	Y	-	-	-	-	-
YOR261C	2.9914	1	3	0	-	Y	Y	Y	Y	-	-	-	-	-
YDL140C	2.9838	1	2	0	-	Y	Y	Y	Y	-	-	-	-	-
YER146W	2.9781	4	2	0	-	Y	Y	Y	Y	-	-	-	-	-
YIR022W	2.9767	1	1	0	-	Y	Y	Y	Y	-	-	-	-	-
YDR378C	2.9666	2	3	0	-	Y	Y	Y	Y	-	-	-	-	-
YGL120C	2.9625	1	3	0	-	Y	Y	Y	Y	-	-	-	-	-
YKL099C	2.9546	1	7	0	-	Y	Y	Y	Y	-	-	-	-	-
YBR244W	2.9342	1	17	0	-	Y	Y	Y	Y	-	-	-	-	-
YML133C	2.9301	7	6	0	-	Y	Y	Y	Y	-	-	-	-	-
YCL009C	2.93	6	6	0	-	Y	Y	Y	Y	-	-	-	-	-
YDR496C	2.9262	1	1	0	-	Y	Y	Y	Y	-	-	-	-	-
YGL173C	2.9231	2	4	0	-	Y	Y	Y	Y	-	-	-	-	-
YJL192C	2.9212	18	0	0	-	Y	Y	Y	Y	-	-	-	-	-
YBL007C	2.9206	1	1	1	-	Y	Y	Y	Y	-	-	-	-	-
YDL171C	2.9094	5	0	0	-	Y	Y	Y	Y	-	-	-	-	-
YCL036W	2.9077	1	0	0	-	Y	Y	Y	Y	-	-	-	-	-
YLR370C	2.9076	2	0	0	-	Y	Y	Y	Y	-	-	-	-	-
YDL064W	2.9013	1	0	0	-	Y	Y	Y	Y	-	-	-	-	-
YBL058W	2.8886	1	3	0	-	Y	Y	Y	Y	-	-	-	-	-
YDR072C	2.8829	3	3	0	-	Y	Y	Y	Y	-	-	-	-	-
YBL045C	2.8826	1	0	0	-	Y	Y	Y	Y	-	-	-	-	-
YDL097C	2.8767	1	2	0	-	Y	Y	Y	Y	-	-	-	-	-
YPR098C	2.8749	1	1	0	-	Y	Y	Y	Y	-	-	-	-	-
YDR019C	2.8666	1	30	1	-	Y	Y	Y	Y	-	-	-	-	-
YML004C	2.862	2	1	0	-	Y	Y	Y	Y	-	-	-	-	-
YOR117W	2.8619	2	1	0	-	Y	Y	Y	Y	-	-	-	-	-
YGR200C	2.8522	1	0	0	-	Y	Y	Y	Y	-	-	-	-	-
YNL247W	2.8514	2	2	0	-	Y	Y	Y	Y	-	-	-	-	-
YBL068W	2.8477	2	2	0	-	Y	Y	Y	Y	-	-	-	-	-
YHR042W	2.8477	6	0	0	-	Y	Y	Y	Y	-	-	-	-	-
YOL126C	2.839	1	13	0	-	Y	Y	Y	Y	-	-	-	-	-
YNR067C	2.837	2	7	0	-	Y	Y	Y	Y	-	-	-	-	-
YMR235C	2.8161	1	2	0	-	Y	Y	Y	Y	-	-	-	-	-
YHR132C	2.8157	1	1	0	-	Y	Y	Y	Y	-	-	-	-	-
YBR126C	2.8152	1	6	0	-	Y	Y	Y	Y	-	-	-	-	-
YKL016C	2.8149	7	3	0	-	Y	Y	Y	Y	-	-	-	-	-
YDL145C	2.8141	1	1	0	-	Y	Y	Y	Y	-	-	-	-	-
YGR055W	2.8014	3	5	0	-	Y	Y	Y	Y	-	-	-	-	-
YDR234W	2.7984	1	2	0	-	Y	Y	Y	Y	-	-	-	-	-
YOR302W	2.796	7	4	2	-	-	Y	Y	Y	-	-	-	-	-
YDL012C	2.7926	1	1	0	-	-	Y	Y	Y	-	-	-	-	-
YGR024C	2.7917	10	0	0	-	-	Y	Y	Y	-	-	-	-	-
YBR035C	2.7839	1	0	0	-	-	Y	Y	Y	-	-	-	-	-
YJL111W	2.7817	1	6	0	-	-	Y	Y	Y	-	-	-	-	-
YOR206W	2.7791	2	1	0	-	-	Y	Y	Y	-	-	-	-	-
YAL023C	2.7715	2	3	0	-	-	Y	Y	Y	-	-	-	-	-
YBR036C	2.768	1	0	0	-	-	Y	Y	Y	-	-	-	-	-
YGL209W	2.7679	2	4	0	-	-	Y	Y	Y	-	-	-	-	-
YGL198W	2.7677	1	1	0	-	-	Y	Y	Y	-	-	-	-	-
YDR212W	2.7534	2	4	0	-	-	Y	Y	Y	-	-	-	-	-
YER141W	2.7477	1	3	0	-	-	Y	Y	Y	-	-	-	-	-
YJR044C	2.7449	17	0	0	-	-	Y	Y	Y	-	-	-	-	-
YPL252C	2.7449	2	1	0	-	-	Y	Y	Y	-	-	-	-	-
YDR398W	2.7433	2	0	0	-	-	Y	Y	Y	-	-	-	-	-
YOR265W	2.7428	5	2	0	-	-	Y	Y	Y	-	-	-	-	-
YKL058W	2.7346	3	3	0	-	-	Y	Y	Y	-	-	-	-	-
YDR101C	2.73	1	2	0	-	-	Y	Y	Y	-	-	-	-	-
YCR002C	2.7298	6	2	0	-	-	Y	Y	Y	-	-	-	-	-
YJL117W	2.7283	2	4	0	-	-	Y	Y	Y	-	-	-	-	-
YIL158W	2.726	4	5	0	-	-	Y	Y	Y	-	-	-	-	-
YDR465C	2.7219	1	0	0	-	-	Y	Y	Y	-	-	-	-	-
YMR315W	2.7128	1	1	0	-	-	Y	Y	Y	-	-	-	-	-
YMR079W	2.7114	1	1	0	-	-	Y	Y	Y	-	-	-	-	-
YNL231C	2.7111	5	0	0	-	-	Y	Y	Y	-	-	-	-	-
YDR339C	2.7103	3	0	0	-	-	Y	Y	Y	-	-	-	-	-
YLL028W	2.7099	1	0	0	-	-	Y	Y	Y	-	-	-	-	-
YMR264W	2.7098	1	0	0	-	-	Y	Y	Y	-	-	-	-	-
YMR089C	2.6978	2	1	0	-	-	Y	Y	Y	-	-	-	-	-
YNL189W	2.6936	1	0	0	-	-	Y	Y	Y	-	-	-	-	-
YDR533C	2.6901	2	2	0	-	-	Y	Y	Y	-	-	-	-	-
YMR072W	2.689	2	1	0	-	-	Y	Y	Y	-	-	-	-	-
YGR090W	2.6842	1	4	0	-	-	Y	Y	Y	-	-	-	-	-
YHR135C	2.6817	3	2	0	-	-	Y	Y	Y	-	-	-	-	-
YKR066C	2.6785	2	0	0	-	-	Y	Y	Y	-	-	-	-	-
YPL111W	2.6747	2	8	1	-	-	Y	Y	Y	-	-	-	-	-
YNL306W	2.6656	2	0	0	-	-	Y	Y	Y	-	-	-	-	-
YER122C	2.6642	2	0	0	-	-	Y	Y	Y	-	-	-	-	-
YJL121C	2.6638	1	4	0	-	-	Y	Y	Y	-	-	-	-	-
YDR368W	2.6611	5	0	0	-	-	Y	Y	Y	-	-	-	-	-
YMR038C	2.6578	3	6	0	-	-	Y	Y	Y	-	-	-	-	-
YHR001W	2.6547	2	0	0	-	-	Y	Y	Y	-	-	-	-	-
YNL100W	2.6469	2	0	0	-	-	Y	Y	Y	-	-	-	-	-
YJL157C	2.6462	1	0	0	-	-	Y	Y	Y	-	-	-	-	-
YPL004C	2.6459	1	2	0	-	-	Y	Y	Y	-	-	-	-	-
YMR229C	2.6405	1	0	0	-	-	Y	Y	Y	-	-	-	-	-
YBR142W	2.64	1	3	0	-	-	Y	Y	Y	-	-	-	-	-
YPL207W	2.6379	3	2	0	-	-	Y	Y	Y	-	-	-	-	-
YGL137W	2.6305	3	2	0	-	-	Y	Y	Y	-	-	-	-	-
YJR048W	2.6279	1	5	0	-	-	Y	Y	Y	-	-	-	-	-
YBR151W	2.6266	3	0	0	-	-	Y	Y	Y	-	-	-	-	-
YDR007W	2.6256	2	0	0	-	-	Y	Y	Y	-	-	-	-	-
YDR245W	2.6191	4	0	0	-	-	Y	Y	Y	-	-	-	-	-
YNR046W	2.6169	2	2	0	-	-	Y	Y	Y	-	-	-	-	-
YER086W	2.6152	3	2	0	-	-	Y	Y	Y	-	-	-	-	-
YGL001C	2.6127	19	4	0	-	-	Y	Y	Y	-	-	-	-	-
YML085C	2.6098	1	3	0	-	-	Y	Y	Y	-	-	-	-	-
YGR231C	2.607	1	1	0	-	-	Y	Y	Y	-	-	-	-	-
YJL014W	2.6007	2	3	0	-	-	Y	Y	Y	-	-	-	-	-
YML110C	2.5998	1	1	0	-	-	Y	Y	Y	-	-	-	-	-
YMR058W	2.5873	1	13	0	-	-	Y	Y	Y	-	-	-	-	-
YCR039C	2.5861	13	4	0	-	-	Y	Y	Y	-	-	-	-	-
YAL025C	2.5859	1	5	0	-	-	Y	Y	Y	-	-	-	-	-
YFL018C	2.5798	2	3	1	-	-	Y	Y	Y	-	-	-	-	-
YDL198C	2.5768	1	1	0	-	-	Y	Y	Y	-	-	-	-	-
YKL028W	2.5722	2	0	0	-	-	Y	Y	Y	-	-	-	-	-
YKL163W	2.5714	3	5	0	-	-	Y	Y	Y	-	-	-	-	-
YNR017W	2.5676	4	4	0	-	-	Y	Y	Y	-	-	-	-	-
YGL068W	2.5649	1	0	0	-	-	Y	Y	Y	-	-	-	-	-
YGR260W	2.564	3	5	1	-	-	Y	Y	Y	-	-	-	-	-
YCL031C	2.5627	1	2	0	-	-	Y	Y	Y	-	-	-	-	-
YPL226W	2.5626	1	3	0	-	-	Y	Y	Y	-	-	-	-	-
YBL042C	2.5619	2	5	0	-	-	Y	Y	Y	-	-	-	-	-
YOR342C	2.5603	2	2	0	-	-	Y	Y	Y	-	-	-	-	-
YKL004W	2.5587	2	4	1	-	-	Y	Y	Y	-	-	-	-	-
YHR052W	2.5585	1	0	0	-	-	Y	Y	Y	-	-	-	-	-
YNL141W	2.5582	2	2	0	-	-	Y	Y	Y	-	-	-	-	-
YPR063C	2.5579	2	0	0	-	-	Y	Y	Y	-	-	-	-	-
YOR209C	2.5577	3	3	0	-	-	Y	Y	Y	-	-	-	-	-
YLR276C	2.5537	3	1	0	-	-	Y	Y	Y	-	-	-	-	-
YLL039C	2.5533	2	2	1	-	-	Y	Y	Y	-	-	-	-	-
YML069W	2.5522	2	0	0	-	-	Y	Y	Y	-	-	-	-	-
YDL195W	2.5504	1	0	0	-	-	Y	Y	Y	-	-	-	-	-
YPR148C	2.5478	3	2	0	-	-	Y	Y	Y	-	-	-	-	-
YKR068C	2.5466	2	0	0	-	-	Y	Y	Y	-	-	-	-	-
YER003C	2.5437	1	3	0	-	-	Y	Y	Y	-	-	-	-	-
YIL157C	2.5433	1	2	0	-	-	Y	Y	Y	-	-	-	-	-
YML072C	2.5417	7	0	0	-	-	Y	Y	Y	-	-	-	-	-
YOL103W	2.539	2	0	0	-	-	Y	Y	Y	-	-	-	-	-
YDR487C	2.5368	1	1	0	-	-	Y	Y	Y	-	-	-	-	-
YCR096C	2.536	14	1	0	-	-	Y	Y	Y	-	-	-	-	-
YOR078W	2.5331	1	3	0	-	-	Y	Y	Y	-	-	-	-	-
YBR149W	2.522	1	2	0	-	-	Y	Y	Y	-	-	-	-	-
YPR118W	2.5214	2	0	0	-	-	Y	Y	Y	-	-	-	-	-
YLR257W	2.5205	2	9	0	-	-	Y	Y	Y	-	-	-	-	-
YJR016C	2.518	3	13	1	-	-	Y	Y	Y	-	-	-	-	-
YDL066W	2.5168	1	0	0	-	-	Y	Y	Y	-	-	-	-	-
YKL211C	2.5056	1	0	0	-	-	Y	Y	Y	-	-	-	-	-
YDR194C	2.5047	3	1	0	-	-	Y	Y	Y	-	-	-	-	-
YHR152W	2.4995	5	1	0	-	-	Y	Y	Y	-	-	-	-	-
YOR039W	2.4988	2	2	0	-	-	Y	Y	Y	-	-	-	-	-
YCL067C	2.4958	16	6	0	-	-	Y	Y	Y	-	-	-	-	-
YNL263C	2.4826	1	0	0	-	-	Y	Y	Y	-	-	-	-	-
YDL092W	2.4783	10	0	0	-	-	Y	Y	Y	-	-	-	-	-
YOR108W	2.4767	3	0	0	-	-	Y	Y	Y	-	-	-	-	-
YJL178C	2.4746	2	1	0	-	-	Y	Y	Y	-	-	-	-	-
YGR182C	2.4728	2	0	0	-	-	Y	Y	Y	-	-	-	-	-
YGL186C	2.4716	1	1	0	-	-	Y	Y	Y	-	-	-	-	-
YBR218C	2.4679	1	1	0	-	-	Y	Y	Y	-	-	-	-	-
YLR008C	2.4659	3	1	0	-	-	Y	Y	Y	-	-	-	-	-
YBL022C	2.4645	3	0	0	-	-	Y	Y	Y	-	-	-	-	-
YFR051C	2.4604	2	3	0	-	-	Y	Y	Y	-	-	-	-	-
YOR360C	2.4589	2	1	0	-	-	Y	Y	Y	-	-	-	-	-
YHR008C	2.4583	1	3	0	-	-	Y	Y	Y	-	-	-	-	-
YAL049C	2.45	1	1	0	-	-	Y	Y	Y	-	-	-	-	-
YDL112W	2.447	1	0	0	-	-	Y	Y	Y	-	-	-	-	-
YGR195W	2.4395	1	1	0	-	-	Y	Y	Y	-	-	-	-	-
YLR214W	2.4386	2	39	0	-	-	Y	Y	Y	-	-	-	-	-
YOR207C	2.4331	1	0	0	-	-	Y	Y	Y	-	-	-	-	-
YOR326W	2.4295	1	0	0	-	-	Y	Y	Y	-	-	-	-	-
YKR026C	2.4244	3	3	0	-	-	Y	Y	Y	-	-	-	-	-
YBR052C	2.4237	1	4	0	-	-	Y	Y	Y	-	-	-	-	-
YDR156W	2.4203	5	2	0	-	-	Y	Y	Y	-	-	-	-	-
YDL060W	2.4139	4	0	0	-	-	Y	Y	Y	-	-	-	-	-
YKR071C	2.4133	2	0	0	-	-	Y	Y	Y	-	-	-	-	-
YDR449C	2.411	5	0	0	-	-	Y	Y	Y	-	-	-	-	-
YNR035C	2.4087	1	0	0	-	-	Y	Y	Y	-	-	-	-	-
YNR044W	2.4059	6	14	1	-	-	Y	Y	Y	-	-	-	-	-
YPL243W	2.4036	1	1	0	-	-	Y	Y	Y	-	-	-	-	-
YPR060C	2.2985	1	0	0	-	-	Y	Y	Y	-	-	-	-	-
YPL177C	2.2953	3	4	0	-	-	Y	Y	Y	-	-	-	-	-
YER004W	2.2937	1	0	0	-	-	Y	Y	Y	-	-	-	-	-
YDR211W	2.2924	1	0	0	-	-	Y	Y	Y	-	-	-	-	-
YPR181C	2.2891	1	0	0	-	-	Y	Y	Y	-	-	-	-	-
YKL146W	2.2875	4	0	0	-	-	Y	Y	Y	-	-	-	-	-
YIL035C	2.2818	5	2	1	-	-	Y	Y	Y	-	-	-	-	-
YPL098C	2.2764	1	1	0	-	-	Y	Y	Y	-	-	-	-	-
YHR005C	2.2747	4	3	1	-	-	Y	Y	Y	-	-	-	-	-
YFR006W	2.2717	1	2	0	-	-	Y	Y	Y	-	-	-	-	-
YNL287W	2.2681	1	2	0	-	-	Y	Y	Y	-	-	-	-	-
YDL173W	2.2662	2	1	0	-	-	Y	Y	Y	-	-	-	-	-
YKL104C	2.2633	1	1	0	-	-	Y	Y	Y	-	-	-	-	-
YBR101C	2.2623	2	0	0	-	-	Y	Y	Y	-	-	-	-	-
YOL068C	2.2608	1	0	0	-	-	Y	Y	Y	-	-	-	-	-
YDR408C	2.2585	2	1	0	-	-	Y	Y	Y	-	-	-	-	-
YBR199W	2.2553	1	1	0	-	-	Y	Y	Y	-	-	-	-	-
YBR160W	2.2529	2	0	0	-	-	Y	Y	Y	-	-	-	-	-
YBL112C	2.2513	9	1	0	-	-	Y	Y	Y	-	-	-	-	-
YGR187C	2.2398	3	2	0	-	-	Y	Y	Y	-	-	-	-	-
YPL129W	2.2337	1	2	0	-	-	Y	Y	Y	-	-	-	-	-
YPL227C	2.2327	1	0	0	-	-	Y	Y	Y	-	-	-	-	-
YNL307C	2.231	2	0	0	-	-	Y	Y	Y	-	-	-	-	-
YLR261C	2.229	6	3	0	-	-	Y	Y	Y	-	-	-	-	-
YPL199C	2.2282	2	3	0	-	-	Y	Y	Y	-	-	-	-	-
YAL007C	2.2244	1	9	1	-	-	Y	Y	Y	-	-	-	-	-
YBR073W	2.2179	3	0	0	-	-	Y	Y	Y	-	-	-	-	-
YMR272C	2.2176	2	2	0	-	-	Y	Y	Y	-	-	-	-	-
YPR159W	2.2155	4	0	0	-	-	Y	Y	Y	-	-	-	-	-
YGL191W	2.2135	2	2	0	-	-	Y	Y	Y	-	-	-	-	-
YPL012W	2.2109	2	1	0	-	-	Y	Y	Y	-	-	-	-	-
YDR373W	2.2104	18	0	0	-	-	Y	Y	Y	-	-	-	-	-
YML123C	2.2099	1	9	0	-	-	Y	Y	Y	-	-	-	-	-
YMR236W	2.2002	1	1	0	-	-	Y	Y	Y	-	-	-	-	-
YGR178C	2.1972	2	1	0	-	-	Y	Y	Y	-	-	-	-	-
YDR184C	2.1925	1	0	0	-	-	Y	Y	Y	-	-	-	-	-
YBR115C	2.1914	1	0	0	-	-	Y	Y	Y	-	-	-	-	-
YER044C	2.1896	12	5	0	-	-	Y	Y	Y	-	-	-	-	-
YNL130C	2.1888	5	0	0	-	-	Y	Y	Y	-	-	-	-	-
YDR115W	2.1882	4	4	0	-	-	Y	Y	Y	-	-	-	-	-
YJR025C	2.1804	2	4	1	-	-	Y	Y	Y	-	-	-	-	-
YGR211W	2.1709	1	2	0	-	-	Y	Y	Y	-	-	-	-	-
YJL012C	2.1701	3	6	0	-	-	Y	Y	Y	-	-	-	-	-
YNL154C	2.1672	2	0	0	-	-	Y	Y	Y	-	-	-	-	-
YER023W	2.1661	1	2	0	-	-	Y	Y	Y	-	-	-	-	-
YDR091C	2.1651	2	5	0	-	-	Y	Y	Y	-	-	-	-	-
YBR146W	2.1614	1	1	0	-	-	Y	Y	Y	-	-	-	-	-
YBR206W	2.16	2	0	0	-	-	Y	Y	Y	-	-	-	-	-
YBR029C	2.1544	5	0	0	-	-	Y	Y	Y	-	-	-	-	-
YNL032W	2.152	2	0	0	-	-	Y	Y	Y	-	-	-	-	-
YER073W	2.1499	3	9	1	-	-	Y	Y	Y	-	-	-	-	-
YDR434W	2.1478	3	0	0	-	-	Y	Y	Y	-	-	-	-	-
YMR092C	2.1461	1	1	0	-	-	Y	Y	Y	-	-	-	-	-
YGL242C	2.1451	2	0	0	-	-	Y	Y	Y	-	-	-	-	-
YGL077C	2.1427	3	2	0	-	-	Y	Y	Y	-	-	-	-	-
YFR001W	2.1377	7	7	0	-	-	Y	Y	Y	-	-	-	-	-
YLL025W	2.1325	1	0	0	-	-	Y	Y	Y	-	-	-	-	-
YNL280C	2.1306	3	1	0	-	-	Y	Y	Y	-	-	-	-	-
YGR137W	2.13	1	6	0	-	-	Y	Y	Y	-	-	-	-	-
YNR052C	2.1288	2	1	0	-	-	Y	Y	Y	-	-	-	-	-
YMR015C	2.1234	4	2	1	-	-	Y	Y	Y	-	-	-	-	-
YLR222C	2.1201	3	1	0	-	-	Y	Y	Y	-	-	-	-	-
YER088C	2.1193	2	0	0	-	-	Y	Y	Y	-	-	-	-	-
YNL283C	2.1162	1	1	0	-	-	Y	Y	Y	-	-	-	-	-
YLL034C	2.1048	3	6	0	-	-	Y	Y	Y	-	-	-	-	-
YIL129C	2.0954	5	12	0	-	-	Y	Y	Y	-	-	-	-	-
YDR292C	2.0952	4	2	0	-	-	Y	Y	Y	-	-	-	-	-
YDR468C	2.095	1	0	0	-	-	Y	Y	Y	-	-	-	-	-
YOR222W	2.0946	1	1	0	-	-	Y	Y	Y	-	-	-	-	-
YPL170W	2.0944	1	0	0	-	-	Y	Y	Y	-	-	-	-	-
YNL037C	2.0934	2	4	0	-	-	Y	Y	Y	-	-	-	-	-
YGL115W	2.0909	8	0	0	-	-	Y	Y	Y	-	-	-	-	-
YGL255W	2.0901	1	19	1	-	-	Y	Y	Y	-	-	-	-	-
YLR351C	2.0869	2	0	0	-	-	Y	Y	Y	-	-	-	-	-
YCR077C	2.0868	1	3	0	-	-	Y	Y	Y	-	-	-	-	-
YPL206C	2.0853	2	0	0	-	-	Y	Y	Y	-	-	-	-	-
YIL015W	2.0785	2	11	1	-	-	Y	Y	Y	-	-	-	-	-
YIL038C	2.0758	3	0	0	-	-	Y	Y	Y	-	-	-	-	-
YER174C	2.0726	3	0	0	-	-	Y	Y	Y	-	-	-	-	-
YDR365C	2.0702	2	1	0	-	-	Y	Y	Y	-	-	-	-	-
YDR384C	2.0689	3	0	0	-	-	Y	Y	Y	-	-	-	-	-
YHR181W	2.0664	2	2	0	-	-	Y	Y	Y	-	-	-	-	-
YCR090C	2.0641	1	0	0	-	-	Y	Y	Y	-	-	-	-	-
YEL044W	2.0633	9	0	0	-	-	Y	Y	Y	-	-	-	-	-
YNL305C	2.0602	1	1	1	-	-	Y	Y	Y	-	-	-	-	-
YBR042C	2.0601	1	0	0	-	-	Y	Y	Y	-	-	-	-	-
YER127W	2.0595	1	2	0	-	-	Y	Y	Y	-	-	-	-	-
YML130C	2.0578	1	0	0	-	-	Y	Y	Y	-	-	-	-	-
YIR026C	2.0556	1	3	0	-	-	Y	Y	Y	-	-	-	-	-
YGL207W	2.0515	1	0	0	-	-	Y	Y	Y	-	-	-	-	-
YDR046C	2.0514	2	1	0	-	-	Y	Y	Y	-	-	-	-	-
YDL040C	2.0438	1	1	0	-	-	Y	Y	Y	-	-	-	-	-
YNL111C	2.0403	6	1	0	-	-	Y	Y	Y	-	-	-	-	-
YPR004C	2.0394	2	4	0	-	-	Y	Y	Y	-	-	-	-	-
YHR136C	2.0378	4	18	0	-	-	Y	Y	Y	-	-	-	-	-
YCL017C	2.0349	1	0	0	-	-	Y	Y	Y	-	-	-	-	-
YER124C	2.0289	8	3	1	-	-	Y	Y	Y	-	-	-	-	-
YHR146W	2.0285	1	2	0	-	-	Y	Y	Y	-	-	-	-	-
YDR165W	2.0274	5	0	0	-	-	Y	Y	Y	-	-	-	-	-
YPR100W	2.027	1	0	0	-	-	Y	Y	Y	-	-	-	-	-
YBL026W	2.0246	1	5	0	-	-	Y	Y	Y	-	-	-	-	-
YER022W	2.0246	4	0	0	-	-	Y	Y	Y	-	-	-	-	-
YLR297W	2.0233	1	53	1	-	-	Y	Y	Y	-	-	-	-	-
YGR083C	2.0207	2	1	0	-	-	Y	Y	Y	-	-	-	-	-
YCL056C	2.0166	2	0	0	-	-	Y	Y	Y	-	-	-	-	-
YFL048C	2.0155	1	1	0	-	-	Y	Y	Y	-	-	-	-	-
YNL243W	2.0134	2	1	0	-	-	Y	Y	Y	-	-	-	-	-
YNL016W	2.0056	2	1	0	-	-	Y	Y	Y	-	-	-	-	-
YDL235C	2.005	1	0	0	-	-	Y	Y	Y	-	-	-	-	-
YNL006W	2.004	1	0	0	-	-	Y	Y	Y	-	-	-	-	-
YGL058W	2.0011	1	0	0	-	-	Y	Y	Y	-	-	-	-	-
YGR167W	2.0008	1	0	0	-	-	Y	Y	Y	-	-	-	-	-
YIL118W	2.0007	5	0	0	-	-	Y	Y	Y	-	-	-	-	-
YDL215C	1.9965	2	0	0	-	-	Y	Y	Y	-	-	-	-	-
YBR210W	1.9909	2	0	0	-	-	Y	Y	Y	-	-	-	-	-
YER083C	1.9902	1	0	0	-	-	Y	Y	Y	-	-	-	-	-
YBL038W	1.9888	2	0	0	-	-	Y	Y	Y	-	-	-	-	-
YOL026C	1.9888	3	2	0	-	-	Y	Y	Y	-	-	-	-	-
YKL135C	1.9861	2	1	0	-	-	Y	Y	Y	-	-	-	-	-
YGR172C	1.9842	1	0	0	-	-	Y	Y	Y	-	-	-	-	-
YOR317W	1.9828	5	7	1	-	-	Y	Y	Y	-	-	-	-	-
YDR280W	1.9824	1	0	0	-	-	Y	Y	Y	-	-	-	-	-
YLR292C	1.9818	1	1	0	-	-	Y	Y	Y	-	-	-	-	-
YBL064C	1.9811	2	4	1	-	-	Y	Y	Y	-	-	-	-	-
YLR194C	1.9785	1	46	0	-	-	Y	Y	Y	-	-	-	-	-
YDR120C	1.9766	1	5	0	-	-	Y	Y	Y	-	-	-	-	-
YKL195W	1.975	1	5	0	-	-	Y	Y	Y	-	-	-	-	-
YEL002C	1.9729	3	0	0	-	-	Y	Y	Y	-	-	-	-	-
YJL079C	1.9716	2	5	0	-	-	Y	Y	Y	-	-	-	-	-
YKR039W	1.968	2	2	0	-	-	Y	Y	Y	-	-	-	-	-
YDL052C	1.9656	3	6	0	-	-	Y	Y	Y	-	-	-	-	-
YPL043W	1.9654	2	1	0	-	-	Y	Y	Y	-	-	-	-	-
YDR098C	1.9653	8	1	0	-	-	Y	Y	Y	-	-	-	-	-
YMR269W	1.9639	1	0	0	-	-	Y	Y	Y	-	-	-	-	-
YLR079W	1.9635	3	1	0	-	-	Y	Y	Y	-	-	-	-	-
YMR054W	1.9628	1	1	0	-	-	Y	Y	Y	-	-	-	-	-
YNL121C	1.9618	1	0	0	-	-	Y	Y	Y	-	-	-	-	-
YMR200W	1.961	1	0	0	-	-	Y	Y	Y	-	-	-	-	-
YDL174C	1.9603	2	0	0	-	-	Y	Y	Y	-	-	-	-	-
YDR167W	1.9601	1	1	0	-	-	Y	Y	Y	-	-	-	-	-
YPR082C	1.9591	4	1	0	-	-	Y	Y	Y	-	-	-	-	-
YIR035C	1.9559	1	14	0	-	-	Y	Y	Y	-	-	-	-	-
YGR084C	1.9555	8	0	0	-	-	Y	Y	Y	-	-	-	-	-
YGL195W	1.95	7	0	0	-	-	Y	Y	Y	-	-	-	-	-
YNR037C	1.9452	1	1	0	-	-	Y	Y	Y	-	-	-	-	-
YER052C	1.9419	1	2	0	-	-	Y	Y	Y	-	-	-	-	-
YDL226C	1.9383	3	1	0	-	-	Y	Y	Y	-	-	-	-	-
YKL154W	1.9374	1	0	0	-	-	Y	Y	Y	-	-	-	-	-
YLR154C	1.9366	2	0	0	-	-	Y	Y	Y	-	-	-	-	-
YOL005C	1.9366	1	2	0	-	-	Y	Y	Y	-	-	-	-	-
YNL336W	1.9355	6	4	0	-	-	Y	Y	Y	-	-	-	-	-
YNL036W	1.9332	2	19	1	-	-	Y	Y	Y	-	-	-	-	-
YHR063C	1.9301	1	0	0	-	-	Y	Y	Y	-	-	-	-	-
YDR152W	1.9292	3	2	0	-	-	Y	Y	Y	-	-	-	-	-
YKR093W	1.9276	5	41	1	-	-	Y	Y	Y	-	-	-	-	-
YNL085W	1.9273	1	2	0	-	-	Y	Y	Y	-	-	-	-	-
YGR280C	1.927	1	4	0	-	-	Y	Y	Y	-	-	-	-	-
YKL165C	1.9264	2	1	0	-	-	Y	Y	Y	-	-	-	-	-
YEL037C	1.9204	1	2	0	-	-	Y	Y	Y	-	-	-	-	-
YOR344C	1.9198	4	6	0	-	-	Y	Y	Y	-	-	-	-	-
YGR136W	1.9184	1	3	0	-	-	Y	Y	Y	-	-	-	-	-
YBR282W	1.9179	1	1	0	-	-	Y	Y	Y	-	-	-	-	-
YDR412W	1.9179	1	2	0	-	-	Y	Y	Y	-	-	-	-	-
YNL002C	1.9178	4	1	0	-	-	Y	Y	Y	-	-	-	-	-
YGL172W	1.9152	2	0	0	-	-	Y	Y	Y	-	-	-	-	-
YOR306C	1.9151	2	9	1	-	-	Y	Y	Y	-	-	-	-	-
YCL059C	1.915	2	1	0	-	-	Y	Y	Y	-	-	-	-	-
YDR452W	1.9147	8	1	0	-	-	Y	Y	Y	-	-	-	-	-
YHR197W	1.9136	1	1	0	-	-	Y	Y	Y	-	-	-	-	-
YDR084C	1.9067	15	1	0	-	-	Y	Y	Y	-	-	-	-	-
YOR056C	1.9031	3	2	0	-	-	Y	Y	Y	-	-	-	-	-
YDR309C	1.8947	8	9	0	-	-	Y	Y	Y	-	-	-	-	-
YLR170C	1.8944	1	2	0	-	-	Y	Y	Y	-	-	-	-	-
YJR065C	1.8929	2	0	0	-	-	Y	Y	Y	-	-	-	-	-
YDR441C	1.8913	12	0	0	-	-	Y	Y	Y	-	-	-	-	-
YOR215C	1.889	2	3	0	-	-	Y	Y	Y	-	-	-	-	-
YAL039C	1.8863	1	0	0	-	-	Y	Y	Y	-	-	-	-	-
YKR092C	1.8862	1	0	0	-	-	Y	Y	Y	-	-	-	-	-
YIL083C	1.8846	2	0	0	-	-	Y	Y	Y	-	-	-	-	-
YPR051W	1.8841	2	0	0	-	-	Y	Y	Y	-	-	-	-	-
YIL176C	1.8816	3	2	0	-	-	Y	Y	Y	-	-	-	-	-
YKL127W	1.8814	1	5	0	-	-	Y	Y	Y	-	-	-	-	-
YOR164C	1.88	1	1	0	-	-	Y	Y	Y	-	-	-	-	-
YBR230C	1.8774	6	3	0	-	-	Y	Y	Y	-	-	-	-	-
YHR163W	1.8759	1	4	1	-	-	Y	Y	Y	-	-	-	-	-
YIL177C	1.8752	6	0	0	-	-	Y	Y	Y	-	-	-	-	-
YNL192W	1.8719	1	7	0	-	-	Y	Y	Y	-	-	-	-	-
YML094W	1.8709	1	1	0	-	-	Y	Y	Y	-	-	-	-	-
YKL150W	1.8647	4	2	0	-	-	Y	Y	Y	-	-	-	-	-
YFR052W	1.8641	2	4	0	-	-	Y	Y	Y	-	-	-	-	-
YCL025C	1.864	5	6	0	-	-	Y	Y	Y	-	-	-	-	-
YEL024W	1.8603	3	2	0	-	-	Y	Y	Y	-	-	-	-	-
YDL188C	1.8591	3	0	0	-	-	Y	Y	Y	-	-	-	-	-
YCL033C	1.8573	1	0	0	-	-	Y	Y	Y	-	-	-	-	-
YAL053W	1.857	7	0	0	-	-	Y	Y	Y	-	-	-	-	-
YBR087W	1.8563	2	1	0	-	-	Y	Y	Y	-	-	-	-	-
YLR375W	1.8541	6	1	0	-	-	Y	Y	Y	-	-	-	-	-
YDR397C	1.85	2	2	0	-	-	Y	Y	Y	-	-	-	-	-
YBR279W	1.8465	1	6	0	-	-	Y	Y	Y	-	-	-	-	-
YJR063W	1.8453	1	4	0	-	-	Y	Y	Y	-	-	-	-	-
YDR063W	1.8439	1	0	0	-	-	Y	Y	Y	-	-	-	-	-
YJR069C	1.8439	5	3	0	-	-	Y	Y	Y	-	-	-	-	-
YCL002C	1.8437	6	0	0	-	-	Y	Y	Y	-	-	-	-	-
YPR191W	1.8437	2	1	0	-	-	Y	Y	Y	-	-	-	-	-
YKL013C	1.8416	1	0	0	-	-	Y	Y	Y	-	-	-	-	-
YAL060W	1.8401	1	6	0	-	-	Y	Y	Y	-	-	-	-	-
YOL022C	1.8388	1	0	0	-	-	Y	Y	Y	-	-	-	-	-
YDR100W	1.8381	1	2	0	-	-	Y	Y	Y	-	-	-	-	-
YOR323C	1.8347	1	4	0	-	-	Y	Y	Y	-	-	-	-	-
YIL070C	1.8345	2	3	0	-	-	Y	Y	Y	-	-	-	-	-
YFL057C	1.8338	2	0	0	-	-	Y	Y	Y	-	-	-	-	-
YOR116C	1.8338	2	0	0	-	-	Y	Y	Y	-	-	-	-	-
YOR294W	1.8334	1	1	0	-	-	Y	Y	Y	-	-	-	-	-
YKL128C	1.8316	1	2	0	-	-	Y	Y	Y	-	-	-	-	-
YOL010W	1.8279	1	1	0	-	-	Y	Y	Y	-	-	-	-	-
YPL244C	1.8265	1	0	0	-	-	Y	Y	Y	-	-	-	-	-
YLL048C	1.825	1	3	0	-	-	Y	Y	Y	-	-	-	-	-
YCL054W	1.8229	3	3	0	-	-	Y	Y	Y	-	-	-	-	-
YPL176C	1.8229	1	0	0	-	-	Y	Y	Y	-	-	-	-	-
YBL036C	1.821	1	0	0	-	-	Y	Y	Y	-	-	-	-	-
YBL056W	1.8207	1	5	0	-	-	Y	Y	Y	-	-	-	-	-
YOR047C	1.8205	1	2	0	-	-	Y	Y	Y	-	-	-	-	-
YLR172C	1.8193	1	3	0	-	-	Y	Y	Y	-	-	-	-	-
YKL175W	1.8192	1	1	0	-	-	Y	Y	Y	-	-	-	-	-
YDL121C	1.8188	1	0	0	-	-	-	Y	Y	-	-	-	-	-
YJR058C	1.8187	1	0	0	-	-	-	Y	Y	-	-	-	-	-
YDR504C	1.8181	1	1	0	-	-	-	Y	Y	-	-	-	-	-
YOR257W	1.818	1	1	0	-	-	-	Y	Y	-	-	-	-	-
YCL034W	1.8164	1	0	0	-	-	-	Y	Y	-	-	-	-	-
YPR072W	1.8144	3	0	0	-	-	-	Y	Y	-	-	-	-	-
YMR290C	1.8138	2	1	0	-	-	-	Y	Y	-	-	-	-	-
YJL097W	1.8107	1	1	0	-	-	-	Y	Y	-	-	-	-	-
YER095W	1.8104	4	2	1	-	-	-	Y	Y	-	-	-	-	-
YDL190C	1.8101	2	0	0	-	-	-	Y	Y	-	-	-	-	-
YHR012W	1.8085	2	0	0	-	-	-	Y	Y	-	-	-	-	-
YML053C	1.8067	4	1	1	-	-	-	Y	Y	-	-	-	-	-
YDR056C	1.8052	5	0	0	-	-	-	Y	Y	-	-	-	-	-
YDR127W	1.801	3	0	0	-	-	-	Y	Y	-	-	-	-	-
YCR037C	1.8004	1	2	0	-	-	-	Y	Y	-	-	-	-	-
YCR017C	1.7976	2	2	0	-	-	-	Y	Y	-	-	-	-	-
YIL039W	1.7961	2	1	0	-	-	-	Y	Y	-	-	-	-	-
YJL145W	1.7945	6	1	0	-	-	-	Y	Y	-	-	-	-	-
YPR053C	1.7935	1	5	0	-	-	-	Y	Y	-	-	-	-	-
YML070W	1.7932	1	1	0	-	-	-	Y	Y	-	-	-	-	-
YFL002C	1.793	1	0	0	-	-	-	Y	Y	-	-	-	-	-
YGL022W	1.7925	1	4	0	-	-	-	Y	Y	-	-	-	-	-
YOR091W	1.7909	2	1	0	-	-	-	Y	Y	-	-	-	-	-
YHR142W	1.7898	6	0	0	-	-	-	Y	Y	-	-	-	-	-
YPR112C	1.7868	1	0	0	-	-	-	Y	Y	-	-	-	-	-
YDR232W	1.7835	1	0	0	-	-	-	Y	Y	-	-	-	-	-
YIL127C	1.7822	1	7	1	-	-	-	Y	Y	-	-	-	-	-
YFR010W	1.7754	2	1	0	-	-	-	Y	Y	-	-	-	-	-
YLR022C	1.7707	4	1	0	-	-	-	Y	Y	-	-	-	-	-
YLR025W	1.7693	1	1	0	-	-	-	Y	Y	-	-	-	-	-
YBR008C	1.7692	2	0	0	-	-	-	Y	Y	-	-	-	-	-
YBR041W	1.7675	3	0	0	-	-	-	Y	Y	-	-	-	-	-
YKL120W	1.7674	1	9	1	-	-	-	Y	Y	-	-	-	-	-
YAL068C	1.7665	3	2	0	-	-	-	Y	Y	-	-	-	-	-
YJL171C	1.7658	1	0	0	-	-	-	Y	Y	-	-	-	-	-
YML007W	1.7648	4	5	0	-	-	-	Y	Y	-	-	-	-	-
YLR064W	1.7624	1	1	0	-	-	-	Y	Y	-	-	-	-	-
YOR320C	1.7616	1	0	0	-	-	-	Y	Y	-	-	-	-	-
YLR243W	1.7599	5	0	0	-	-	-	Y	Y	-	-	-	-	-
YNL124W	1.7563	2	0	0	-	-	-	Y	Y	-	-	-	-	-
YBR268W	1.7517	1	0	0	-	-	-	Y	Y	-	-	-	-	-
YOL136C	1.7498	1	2	0	-	-	-	Y	Y	-	-	-	-	-
YPL212C	1.747	1	2	0	-	-	-	Y	Y	-	-	-	-	-
YJR073C	1.7465	1	1	0	-	-	-	Y	Y	-	-	-	-	-
YER112W	1.7451	8	1	0	-	-	-	Y	Y	-	-	-	-	-
YLL020C	1.7437	3	0	0	-	-	-	Y	Y	-	-	-	-	-
YDL158C	1.7427	3	0	0	-	-	-	Y	Y	-	-	-	-	-
YEL007W	1.7346	7	0	0	-	-	-	Y	Y	-	-	-	-	-
YDR041W	1.7342	5	0	0	-	-	-	Y	Y	-	-	-	-	-
YBL093C	1.7339	1	0	0	-	-	-	Y	Y	-	-	-	-	-
YKR065C	1.7313	1	5	0	-	-	-	Y	Y	-	-	-	-	-
YDR324C	1.7312	5	1	0	-	-	-	Y	Y	-	-	-	-	-
YGR232W	1.73	1	0	0	-	-	-	Y	Y	-	-	-	-	-
YHR037W	1.7282	1	2	1	-	-	-	Y	Y	-	-	-	-	-
YKL186C	1.7252	2	2	0	-	-	-	Y	Y	-	-	-	-	-
YPL145C	1.724	1	3	1	-	-	-	Y	Y	-	-	-	-	-
YLR221C	1.7234	1	1	0	-	-	-	Y	Y	-	-	-	-	-
YBL050W	1.7233	5	0	0	-	-	-	Y	Y	-	-	-	-	-
YOR086C	1.7184	4	0	0	-	-	-	Y	Y	-	-	-	-	-
YDR299W	1.7166	1	5	0	-	-	-	Y	Y	-	-	-	-	-
YJL212C	1.7139	4	4	0	-	-	-	Y	Y	-	-	-	-	-
YFL017C	1.7093	1	0	0	-	-	-	Y	Y	-	-	-	-	-
YDR481C	1.7091	1	8	0	-	-	-	Y	Y	-	-	-	-	-
YNR055C	1.7075	1	3	0	-	-	-	Y	Y	-	-	-	-	-
YGR033C	1.7073	2	0	0	-	-	-	Y	Y	-	-	-	-	-
YER090W	1.7061	1	2	0	-	-	-	Y	Y	-	-	-	-	-
YGR173W	1.7048	1	1	0	-	-	-	Y	Y	-	-	-	-	-
YDL148C	1.7034	2	1	0	-	-	-	Y	Y	-	-	-	-	-
YDR361C	1.7029	1	1	0	-	-	-	Y	Y	-	-	-	-	-
YLR262C	1.7019	6	2	0	-	-	-	Y	Y	-	-	-	-	-
YDR261C	1.7004	3	0	0	-	-	-	Y	Y	-	-	-	-	-
YIL145C	1.6988	2	2	1	-	-	-	Y	Y	-	-	-	-	-
YPR020W	1.6974	1	6	0	-	-	-	Y	Y	-	-	-	-	-
YGR220C	1.6954	6	0	0	-	-	-	Y	Y	-	-	-	-	-
YDL038C	1.6945	2	1	0	-	-	-	Y	Y	-	-	-	-	-
YCR083W	1.6944	5	0	0	-	-	-	Y	Y	-	-	-	-	-
YML055W	1.6927	4	1	0	-	-	-	Y	Y	-	-	-	-	-
YMR270C	1.6893	2	1	0	-	-	-	Y	Y	-	-	-	-	-
YLR203C	1.689	1	2	0	-	-	-	Y	Y	-	-	-	-	-
YOR272W	1.6871	3	1	0	-	-	-	Y	Y	-	-	-	-	-
YBL033C	1.6861	4	0	0	-	-	-	Y	Y	-	-	-	-	-
YOR241W	1.6844	1	1	0	-	-	-	Y	Y	-	-	-	-	-
YDR284C	1.6841	5	1	0	-	-	-	Y	Y	-	-	-	-	-
YNR076W	1.6818	1	2	0	-	-	-	Y	Y	-	-	-	-	-
YBR248C	1.6777	1	2	0	-	-	-	Y	Y	-	-	-	-	-
YMR121C	1.6771	1	7	0	-	-	-	Y	Y	-	-	-	-	-
YJL004C	1.6757	4	1	0	-	-	-	Y	Y	-	-	-	-	-
YGR199W	1.6751	2	1	0	-	-	-	Y	Y	-	-	-	-	-
YGR108W	1.6734	1	8	0	-	-	-	Y	Y	-	-	-	-	-
YER156C	1.6729	1	5	0	-	-	-	Y	Y	-	-	-	-	-
YNL087W	1.6718	5	0	0	-	-	-	Y	Y	-	-	-	-	-
YNL288W	1.6715	3	2	1	-	-	-	Y	Y	-	-	-	-	-
YCL045C	1.6709	3	1	0	-	-	-	Y	Y	-	-	-	-	-
YKR082W	1.6706	1	0	0	-	-	-	Y	Y	-	-	-	-	-
YOR359W	1.6698	1	0	0	-	-	-	Y	Y	-	-	-	-	-
YLL011W	1.6657	2	0	0	-	-	-	Y	Y	-	-	-	-	-
YOL158C	1.6646	2	25	1	-	-	-	Y	Y	-	-	-	-	-
YBR205W	1.6634	2	3	0	-	-	-	Y	Y	-	-	-	-	-
YHR138C	1.6605	11	2	0	-	-	-	Y	Y	-	-	-	-	-
YIL085C	1.6596	2	0	0	-	-	-	Y	Y	-	-	-	-	-
YNL221C	1.6549	2	0	0	-	-	-	Y	Y	-	-	-	-	-
YLR050C	1.6498	1	1	0	-	-	-	Y	Y	-	-	-	-	-
YGL171W	1.6496	1	2	0	-	-	-	Y	Y	-	-	-	-	-
YLR407W	1.6493	4	1	0	-	-	-	Y	Y	-	-	-	-	-
YKR038C	1.6486	4	0	0	-	-	-	Y	Y	-	-	-	-	-
YDR410C	1.6469	2	3	1	-	-	-	Y	Y	-	-	-	-	-
YGR277C	1.6421	3	0	0	-	-	-	Y	Y	-	-	-	-	-
YJR068W	1.6406	3	0	0	-	-	-	Y	Y	-	-	-	-	-
YKL082C	1.6402	3	1	0	-	-	-	Y	Y	-	-	-	-	-
YHR072W	1.6374	2	0	0	-	-	-	Y	Y	-	-	-	-	-
YOR150W	1.6373	1	1	0	-	-	-	Y	Y	-	-	-	-	-
YOR115C	1.6368	7	0	0	-	-	-	Y	Y	-	-	-	-	-
YNL241C	1.6359	5	5	0	-	-	-	Y	Y	-	-	-	-	-
YBR049C	1.6355	1	0	0	-	-	-	Y	Y	-	-	-	-	-
YJR075W	1.6355	1	0	0	-	-	-	Y	Y	-	-	-	-	-
YDR300C	1.6326	1	1	0	-	-	-	Y	Y	-	-	-	-	-
YLR384C	1.6301	1	0	0	-	-	-	Y	Y	-	-	-	-	-
YOL012C	1.6287	2	6	1	-	-	-	Y	Y	-	-	-	-	-
YNR030W	1.6267	3	0	0	-	-	-	Y	Y	-	-	-	-	-
YER100W	1.6253	4	0	0	-	-	-	Y	Y	-	-	-	-	-
YPL127C	1.623	3	0	0	-	-	-	Y	Y	-	-	-	-	-
YMR043W	1.6229	2	2	0	-	-	-	Y	Y	-	-	-	-	-
YPL032C	1.6225	1	2	0	-	-	-	Y	Y	-	-	-	-	-
YER001W	1.6216	8	1	0	-	-	-	Y	Y	-	-	-	-	-
YNL132W	1.6194	1	1	0	-	-	-	Y	Y	-	-	-	-	-
YLR130C	1.6169	1	2	1	-	-	-	Y	Y	-	-	-	-	-
YLR078C	1.6161	3	1	0	-	-	-	Y	Y	-	-	-	-	-
YOR311C	1.6161	2	0	0	-	-	-	Y	Y	-	-	-	-	-
YAL030W	1.6143	2	1	0	-	-	-	Y	Y	-	-	-	-	-
YKR060W	1.6092	3	0	0	-	-	-	Y	Y	-	-	-	-	-
YLR066W	1.6075	1	2	0	-	-	-	Y	Y	-	-	-	-	-
YDL047W	1.6053	2	0	0	-	-	-	Y	Y	-	-	-	-	-
YML093W	1.604	1	3	0	-	-	-	Y	Y	-	-	-	-	-
YFL016C	1.6027	1	0	0	-	-	-	Y	Y	-	-	-	-	-
YNL005C	1.6017	2	0	0	-	-	-	Y	Y	-	-	-	-	-
YPR137W	1.5996	4	0	0	-	-	-	Y	Y	-	-	-	-	-
YNL004W	1.5987	2	0	0	-	-	-	Y	Y	-	-	-	-	-
YDR312W	1.597	5	0	0	-	-	-	Y	Y	-	-	-	-	-
YKL144C	1.596	2	1	0	-	-	-	Y	Y	-	-	-	-	-
YLR314C	1.5952	1	0	0	-	-	-	Y	Y	-	-	-	-	-
YJL134W	1.5906	5	1	1	-	-	-	Y	Y	-	-	-	-	-
YEL060C	1.5891	1	9	0	-	-	-	Y	Y	-	-	-	-	-
YDR135C	1.5888	2	0	0	-	-	-	Y	Y	-	-	-	-	-
YIL090W	1.5869	1	2	1	-	-	-	Y	Y	-	-	-	-	-
YER064C	1.584	1	2	0	-	-	-	Y	Y	-	-	-	-	-
YGR283C	1.5826	3	0	0	-	-	-	Y	Y	-	-	-	-	-
YDR047W	1.5814	2	2	0	-	-	-	Y	Y	-	-	-	-	-
YMR188C	1.5795	3	2	0	-	-	-	Y	Y	-	-	-	-	-
YHR147C	1.578	2	0	0	-	-	-	Y	Y	-	-	-	-	-
YNL088W	1.5778	1	0	0	-	-	-	Y	Y	-	-	-	-	-
YIL033C	1.577	1	2	1	-	-	-	Y	Y	-	-	-	-	-
YPL059W	1.5769	3	1	0	-	-	-	Y	Y	-	-	-	-	-
YBL057C	1.5757	1	1	0	-	-	-	Y	Y	-	-	-	-	-
YPL263C	1.5721	3	0	0	-	-	-	Y	Y	-	-	-	-	-
YPL204W	1.5703	2	1	0	-	-	-	Y	Y	-	-	-	-	-
YPL179W	1.5689	1	0	0	-	-	-	Y	Y	-	-	-	-	-
YEL050C	1.5681	5	0	0	-	-	-	Y	Y	-	-	-	-	-
YBR234C	1.5654	1	0	0	-	-	-	Y	Y	-	-	-	-	-
YGR054W	1.5634	2	4	0	-	-	-	Y	Y	-	-	-	-	-
YKL008C	1.5634	5	7	1	-	-	-	Y	Y	-	-	-	-	-
YER070W	1.5631	6	6	1	-	-	-	Y	Y	-	-	-	-	-
YIR004W	1.5631	2	4	0	-	-	-	Y	Y	-	-	-	-	-
YDR237W	1.5625	1	0	0	-	-	-	Y	Y	-	-	-	-	-
YML075C	1.5598	2	3	0	-	-	-	Y	Y	-	-	-	-	-
YGL244W	1.5572	1	1	0	-	-	-	Y	Y	-	-	-	-	-
YLR437C	1.5488	5	3	0	-	-	-	Y	Y	-	-	-	-	-
YJL200C	1.5477	2	4	0	-	-	-	Y	Y	-	-	-	-	-
YKL063C	1.5474	2	3	0	-	-	-	Y	Y	-	-	-	-	-
YNL219C	1.5463	2	0	0	-	-	-	Y	Y	-	-	-	-	-
YNL284C	1.5444	2	0	0	-	-	-	Y	Y	-	-	-	-	-
YPL024W	1.5437	9	0	0	-	-	-	Y	Y	-	-	-	-	-
YDR001C	1.541	1	1	0	-	-	-	Y	Y	-	-	-	-	-
YOL027C	1.5394	1	1	0	-	-	-	Y	Y	-	-	-	-	-
YPL217C	1.5336	6	1	0	-	-	-	Y	Y	-	-	-	-	-
YHR081W	1.5325	3	6	0	-	-	-	Y	Y	-	-	-	-	-
YHR047C	1.5313	2	7	0	-	-	-	Y	Y	-	-	-	-	-
YOR001W	1.5303	1	1	0	-	-	-	Y	Y	-	-	-	-	-
YAR008W	1.5299	6	0	0	-	-	-	Y	Y	-	-	-	-	-
YHR013C	1.5298	1	1	0	-	-	-	Y	Y	-	-	-	-	-
YNL313C	1.5287	2	1	0	-	-	-	Y	Y	-	-	-	-	-
YJL042W	1.5259	3	0	0	-	-	-	Y	Y	-	-	-	-	-
YMR150C	1.5216	1	0	0	-	-	-	Y	Y	-	-	-	-	-
YGR143W	1.5195	3	1	0	-	-	-	Y	Y	-	-	-	-	-
YDR512C	1.5181	1	0	0	-	-	-	Y	Y	-	-	-	-	-
YJL183W	1.5174	1	0	0	-	-	-	Y	Y	-	-	-	-	-
YKL142W	1.5173	6	4	0	-	-	-	Y	Y	-	-	-	-	-
YHR085W	1.5157	1	0	0	-	-	-	Y	Y	-	-	-	-	-
YJR001W	1.5137	2	1	0	-	-	-	Y	Y	-	-	-	-	-
YHR098C	1.5132	4	0	0	-	-	-	Y	Y	-	-	-	-	-
YPL232W	1.5103	1	1	0	-	-	-	Y	Y	-	-	-	-	-
YKL029C	1.5095	2	8	0	-	-	-	Y	Y	-	-	-	-	-
YGR244C	1.5086	1	6	0	-	-	-	Y	Y	-	-	-	-	-
YBL085W	1.5049	1	0	0	-	-	-	Y	Y	-	-	-	-	-
YER118C	1.5049	1	3	0	-	-	-	Y	Y	-	-	-	-	-
YDR367W	1.5008	2	0	0	-	-	-	Y	Y	-	-	-	-	-
YKL007W	1.5008	5	1	0	-	-	-	Y	Y	-	-	-	-	-
YDR145W	1.3988	8	0	0	-	-	-	Y	Y	-	-	-	-	-
YHL039W	1.3983	2	2	0	-	-	-	Y	Y	-	-	-	-	-
YGR074W	1.395	1	0	0	-	-	-	Y	Y	-	-	-	-	-
YGL252C	1.3926	1	0	0	-	-	-	Y	Y	-	-	-	-	-
YDL003W	1.3923	4	0	0	-	-	-	Y	Y	-	-	-	-	-
YHL049C	1.3915	7	8	0	-	-	-	Y	Y	-	-	-	-	-
YMR005W	1.3913	2	2	0	-	-	-	Y	Y	-	-	-	-	-
YGR281W	1.3844	1	0	0	-	-	-	Y	Y	-	-	-	-	-
YFR011C	1.3836	1	0	0	-	-	-	Y	Y	-	-	-	-	-
YOR226C	1.3829	2	7	1	-	-	-	Y	Y	-	-	-	-	-
YGR009C	1.3822	2	0	0	-	-	-	Y	Y	-	-	-	-	-
YBR133C	1.3806	3	0	0	-	-	-	Y	Y	-	-	-	-	-
YJR049C	1.38	1	0	0	-	-	-	Y	Y	-	-	-	-	-
YPL019C	1.3798	11	7	0	-	-	-	Y	Y	-	-	-	-	-
YLL027W	1.3795	6	1	0	-	-	-	Y	Y	-	-	-	-	-
YBL017C	1.3744	3	0	0	-	-	-	Y	Y	-	-	-	-	-
YBR002C	1.3724	1	0	0	-	-	-	Y	Y	-	-	-	-	-
YIR034C	1.3718	1	9	0	-	-	-	Y	Y	-	-	-	-	-
YLL012W	1.3685	2	3	0	-	-	-	Y	Y	-	-	-	-	-
YBR185C	1.3642	5	0	0	-	-	-	Y	Y	-	-	-	-	-
YKR030W	1.363	1	0	0	-	-	-	Y	Y	-	-	-	-	-
YKL113C	1.3629	2	2	0	-	-	-	Y	Y	-	-	-	-	-
YNL180C	1.3627	1	4	0	-	-	-	Y	Y	-	-	-	-	-
YKR084C	1.3616	1	0	0	-	-	-	Y	Y	-	-	-	-	-
YOR165W	1.3594	1	0	0	-	-	-	Y	Y	-	-	-	-	-
YAL021C	1.3584	1	1	0	-	-	-	Y	Y	-	-	-	-	-
YDR507C	1.358	4	1	0	-	-	-	Y	Y	-	-	-	-	-
YPL183C	1.358	1	0	0	-	-	-	Y	Y	-	-	-	-	-
YBR198C	1.3547	1	1	0	-	-	-	Y	Y	-	-	-	-	-
YMR239C	1.3546	2	1	0	-	-	-	Y	Y	-	-	-	-	-
YLR020C	1.3539	1	0	0	-	-	-	Y	Y	-	-	-	-	-
YCR003W	1.3525	1	0	0	-	-	-	Y	Y	-	-	-	-	-
YDL020C	1.3522	3	0	0	-	-	-	Y	Y	-	-	-	-	-
YGR147C	1.3522	1	0	0	-	-	-	Y	Y	-	-	-	-	-
YCR060W	1.3509	1	1	0	-	-	-	Y	Y	-	-	-	-	-
YER125W	1.3498	8	0	0	-	-	-	Y	Y	-	-	-	-	-
YPR009W	1.3497	4	2	0	-	-	-	Y	Y	-	-	-	-	-
YML129C	1.345	1	0	0	-	-	-	Y	Y	-	-	-	-	-
YFR037C	1.3427	2	0	0	-	-	-	Y	Y	-	-	-	-	-
YJL133W	1.3424	2	0	0	-	-	-	Y	Y	-	-	-	-	-
YJL140W	1.3395	2	0	0	-	-	-	Y	Y	-	-	-	-	-
YBL081W	1.3377	1	3	0	-	-	-	Y	Y	-	-	-	-	-
YOR357C	1.3373	2	0	0	-	-	-	Y	Y	-	-	-	-	-
YDL074C	1.3361	4	0	0	-	-	-	Y	Y	-	-	-	-	-
YMR319C	1.3361	7	7	1	-	-	-	Y	Y	-	-	-	-	-
YBL004W	1.3348	2	1	0	-	-	-	Y	Y	-	-	-	-	-
YPL026C	1.3345	1	4	0	-	-	-	Y	Y	-	-	-	-	-
YOL102C	1.3334	3	0	0	-	-	-	Y	Y	-	-	-	-	-
YER026C	1.3329	2	2	0	-	-	-	Y	Y	-	-	-	-	-
YPL240C	1.3326	1	18	1	-	-	-	Y	Y	-	-	-	-	-
YML119W	1.3323	3	0	0	-	-	-	Y	Y	-	-	-	-	-
YDR372C	1.332	18	1	0	-	-	-	Y	Y	-	-	-	-	-
YNL207W	1.3318	1	0	0	-	-	-	Y	Y	-	-	-	-	-
YJR161C	1.3306	3	2	0	-	-	-	Y	Y	-	-	-	-	-
YKL039W	1.3296	7	0	0	-	-	-	Y	Y	-	-	-	-	-
YAR027W	1.3288	1	2	0	-	-	-	Y	Y	-	-	-	-	-
YMR184W	1.328	2	0	0	-	-	-	Y	Y	-	-	-	-	-
YLR225C	1.3268	1	2	0	-	-	-	Y	Y	-	-	-	-	-
YOL064C	1.3265	3	3	0	-	-	-	Y	Y	-	-	-	-	-
YIL111W	1.3253	1	1	0	-	-	-	Y	Y	-	-	-	-	-
YDR477W	1.3246	1	0	0	-	-	-	Y	Y	-	-	-	-	-
YIL088C	1.3218	1	2	0	-	-	-	Y	Y	-	-	-	-	-
YDR016C	1.3209	1	0	0	-	-	-	Y	Y	-	-	-	-	-
YML100W	1.3203	7	46	2	-	-	-	Y	Y	-	-	-	-	-
YOR124C	1.3187	1	1	0	-	-	-	Y	Y	-	-	-	-	-
YCL055W	1.3182	2	4	0	-	-	-	Y	Y	-	-	-	-	-
YOR251C	1.3177	1	0	0	-	-	-	Y	Y	-	-	-	-	-
YOL004W	1.3166	1	0	0	-	-	-	Y	Y	-	-	-	-	-
YBR236C	1.3161	2	0	0	-	-	-	Y	Y	-	-	-	-	-
YNR009W	1.3149	3	1	0	-	-	-	Y	Y	-	-	-	-	-
YCR059C	1.3117	1	3	0	-	-	-	Y	Y	-	-	-	-	-
YHR103W	1.3101	1	2	0	-	-	-	Y	Y	-	-	-	-	-
YGR218W	1.3092	20	0	0	-	-	-	Y	Y	-	-	-	-	-
YPL265W	1.3089	5	10	1	-	-	-	Y	Y	-	-	-	-	-
YLR003C	1.3081	1	2	0	-	-	-	Y	Y	-	-	-	-	-
YNL090W	1.3081	2	0	0	-	-	-	Y	Y	-	-	-	-	-
YER183C	1.3076	6	0	0	-	-	-	Y	Y	-	-	-	-	-
YML097C	1.3062	1	0	0	-	-	-	Y	Y	-	-	-	-	-
YDL070W	1.3039	1	2	0	-	-	-	Y	Y	-	-	-	-	-
YMR189W	1.3039	3	12	1	-	-	-	Y	Y	-	-	-	-	-
YGL099W	1.3033	1	1	0	-	-	-	Y	Y	-	-	-	-	-
YNR039C	1.3029	1	0	0	-	-	-	Y	Y	-	-	-	-	-
YKL001C	1.3016	1	10	0	-	-	-	Y	Y	-	-	-	-	-
YDL134C	1.3013	1	1	0	-	-	-	Y	Y	-	-	-	-	-
YIL048W	1.3001	10	0	0	-	-	-	Y	Y	-	-	-	-	-
YMR033W	1.2972	1	1	0	-	-	-	Y	Y	-	-	-	-	-
YAR002W	1.2964	3	0	0	-	-	-	Y	Y	-	-	-	-	-
YDL181W	1.296	1	0	0	-	-	-	Y	Y	-	-	-	-	-
YNL212W	1.2954	3	0	0	-	-	-	Y	Y	-	-	-	-	-
YDR006C	1.2949	2	2	0	-	-	-	Y	Y	-	-	-	-	-
YLR023C	1.2947	8	0	0	-	-	-	Y	Y	-	-	-	-	-
YJL096W	1.2932	1	0	0	-	-	-	Y	Y	-	-	-	-	-
YNL050C	1.2928	4	3	0	-	-	-	Y	Y	-	-	-	-	-
YIL074C	1.2927	1	6	0	-	-	-	Y	Y	-	-	-	-	-
YKR056W	1.2921	2	1	0	-	-	-	Y	Y	-	-	-	-	-
YKL167C	1.2916	4	0	0	-	-	-	Y	Y	-	-	-	-	-
YHL013C	1.2904	5	0	0	-	-	-	Y	Y	-	-	-	-	-
YBL032W	1.2891	4	6	0	-	-	-	Y	Y	-	-	-	-	-
YML101C	1.287	7	1	0	-	-	-	Y	Y	-	-	-	-	-
YOR043W	1.2853	1	1	0	-	-	-	Y	Y	-	-	-	-	-
YLR106C	1.2843	2	2	0	-	-	-	Y	Y	-	-	-	-	-
YMR010W	1.2826	1	0	0	-	-	-	Y	Y	-	-	-	-	-
YOL098C	1.2825	1	3	0	-	-	-	Y	Y	-	-	-	-	-
YHR032W	1.2798	1	1	0	-	-	-	Y	Y	-	-	-	-	-
YIL066C	1.2792	2	3	1	-	-	-	Y	Y	-	-	-	-	-
YJR125C	1.2776	1	0	0	-	-	-	Y	Y	-	-	-	-	-
YNR020C	1.2757	1	0	0	-	-	-	Y	Y	-	-	-	-	-
YBR077C	1.2752	7	1	0	-	-	-	Y	Y	-	-	-	-	-
YLL043W	1.2751	1	0	0	-	-	-	Y	Y	-	-	-	-	-
YNL206C	1.2747	3	0	0	-	-	-	Y	Y	-	-	-	-	-
YAL033W	1.2704	2	0	0	-	-	-	Y	Y	-	-	-	-	-
YJR014W	1.2701	1	0	0	-	-	-	Y	Y	-	-	-	-	-
YBR290W	1.2691	1	3	1	-	-	-	Y	Y	-	-	-	-	-
YGR128C	1.2686	1	1	0	-	-	-	Y	Y	-	-	-	-	-
YOL059W	1.2681	3	4	1	-	-	-	Y	Y	-	-	-	-	-
YJL069C	1.2672	1	1	0	-	-	-	Y	Y	-	-	-	-	-
YMR195W	1.2657	3	3	0	-	-	-	Y	Y	-	-	-	-	-
YPL049C	1.2651	1	3	0	-	-	-	Y	Y	-	-	-	-	-
YPR073C	1.2635	1	0	0	-	-	-	Y	Y	-	-	-	-	-
YBL054W	1.2633	1	0	0	-	-	-	Y	Y	-	-	-	-	-
YNL022C	1.2631	2	0	0	-	-	-	Y	Y	-	-	-	-	-
YPR114W	1.2626	1	0	0	-	-	-	Y	Y	-	-	-	-	-
YGR246C	1.2617	1	1	0	-	-	-	Y	Y	-	-	-	-	-
YLR459W	1.2617	1	1	0	-	-	-	Y	Y	-	-	-	-	-
YJR042W	1.2595	2	0	0	-	-	-	Y	Y	-	-	-	-	-
YLR224W	1.2595	1	0	0	-	-	-	Y	Y	-	-	-	-	-
YPR176C	1.2578	1	9	0	-	-	-	Y	Y	-	-	-	-	-
YLR104W	1.2575	3	3	0	-	-	-	Y	Y	-	-	-	-	-
YKL012W	1.2541	1	2	0	-	-	-	Y	Y	-	-	-	-	-
YEL047C	1.2529	6	3	1	-	-	-	Y	Y	-	-	-	-	-
YOR315W	1.2528	16	1	1	-	-	-	Y	Y	-	-	-	-	-
YLR198C	1.2525	1	2	0	-	-	-	Y	Y	-	-	-	-	-
YNL040W	1.2511	1	1	0	-	-	-	Y	Y	-	-	-	-	-
YJL186W	1.251	6	0	0	-	-	-	Y	Y	-	-	-	-	-
YPR125W	1.2496	1	0	0	-	-	-	Y	Y	-	-	-	-	-
YPL126W	1.2493	3	0	0	-	-	-	Y	Y	-	-	-	-	-
YER134C	1.2463	5	1	0	-	-	-	Y	Y	-	-	-	-	-
YKL084W	1.2462	3	3	0	-	-	-	Y	Y	-	-	-	-	-
YHL017W	1.2452	2	1	0	-	-	-	Y	Y	-	-	-	-	-
YMR183C	1.2427	2	2	0	-	-	-	Y	Y	-	-	-	-	-
YOR098C	1.2425	2	0	0	-	-	-	Y	Y	-	-	-	-	-
YNL168C	1.24	1	0	0	-	-	-	Y	Y	-	-	-	-	-
YDR031W	1.2373	5	0	0	-	-	-	Y	Y	-	-	-	-	-
YNL048W	1.2351	1	0	0	-	-	-	Y	Y	-	-	-	-	-
YOR185C	1.2344	1	0	0	-	-	-	Y	Y	-	-	-	-	-
YNL081C	1.2334	1	3	0	-	-	-	Y	Y	-	-	-	-	-
YLR089C	1.2327	3	9	0	-	-	-	Y	Y	-	-	-	-	-
YNR013C	1.2327	2	2	0	-	-	-	Y	Y	-	-	-	-	-
YKL185W	1.2319	2	0	0	-	-	-	Y	Y	-	-	-	-	-
YKL110C	1.2316	5	2	0	-	-	-	Y	Y	-	-	-	-	-
YPR139C	1.2314	4	0	0	-	-	-	Y	Y	-	-	-	-	-
YDR068W	1.2294	2	2	0	-	-	-	Y	Y	-	-	-	-	-
YLR220W	1.2292	3	0	0	-	-	-	Y	Y	-	-	-	-	-
YPL256C	1.2292	3	3	0	-	-	-	Y	Y	-	-	-	-	-
YNL217W	1.2286	2	2	0	-	-	-	Y	Y	-	-	-	-	-
YPR183W	1.2286	1	0	0	-	-	-	Y	Y	-	-	-	-	-
YOR106W	1.2255	3	1	0	-	-	-	Y	Y	-	-	-	-	-
YIR016W	1.2246	1	1	0	-	-	-	-	Y	-	-	-	-	-
YLR068W	1.2235	2	6	0	-	-	-	-	Y	-	-	-	-	-
YLR275W	1.2231	2	1	0	-	-	-	-	Y	-	-	-	-	-
YBR135W	1.2222	3	0	0	-	-	-	-	Y	-	-	-	-	-
YIL023C	1.2222	1	1	0	-	-	-	-	Y	-	-	-	-	-
YBR291C	1.2214	2	3	0	-	-	-	-	Y	-	-	-	-	-
YPR169W	1.22	1	0	0	-	-	-	-	Y	-	-	-	-	-
YDL237W	1.2184	1	0	0	-	-	-	-	Y	-	-	-	-	-
YDR308C	1.2167	2	1	0	-	-	-	-	Y	-	-	-	-	-
YIL020C	1.2163	1	0	0	-	-	-	-	Y	-	-	-	-	-
YOR262W	1.2163	1	0	0	-	-	-	-	Y	-	-	-	-	-
YHR192W	1.2131	1	2	0	-	-	-	-	Y	-	-	-	-	-
YKL010C	1.2114	4	0	0	-	-	-	-	Y	-	-	-	-	-
YHL020C	1.2071	1	0	0	-	-	-	-	Y	-	-	-	-	-
YLR387C	1.2042	1	0	0	-	-	-	-	Y	-	-	-	-	-
YML081W	1.2036	1	0	0	-	-	-	-	Y	-	-	-	-	-
YER035W	1.2034	1	2	0	-	-	-	-	Y	-	-	-	-	-
YOR094W	1.2032	10	1	0	-	-	-	-	Y	-	-	-	-	-
YML116W	1.2027	7	1	0	-	-	-	-	Y	-	-	-	-	-
YHR030C	1.2021	1	3	0	-	-	-	-	Y	-	-	-	-	-
YKL087C	1.2014	2	1	0	-	-	-	-	Y	-	-	-	-	-
YMR302C	1.2007	2	0	0	-	-	-	-	Y	-	-	-	-	-
YML006C	1.1993	1	0	0	-	-	-	-	Y	-	-	-	-	-
YDL227C	1.1991	4	0	0	-	-	-	-	Y	-	-	-	-	-
YBL079W	1.1989	1	0	0	-	-	-	-	Y	-	-	-	-	-
YNL291C	1.1989	3	0	0	-	-	-	-	Y	-	-	-	-	-
YPL020C	1.1986	1	1	0	-	-	-	-	Y	-	-	-	-	-
YDR294C	1.1965	7	2	0	-	-	-	-	Y	-	-	-	-	-
YNL078W	1.1965	4	0	0	-	-	-	-	Y	-	-	-	-	-
YLL029W	1.1952	1	0	0	-	-	-	-	Y	-	-	-	-	-
YLR241W	1.1933	1	0	0	-	-	-	-	Y	-	-	-	-	-
YDR028C	1.1902	2	0	0	-	-	-	-	Y	-	-	-	-	-
YCR005C	1.1896	6	10	0	-	-	-	-	Y	-	-	-	-	-
YKL140W	1.1871	2	0	0	-	-	-	-	Y	-	-	-	-	-
YMR093W	1.1864	1	1	0	-	-	-	-	Y	-	-	-	-	-
YDL117W	1.1858	2	0	0	-	-	-	-	Y	-	-	-	-	-
YDR281C	1.1852	2	17	1	-	-	-	-	Y	-	-	-	-	-
YLR256W	1.184	2	7	0	-	-	-	-	Y	-	-	-	-	-
YHR087W	1.1832	4	1	0	-	-	-	-	Y	-	-	-	-	-
YJL115W	1.1807	4	2	0	-	-	-	-	Y	-	-	-	-	-
YIL138C	1.1806	1	2	0	-	-	-	-	Y	-	-	-	-	-
YDL002C	1.1786	2	0	0	-	-	-	-	Y	-	-	-	-	-
YNR012W	1.1782	4	0	0	-	-	-	-	Y	-	-	-	-	-
YKL176C	1.1777	1	0	0	-	-	-	-	Y	-	-	-	-	-
YCR057C	1.1746	2	0	0	-	-	-	-	Y	-	-	-	-	-
YHR041C	1.1745	6	0	0	-	-	-	-	Y	-	-	-	-	-
YLR399C	1.1719	5	0	0	-	-	-	-	Y	-	-	-	-	-
YJR088C	1.1704	14	0	0	-	-	-	-	Y	-	-	-	-	-
YHR148W	1.1701	2	1	0	-	-	-	-	Y	-	-	-	-	-
YHR199C	1.1695	3	0	0	-	-	-	-	Y	-	-	-	-	-
YIL065C	1.1684	1	0	0	-	-	-	-	Y	-	-	-	-	-
YMR300C	1.1673	1	3	1	-	-	-	-	Y	-	-	-	-	-
YLR347C	1.1665	1	2	0	-	-	-	-	Y	-	-	-	-	-
YIL114C	1.1662	2	2	0	-	-	-	-	Y	-	-	-	-	-
YCR008W	1.1661	6	0	0	-	-	-	-	Y	-	-	-	-	-
YMR090W	1.1653	2	2	0	-	-	-	-	Y	-	-	-	-	-
YGL062W	1.165	3	9	2	-	-	-	-	Y	-	-	-	-	-
YDL164C	1.1633	1	0	0	-	-	-	-	Y	-	-	-	-	-
YBR201W	1.1631	2	1	0	-	-	-	-	Y	-	-	-	-	-
YGR165W	1.1625	3	0	0	-	-	-	-	Y	-	-	-	-	-
YMR214W	1.1604	1	0	0	-	-	-	-	Y	-	-	-	-	-
YNL137C	1.1597	1	3	0	-	-	-	-	Y	-	-	-	-	-
YDL155W	1.1594	1	0	0	-	-	-	-	Y	-	-	-	-	-
YIL004C	1.1566	2	0	0	-	-	-	-	Y	-	-	-	-	-
YLL041C	1.1563	1	3	0	-	-	-	-	Y	-	-	-	-	-
YIL098C	1.1554	2	1	0	-	-	-	-	Y	-	-	-	-	-
YDL230W	1.1535	1	3	0	-	-	-	-	Y	-	-	-	-	-
YER099C	1.1532	4	0	0	-	-	-	-	Y	-	-	-	-	-
YDL133W	1.1489	2	1	0	-	-	-	-	Y	-	-	-	-	-
YGR149W	1.1463	3	0	0	-	-	-	-	Y	-	-	-	-	-
YPR144C	1.1461	1	0	0	-	-	-	-	Y	-	-	-	-	-
YJR054W	1.1457	5	2	0	-	-	-	-	Y	-	-	-	-	-
YDR275W	1.1448	2	1	0	-	-	-	-	Y	-	-	-	-	-
YHR187W	1.1431	1	0	0	-	-	-	-	Y	-	-	-	-	-
YHL027W	1.1425	4	1	0	-	-	-	-	Y	-	-	-	-	-
YAL040C	1.1422	5	3	1	-	-	-	-	Y	-	-	-	-	-
YLR049C	1.1415	2	0	0	-	-	-	-	Y	-	-	-	-	-
YMR061W	1.14	3	1	0	-	-	-	-	Y	-	-	-	-	-
YKL062W	1.139	5	5	1	-	-	-	-	Y	-	-	-	-	-
YLR414C	1.137	1	5	0	-	-	-	-	Y	-	-	-	-	-
YLR330W	1.1363	4	0	0	-	-	-	-	Y	-	-	-	-	-
YOR161C	1.1345	2	0	0	-	-	-	-	Y	-	-	-	-	-
YDR121W	1.1343	1	2	0	-	-	-	-	Y	-	-	-	-	-
YNR033W	1.1337	1	0	0	-	-	-	-	Y	-	-	-	-	-
YOR291W	1.1336	3	0	0	-	-	-	-	Y	-	-	-	-	-
YEL063C	1.1326	2	1	0	-	-	-	-	Y	-	-	-	-	-
YDL116W	1.132	1	0	0	-	-	-	-	Y	-	-	-	-	-
YMR125W	1.1314	10	0	0	-	-	-	-	Y	-	-	-	-	-
YGL181W	1.1292	3	1	0	-	-	-	-	Y	-	-	-	-	-
YDL160C	1.1291	3	0	0	-	-	-	-	Y	-	-	-	-	-
YFL066C	1.129	1	5	0	-	-	-	-	Y	-	-	-	-	-
YLR090W	1.128	3	0	0	-	-	-	-	Y	-	-	-	-	-
YCR076C	1.1271	1	0	0	-	-	-	-	Y	-	-	-	-	-
YER019W	1.1259	1	0	0	-	-	-	-	Y	-	-	-	-	-
YGL114W	1.1255	2	0	0	-	-	-	-	Y	-	-	-	-	-
YGR270W	1.125	3	0	0	-	-	-	-	Y	-	-	-	-	-
YPR029C	1.1248	2	0	0	-	-	-	-	Y	-	-	-	-	-
YDL099W	1.1228	2	0	0	-	-	-	-	Y	-	-	-	-	-
YHR001W	1.1214	2	0	0	-	-	-	-	Y	-	-	-	-	-
YKL076C	1.1199	2	1	0	-	-	-	-	Y	-	-	-	-	-
YGR145W	1.1181	3	2	0	-	-	-	-	Y	-	-	-	-	-
YCR023C	1.1179	1	0	0	-	-	-	-	Y	-	-	-	-	-
YNL163C	1.1163	1	0	0	-	-	-	-	Y	-	-	-	-	-
YHR083W	1.1123	2	1	0	-	-	-	-	Y	-	-	-	-	-
YBR166C	1.1119	3	0	0	-	-	-	-	Y	-	-	-	-	-
YKL112W	1.1112	2	1	0	-	-	-	-	Y	-	-	-	-	-
YPR115W	1.1111	1	1	0	-	-	-	-	Y	-	-	-	-	-
YKL088W	1.1075	1	2	0	-	-	-	-	Y	-	-	-	-	-
YDL076C	1.1068	4	0	0	-	-	-	-	Y	-	-	-	-	-
YKL119C	1.1061	1	1	0	-	-	-	-	Y	-	-	-	-	-
YDR354W	1.1048	1	5	0	-	-	-	-	Y	-	-	-	-	-
YPR119W	1.1036	7	2	0	-	-	-	-	Y	-	-	-	-	-
YHR195W	1.1029	5	2	0	-	-	-	-	Y	-	-	-	-	-
YNL097C	1.1019	3	0	0	-	-	-	-	Y	-	-	-	-	-
YLR380W	1.0988	1	4	1	-	-	-	-	Y	-	-	-	-	-
YBL055C	1.0986	1	1	0	-	-	-	-	Y	-	-	-	-	-
YBR080C	1.0983	3	0	0	-	-	-	-	Y	-	-	-	-	-
YLR274W	1.0963	5	1	0	-	-	-	-	Y	-	-	-	-	-
YBR066C	1.0961	1	2	0	-	-	-	-	Y	-	-	-	-	-
YPL011C	1.0932	4	0	0	-	-	-	-	Y	-	-	-	-	-
YNL118C	1.0931	2	1	0	-	-	-	-	Y	-	-	-	-	-
YBR070C	1.0927	5	2	1	-	-	-	-	Y	-	-	-	-	-
YDL093W	1.0927	1	0	0	-	-	-	-	Y	-	-	-	-	-
YGL056C	1.0909	2	0	0	-	-	-	-	Y	-	-	-	-	-
YBR274W	1.0873	2	0	0	-	-	-	-	Y	-	-	-	-	-
YDR389W	1.0873	1	0	0	-	-	-	-	Y	-	-	-	-	-
YOL155C	1.0862	5	29	1	-	-	-	-	Y	-	-	-	-	-
YBR061C	1.0861	1	1	0	-	-	-	-	Y	-	-	-	-	-
YOR101W	1.084	3	1	0	-	-	-	-	Y	-	-	-	-	-
YOR023C	1.0834	1	0	0	-	-	-	-	Y	-	-	-	-	-
YNL125C	1.0831	2	0	0	-	-	-	-	Y	-	-	-	-	-
YHL046C	1.083	1	0	0	-	-	-	-	Y	-	-	-	-	-
YIL010W	1.0822	2	2	0	-	-	-	-	Y	-	-	-	-	-
YGR255C	1.0818	2	0	0	-	-	-	-	Y	-	-	-	-	-
YGR119C	1.081	1	2	0	-	-	-	-	Y	-	-	-	-	-
YGL257C	1.0809	3	0	0	-	-	-	-	Y	-	-	-	-	-
YPL002C	1.0803	1	0	0	-	-	-	-	Y	-	-	-	-	-
YFL001W	1.0799	1	1	0	-	-	-	-	Y	-	-	-	-	-
YAL029C	1.0797	5	0	0	-	-	-	-	Y	-	-	-	-	-
YHR205W	1.0794	1	0	0	-	-	-	-	Y	-	-	-	-	-
YLL036C	1.079	2	0	0	-	-	-	-	Y	-	-	-	-	-
YOR042W	1.0788	6	0	0	-	-	-	-	Y	-	-	-	-	-
YHR191C	1.0785	1	0	0	-	-	-	-	Y	-	-	-	-	-
YIL096C	1.0783	1	6	0	-	-	-	-	Y	-	-	-	-	-
YNL188W	1.0782	3	0	0	-	-	-	-	Y	-	-	-	-	-
YGL228W	1.0781	2	2	0	-	-	-	-	Y	-	-	-	-	-
YMR266W	1.078	2	4	0	-	-	-	-	Y	-	-	-	-	-
YHR028C	1.0772	7	0	0	-	-	-	-	Y	-	-	-	-	-
YBL083C	1.0763	1	4	0	-	-	-	-	Y	-	-	-	-	-
YDL010W	1.076	1	0	0	-	-	-	-	Y	-	-	-	-	-
YDR494W	1.0744	1	1	0	-	-	-	-	Y	-	-	-	-	-
YCR079W	1.0742	1	1	0	-	-	-	-	Y	-	-	-	-	-
YBR257W	1.0729	3	0	0	-	-	-	-	Y	-	-	-	-	-
YHR175W	1.0726	1	1	0	-	-	-	-	Y	-	-	-	-	-
YBL016W	1.0702	3	2	0	-	-	-	-	Y	-	-	-	-	-
YKR028W	1.0682	1	0	0	-	-	-	-	Y	-	-	-	-	-
YFL009W	1.0679	1	0	0	-	-	-	-	Y	-	-	-	-	-
YOR059C	1.0677	5	2	0	-	-	-	-	Y	-	-	-	-	-
YKR087C	1.0669	1	3	0	-	-	-	-	Y	-	-	-	-	-
YIL064W	1.0665	1	1	0	-	-	-	-	Y	-	-	-	-	-
YGL178W	1.0658	4	0	0	-	-	-	-	Y	-	-	-	-	-
YDR079W	1.0648	3	0	0	-	-	-	-	Y	-	-	-	-	-
YBR038W	1.0643	2	1	1	-	-	-	-	Y	-	-	-	-	-
YGL079W	1.0632	1	0	0	-	-	-	-	Y	-	-	-	-	-
YDR186C	1.0628	2	0	0	-	-	-	-	Y	-	-	-	-	-
YJL184W	1.0627	3	1	0	-	-	-	-	Y	-	-	-	-	-
YML038C	1.0622	1	0	0	-	-	-	-	Y	-	-	-	-	-
YBL011W	1.0616	1	1	0	-	-	-	-	Y	-	-	-	-	-
YML115C	1.0615	2	2	0	-	-	-	-	Y	-	-	-	-	-
YJL101C	1.0609	3	3	0	-	-	-	-	Y	-	-	-	-	-
YPR129W	1.0591	3	0	0	-	-	-	-	Y	-	-	-	-	-
YKL074C	1.0589	1	1	0	-	-	-	-	Y	-	-	-	-	-
YNL211C	1.0573	6	2	0	-	-	-	-	Y	-	-	-	-	-
YOL041C	1.0566	3	2	0	-	-	-	-	Y	-	-	-	-	-
YDR411C	1.0545	1	0	0	-	-	-	-	Y	-	-	-	-	-
YGR186W	1.0535	1	0	0	-	-	-	-	Y	-	-	-	-	-
YBR104W	1.0533	1	1	0	-	-	-	-	Y	-	-	-	-	-
YNL262W	1.0528	1	0	0	-	-	-	-	Y	-	-	-	-	-
YJL030W	1.0526	2	0	0	-	-	-	-	Y	-	-	-	-	-
YLR401C	1.0524	3	0	0	-	-	-	-	Y	-	-	-	-	-
YMR135C	1.0523	12	0	0	-	-	-	-	Y	-	-	-	-	-
YBR122C	1.0517	3	1	0	-	-	-	-	Y	-	-	-	-	-
YER017C	1.05	3	0	0	-	-	-	-	Y	-	-	-	-	-
YPR067W	1.049	1	0	0	-	-	-	-	Y	-	-	-	-	-
YNR038W	1.0455	1	1	0	-	-	-	-	Y	-	-	-	-	-
YDR498C	1.0447	2	1	0	-	-	-	-	Y	-	-	-	-	-
YLR088W	1.0447	1	0	0	-	-	-	-	Y	-	-	-	-	-
YKL019W	1.0435	1	0	0	-	-	-	-	Y	-	-	-	-	-
YBR139W	1.0425	3	1	0	-	-	-	-	Y	-	-	-	-	-
YKR099W	1.0414	1	0	0	-	-	-	-	Y	-	-	-	-	-
YKL205W	1.0411	1	1	0	-	-	-	-	Y	-	-	-	-	-
YGL119W	1.0399	1	0	0	-	-	-	-	Y	-	-	-	-	-
YIL110W	1.0393	1	1	0	-	-	-	-	Y	-	-	-	-	-
YBL018C	1.0385	4	2	0	-	-	-	-	Y	-	-	-	-	-
YLR223C	1.038	1	0	0	-	-	-	-	Y	-	-	-	-	-
YNL101W	1.0378	5	1	0	-	-	-	-	Y	-	-	-	-	-
YDL065C	1.0377	1	0	0	-	-	-	-	Y	-	-	-	-	-
YJR067C	1.0372	3	0	0	-	-	-	-	Y	-	-	-	-	-
YGL023C	1.0358	1	0	0	-	-	-	-	Y	-	-	-	-	-
YKL179C	1.0334	16	0	0	-	-	-	-	Y	-	-	-	-	-
YLR199C	1.0331	5	0	0	-	-	-	-	Y	-	-	-	-	-
YKL151C	1.0324	4	3	0	-	-	-	-	Y	-	-	-	-	-
YER092W	1.03	4	0	0	-	-	-	-	Y	-	-	-	-	-
YNL303W	1.0285	1	0	0	-	-	-	-	Y	-	-	-	-	-
YPL146C	1.0263	1	3	0	-	-	-	-	Y	-	-	-	-	-
YDR090C	1.0262	4	0	0	-	-	-	-	Y	-	-	-	-	-
YHL040C	1.0248	2	1	0	-	-	-	-	Y	-	-	-	-	-
YNL038W	1.0246	5	0	0	-	-	-	-	Y	-	-	-	-	-
YNL238W	1.023	1	0	0	-	-	-	-	Y	-	-	-	-	-
YPR008W	1.0219	2	2	0	-	-	-	-	Y	-	-	-	-	-
YKL203C	1.0214	5	1	0	-	-	-	-	Y	-	-	-	-	-
YBR155W	1.0188	1	3	0	-	-	-	-	Y	-	-	-	-	-
YMR261C	1.0181	4	0	0	-	-	-	-	Y	-	-	-	-	-
YCR088W	1.0174	1	0	0	-	-	-	-	Y	-	-	-	-	-
YNR054C	1.0146	11	1	0	-	-	-	-	Y	-	-	-	-	-
YLR204W	1.0135	1	0	0	-	-	-	-	Y	-	-	-	-	-
YDR228C	1.0131	1	0	0	-	-	-	-	Y	-	-	-	-	-
YEL015W	1.0131	2	1	0	-	-	-	-	Y	-	-	-	-	-
YDR248C	1.0124	1	1	0	-	-	-	-	Y	-	-	-	-	-
YOL088C	1.0089	1	1	0	-	-	-	-	Y	-	-	-	-	-
YGR035C	1.0085	2	9	0	-	-	-	-	Y	-	-	-	-	-
YLR336C	1.0078	1	0	0	-	-	-	-	Y	-	-	-	-	-
YJR086W	1.0075	1	1	0	-	-	-	-	Y	-	-	-	-	-
YJR100C	1.0057	18	0	0	-	-	-	-	Y	-	-	-	-	-
YOR240W	1.0053	4	0	0	-	-	-	-	Y	-	-	-	-	-
YLR209C	1.004	1	0	0	-	-	-	-	Y	-	-	-	-	-
YBL020W	1.0037	1	0	0	-	-	-	-	Y	-	-	-	-	-
YJR057W	1.0031	1	0	0	-	-	-	-	Y	-	-	-	-	-
YNL323W	1.0028	3	0	0	-	-	-	-	Y	-	-	-	-	-
YPR109W	1.0018	5	0	0	-	-	-	-	Y	-	-	-	-	-
YKL109W	1.0014	3	1	0	-	-	-	-	Y	-	-	-	-	-
YJL063C	1.0009	1	1	0	-	-	-	-	Y	-	-	-	-	-
YGR261C	1.0007	1	1	0	-	-	-	-	Y	-	-	-	-	-
YGR152C	1.0001	3	0	0	-	-	-	-	Y	-	-	-	-	-
YPR131C	1.0001	3	3	0	-	-	-	-	Y	-	-	-	-	-
YLR168C	0.9992	3	3	0	-	-	-	-	Y	-	-	-	-	-
YHR082C	0.9989	2	1	0	-	-	-	-	Y	-	-	-	-	-
YLR346C	0.996	3	2	0	-	-	-	-	Y	-	-	-	-	-
YAL019W	0.9951	1	0	0	-	-	-	-	Y	-	-	-	-	-
YEL006W	0.9951	2	0	0	-	-	-	-	Y	-	-	-	-	-
YOL101C	0.9948	1	17	0	-	-	-	-	Y	-	-	-	-	-
YPR101W	0.9932	1	0	0	-	-	-	-	Y	-	-	-	-	-
YDL063C	0.9924	2	2	0	-	-	-	-	Y	-	-	-	-	-
YIL115C	0.9915	3	0	0	-	-	-	-	Y	-	-	-	-	-
YDL189W	0.9912	2	0	0	-	-	-	-	Y	-	-	-	-	-
YCR042C	0.9909	1	0	0	-	-	-	-	Y	-	-	-	-	-
YLR443W	0.9909	1	0	0	-	-	-	-	Y	-	-	-	-	-
YKL106W	0.9905	1	1	0	-	-	-	-	Y	-	-	-	-	-
YLR206W	0.9893	1	0	0	-	-	-	-	Y	-	-	-	-	-
YAR014C	0.9884	2	0	0	-	-	-	-	Y	-	-	-	-	-
YNL008C	0.986	1	1	0	-	-	-	-	Y	-	-	-	-	-
YBR083W	0.9858	5	4	2	-	-	-	-	Y	-	-	-	-	-
YLR409C	0.9856	1	0	0	-	-	-	-	Y	-	-	-	-	-
YGL139W	0.9826	2	0	0	-	-	-	-	Y	-	-	-	-	-
YKL066W	0.9825	1	0	0	-	-	-	-	Y	-	-	-	-	-
YKL069W	0.9822	2	4	0	-	-	-	-	Y	-	-	-	-	-
YLL040C	0.9804	1	0	0	-	-	-	-	Y	-	-	-	-	-
YDR067C	0.9796	2	0	0	-	-	-	-	Y	-	-	-	-	-
YGL248W	0.9792	1	1	0	-	-	-	-	Y	-	-	-	-	-
YHR071W	0.9766	1	3	0	-	-	-	-	Y	-	-	-	-	-
YOR174W	0.9758	1	1	0	-	-	-	-	Y	-	-	-	-	-
YNL169C	0.9755	3	1	0	-	-	-	-	Y	-	-	-	-	-
YNL216W	0.9752	1	0	0	-	-	-	-	Y	-	-	-	-	-
YKL059C	0.9748	3	2	0	-	-	-	-	Y	-	-	-	-	-
YJL098W	0.9732	2	0	0	-	-	-	-	Y	-	-	-	-	-
YEL039C	0.9712	1	2	0	-	-	-	-	Y	-	-	-	-	-
YGL151W	0.9699	2	0	0	-	-	-	-	Y	-	-	-	-	-
YPL082C	0.9687	4	0	0	-	-	-	-	Y	-	-	-	-	-
YPL095C	0.968	1	1	0	-	-	-	-	Y	-	-	-	-	-
YAR007C	0.9671	6	4	0	-	-	-	-	Y	-	-	-	-	-
YLR452C	0.9668	4	9	2	-	-	-	-	Y	-	-	-	-	-
YGR047C	0.9651	3	1	0	-	-	-	-	Y	-	-	-	-	-
YHR074W	0.9647	1	2	0	-	-	-	-	Y	-	-	-	-	-
YNL161W	0.964	1	1	0	-	-	-	-	Y	-	-	-	-	-
YDR266C	0.9638	1	2	0	-	-	-	-	Y	-	-	-	-	-
YNR040W	0.9637	1	0	0	-	-	-	-	Y	-	-	-	-	-
YCL052C	0.9634	3	0	0	-	-	-	-	Y	-	-	-	-	-
YDR021W	0.9623	2	1	0	-	-	-	-	Y	-	-	-	-	-
YLR226W	0.9622	1	1	0	-	-	-	-	Y	-	-	-	-	-
YPR065W	0.9621	4	2	0	-	-	-	-	Y	-	-	-	-	-
YPL122C	0.9617	1	0	0	-	-	-	-	Y	-	-	-	-	-
YAL022C	0.9607	11	1	0	-	-	-	-	Y	-	-	-	-	-
YBL015W	0.9603	1	0	0	-	-	-	-	Y	-	-	-	-	-
YJL016W	0.9597	2	1	0	-	-	-	-	Y	-	-	-	-	-
YLL004W	0.9594	5	1	0	-	-	-	-	Y	-	-	-	-	-
YDL086W	0.9581	1	0	0	-	-	-	-	Y	-	-	-	-	-
YJL093C	0.9577	2	0	0	-	-	-	-	Y	-	-	-	-	-
YLR177W	0.9551	3	1	0	-	-	-	-	Y	-	-	-	-	-
YMR259C	0.9538	2	0	0	-	-	-	-	Y	-	-	-	-	-
YNL321W	0.9536	5	0	0	-	-	-	-	Y	-	-	-	-	-
YOL073C	0.9534	2	0	0	-	-	-	-	Y	-	-	-	-	-
YDR322W	0.953	4	0	0	-	-	-	-	Y	-	-	-	-	-
YMR001C	0.9522	1	1	0	-	-	-	-	Y	-	-	-	-	-
YPL215W	0.952	2	0	0	-	-	-	-	Y	-	-	-	-	-
YDR476C	0.9517	1	1	0	-	-	-	-	Y	-	-	-	-	-
YKL014C	0.9517	2	0	0	-	-	-	-	Y	-	-	-	-	-
YPL001W	0.9502	1	0	0	-	-	-	-	Y	-	-	-	-	-
YMR177W	0.9493	4	0	0	-	-	-	-	Y	-	-	-	-	-
YBR243C	0.948	1	3	0	-	-	-	-	Y	-	-	-	-	-
YLR438W	0.946	5	20	2	-	-	-	-	Y	-	-	-	-	-
YGR206W	0.9448	1	0	0	-	-	-	-	Y	-	-	-	-	-
YPR120C	0.9445	3	0	0	-	-	-	-	Y	-	-	-	-	-
YEL043W	0.9443	1	0	0	-	-	-	-	Y	-	-	-	-	-
YHR086W	0.9435	2	0	0	-	-	-	-	Y	-	-	-	-	-
YGL100W	0.943	1	1	0	-	-	-	-	Y	-	-	-	-	-
YOR354C	0.9429	2	0	0	-	-	-	-	Y	-	-	-	-	-
YIL091C	0.9414	1	2	1	-	-	-	-	Y	-	-	-	-	-
YNL181W	0.9411	2	0	0	-	-	-	-	Y	-	-	-	-	-
YFL027C	0.9405	1	3	1	-	-	-	-	Y	-	-	-	-	-
YCR093W	0.9398	3	1	0	-	-	-	-	Y	-	-	-	-	-
YOR329C	0.9392	1	0	0	-	-	-	-	Y	-	-	-	-	-
YDR094W	0.9385	1	0	0	-	-	-	-	Y	-	-	-	-	-
YML043C	0.9348	1	3	0	-	-	-	-	Y	-	-	-	-	-
YGL261C	0.9335	1	0	0	-	-	-	-	Y	-	-	-	-	-
YER130C	0.9331	1	1	0	-	-	-	-	Y	-	-	-	-	-
YHR115C	0.9324	1	2	0	-	-	-	-	Y	-	-	-	-	-
YJL078C	0.9324	6	4	2	-	-	-	-	Y	-	-	-	-	-
YGR032W	0.93	2	9	0	-	-	-	-	Y	-	-	-	-	-
YGL084C	0.927	1	0	0	-	-	-	-	Y	-	-	-	-	-
YGL159W	0.9264	2	0	0	-	-	-	-	Y	-	-	-	-	-
YPR182W	0.9254	1	0	0	-	-	-	-	Y	-	-	-	-	-
YOR065W	0.9237	1	5	0	-	-	-	-	Y	-	-	-	-	-
YJR112W	0.9236	2	2	0	-	-	-	-	Y	-	-	-	-	-
YBR273C	0.9218	2	2	0	-	-	-	-	Y	-	-	-	-	-
YDR472W	0.9216	7	2	0	-	-	-	-	Y	-	-	-	-	-
YBR129C	0.9171	1	3	0	-	-	-	-	Y	-	-	-	-	-
YIL059C	0.9159	1	0	0	-	-	-	-	Y	-	-	-	-	-
YOL007C	0.9159	1	1	0	-	-	-	-	Y	-	-	-	-	-
YGR093W	0.9154	3	0	0	-	-	-	-	Y	-	-	-	-	-
YER176W	0.9148	1	1	0	-	-	-	-	Y	-	-	-	-	-
YKR029C	0.9138	1	2	0	-	-	-	-	Y	-	-	-	-	-
YPR048W	0.9132	2	1	0	-	-	-	-	Y	-	-	-	-	-
YLR002C	0.9128	1	0	0	-	-	-	-	Y	-	-	-	-	-
YIL125W	0.912	3	1	0	-	-	-	-	Y	-	-	-	-	-
YJL180C	0.9118	1	0	0	-	-	-	-	Y	-	-	-	-	-
YJR111C	0.9115	2	1	0	-	-	-	-	Y	-	-	-	-	-
YJR013W	0.9113	2	0	0	-	-	-	-	Y	-	-	-	-	-
YHR214W	0.9091	2	11	0	-	-	-	-	Y	-	-	-	-	-
YLR454W	0.9087	1	0	0	-	-	-	-	Y	-	-	-	-	-
YEL022W	0.9079	3	0	0	-	-	-	-	Y	-	-	-	-	-
YNL129W	0.9076	5	1	0	-	-	-	-	Y	-	-	-	-	-
YML131W	0.9075	8	3	0	-	-	-	-	Y	-	-	-	-	-
YGR241C	0.9062	3	0	0	-	-	-	-	Y	-	-	-	-	-
YCL001W	0.9058	1	0	0	-	-	-	-	Y	-	-	-	-	-
YGL013C	0.9033	1	1	0	-	-	-	-	Y	-	-	-	-	-
YCL010C	0.9002	6	0	0	-	-	-	-	Y	-	-	-	-	-
YOL080C	0.8975	8	0	0	-	-	-	-	Y	-	-	-	-	-
YDL073W	0.8972	4	0	0	-	-	-	-	Y	-	-	-	-	-
YDL150W	0.8971	1	1	0	-	-	-	-	Y	-	-	-	-	-
YLL053C	0.8967	3	2	0	-	-	-	-	Y	-	-	-	-	-
YBR085W	0.8962	1	3	0	-	-	-	-	Y	-	-	-	-	-
YJR074W	0.8953	1	3	0	-	-	-	-	Y	-	-	-	-	-
YOL031C	0.895	3	1	0	-	-	-	-	Y	-	-	-	-	-
YIL130W	0.8947	1	2	0	-	-	-	-	-	-	-	-	-	Y
YOR148C	0.8935	6	2	0	-	-	-	-	-	-	-	-	-	Y
YNL290W	0.8919	3	0	0	-	-	-	-	-	-	-	-	-	Y
YML027W	0.8915	3	2	1	-	-	-	-	-	-	-	-	-	Y
YOR208W	0.8914	1	0	0	-	-	-	-	-	-	-	-	-	Y
YMR039C	0.8911	2	1	0	-	-	-	-	-	-	-	-	-	Y
YGL107C	0.891	1	0	0	-	-	-	-	-	-	-	-	-	Y
YIL121W	0.8908	4	7	1	-	-	-	-	-	-	-	-	-	Y
YKL206C	0.8901	1	0	0	-	-	-	-	-	-	-	-	-	Y
YNL024C	0.8892	1	1	0	-	-	-	-	-	-	-	-	-	Y
YDL120W	0.8878	1	0	0	-	-	-	-	-	-	-	-	-	Y
YGL039W	0.8873	1	3	0	-	-	-	-	-	-	-	-	-	Y
YMR211W	0.8858	2	1	0	-	-	-	-	-	-	-	-	-	Y
YJR056C	0.8843	1	1	0	-	-	-	-	-	-	-	-	-	Y
YDL005C	0.8834	2	0	0	-	-	-	-	-	-	-	-	-	Y
YHR062C	0.8827	2	0	0	-	-	-	-	-	-	-	-	-	Y
YCL020W	0.8809	1	16	0	-	-	-	-	-	-	-	-	-	Y
YPR140W	0.8809	4	2	0	-	-	-	-	-	-	-	-	-	Y
YER089C	0.8791	1	0	0	-	-	-	-	-	-	-	-	-	Y
YPR190C	0.8788	2	3	0	-	-	-	-	-	-	-	-	-	Y
YKL078W	0.878	3	0	0	-	-	-	-	-	-	-	-	-	Y
YJR132W	0.8774	5	1	1	-	-	-	-	-	-	-	-	-	Y
YER164W	0.877	1	0	0	-	-	-	-	-	-	-	-	-	Y
YBR293W	0.8768	1	0	0	-	-	-	-	-	-	-	-	-	Y
YIL108W	0.8767	2	1	0	-	-	-	-	-	-	-	-	-	Y
YDR097C	0.8766	1	0	0	-	-	-	-	-	-	-	-	-	Y
YHL048W	0.8761	4	5	0	-	-	-	-	-	-	-	-	-	Y
YHR131C	0.8749	1	0	0	-	-	-	-	-	-	-	-	-	Y
YIL019W	0.8732	1	2	0	-	-	-	-	-	-	-	-	-	Y
YMR221C	0.8732	2	0	0	-	-	-	-	-	-	-	-	-	Y
YNL080C	0.8726	3	0	0	-	-	-	-	-	-	-	-	-	Y
YLR201C	0.8718	1	1	0	-	-	-	-	-	-	-	-	-	Y
YML051W	0.8718	2	1	0	-	-	-	-	-	-	-	-	-	Y
YOL006C	0.8718	1	0	0	-	-	-	-	-	-	-	-	-	Y
YOR163W	0.8717	3	1	0	-	-	-	-	-	-	-	-	-	Y
YHR099W	0.87	4	1	0	-	-	-	-	-	-	-	-	-	Y
YEL055C	0.8694	7	0	0	-	-	-	-	-	-	-	-	-	Y
YGR017W	0.868	1	1	0	-	-	-	-	-	-	-	-	-	Y
YDR148C	0.8676	3	0	0	-	-	-	-	-	-	-	-	-	Y
YDL179W	0.8671	6	0	0	-	-	-	-	-	-	-	-	-	Y
YGR251W	0.8651	1	2	0	-	-	-	-	-	-	-	-	-	Y
YNL182C	0.8639	2	1	0	-	-	-	-	-	-	-	-	-	Y
YMR152W	0.8634	1	0	0	-	-	-	-	-	-	-	-	-	Y
YGL150C	0.8625	1	0	0	-	-	-	-	-	-	-	-	-	Y
YFL023W	0.8624	5	0	0	-	-	-	-	-	-	-	-	-	Y
YLR328W	0.8617	2	1	0	-	-	-	-	-	-	-	-	-	Y
YHR123W	0.8609	4	1	0	-	-	-	-	-	-	-	-	-	Y
YMR252C	0.8604	2	0	0	-	-	-	-	-	-	-	-	-	Y
YLR077W	0.8603	2	0	0	-	-	-	-	-	-	-	-	-	Y
YFL046W	0.8599	1	0	0	-	-	-	-	-	-	-	-	-	Y
YKL040C	0.8599	7	3	0	-	-	-	-	-	-	-	-	-	Y
YLR131C	0.8593	4	2	0	-	-	-	-	-	-	-	-	-	Y
YHR080C	0.8592	3	0	0	-	-	-	-	-	-	-	-	-	Y
YPL034W	0.8581	7	1	0	-	-	-	-	-	-	-	-	-	Y
YGL071W	0.8576	1	0	0	-	-	-	-	-	-	-	-	-	Y
YDR296W	0.8575	1	0	0	-	-	-	-	-	-	-	-	-	Y
YBR211C	0.8571	1	0	0	-	-	-	-	-	-	-	-	-	Y
YPL242C	0.857	1	1	0	-	-	-	-	-	-	-	-	-	Y
YOL125W	0.8564	1	0	0	-	-	-	-	-	-	-	-	-	Y
YOR109W	0.8563	2	0	0	-	-	-	-	-	-	-	-	-	Y
YDL161W	0.8561	1	0	0	-	-	-	-	-	-	-	-	-	Y
YLR460C	0.8559	2	3	0	-	-	-	-	-	-	-	-	-	Y
YHR091C	0.8557	18	0	0	-	-	-	-	-	-	-	-	-	Y
YGL092W	0.8554	1	0	0	-	-	-	-	-	-	-	-	-	Y
YDR511W	0.855	1	1	0	-	-	-	-	-	-	-	-	-	Y
YHR122W	0.8548	1	0	0	-	-	-	-	-	-	-	-	-	Y
YJL006C	0.8547	2	1	0	-	-	-	-	-	-	-	-	-	Y
YBL047C	0.8546	1	0	0	-	-	-	-	-	-	-	-	-	Y
YHL029C	0.854	4	0	0	-	-	-	-	-	-	-	-	-	Y
YIR041W	0.8533	1	0	0	-	-	-	-	-	-	-	-	-	Y
YIL126W	0.8519	1	0	0	-	-	-	-	-	-	-	-	-	Y
YOR143C	0.8515	1	0	0	-	-	-	-	-	-	-	-	-	Y
YOR239W	0.8515	4	1	0	-	-	-	-	-	-	-	-	-	Y
YDR257C	0.8511	3	0	0	-	-	-	-	-	-	-	-	-	Y
YPL139C	0.8508	1	1	0	-	-	-	-	-	-	-	-	-	Y
YDR061W	0.85	3	0	0	-	-	-	-	-	-	-	-	-	Y
YGR252W	0.8499	1	0	0	-	-	-	-	-	-	-	-	-	Y
YER169W	0.8492	1	0	0	-	-	-	-	-	-	-	-	-	Y
YHL047C	0.8489	2	6	0	-	-	-	-	-	-	-	-	-	Y
YJR109C	0.8472	4	0	0	-	-	-	-	-	-	-	-	-	Y
YDR291W	0.8466	1	0	0	-	-	-	-	-	-	-	-	-	Y
YNL289W	0.846	6	26	1	-	-	-	-	-	-	-	-	-	Y
YJL104W	0.8459	4	0	0	-	-	-	-	-	-	-	-	-	Y
YKL043W	0.8436	1	16	0	-	-	-	-	-	-	-	-	-	Y
YIL044C	0.8423	1	2	0	-	-	-	-	-	-	-	-	-	Y
YOR297C	0.8416	3	0	0	-	-	-	-	-	-	-	-	-	Y
YLR390W	0.8409	1	0	0	-	-	-	-	-	-	-	-	-	Y
YDR539W	0.8396	1	0	0	-	-	-	-	-	-	-	-	-	Y
YDR036C	0.8394	1	1	0	-	-	-	-	-	-	-	-	-	Y
YDR258C	0.8385	1	0	0	-	-	-	-	-	-	-	-	-	Y
YJR003C	0.8385	1	0	0	-	-	-	-	-	-	-	-	-	Y
YBR003W	0.8383	1	0	0	-	-	-	-	-	-	-	-	-	Y
YCR075C	0.8383	2	0	0	-	-	-	-	-	-	-	-	-	Y
YHR130C	0.8381	1	0	0	-	-	-	-	-	-	-	-	-	Y
YLR095C	0.8379	3	0	0	-	-	-	-	-	-	-	-	-	Y
YIL009W	0.8377	2	4	0	-	-	-	-	-	-	-	-	-	Y
YIL147C	0.8371	1	4	0	-	-	-	-	-	-	-	-	-	Y
YML091C	0.8371	4	2	0	-	-	-	-	-	-	-	-	-	Y
YBR059C	0.837	1	1	0	-	-	-	-	-	-	-	-	-	Y
YGR266W	0.8367	1	0	0	-	-	-	-	-	-	-	-	-	Y
YNR029C	0.8363	3	2	0	-	-	-	-	-	-	-	-	-	Y
YBR112C	0.8362	3	0	0	-	-	-	-	-	-	-	-	-	Y
YBL051C	0.8361	5	3	0	-	-	-	-	-	-	-	-	-	Y
YBR043C	0.8346	1	0	0	-	-	-	-	-	-	-	-	-	Y
YMR233W	0.8345	1	1	0	-	-	-	-	-	-	-	-	-	Y
YOR273C	0.8345	8	47	2	-	-	-	-	-	-	-	-	-	Y
YEL032W	0.8333	2	0	0	-	-	-	-	-	-	-	-	-	Y
YOR280C	0.8328	5	2	0	-	-	-	-	-	-	-	-	-	Y
YBL107C	0.8325	1	2	0	-	-	-	-	-	-	-	-	-	Y
YIL135C	0.8321	4	1	0	-	-	-	-	-	-	-	-	-	Y
YER071C	0.8316	7	0	0	-	-	-	-	-	-	-	-	-	Y
YNL271C	0.8314	2	0	0	-	-	-	-	-	-	-	-	-	Y
YJR116W	0.8289	1	1	0	-	-	-	-	-	-	-	-	-	Y
YOR319W	0.8274	11	1	0	-	-	-	-	-	-	-	-	-	Y
YOR213C	0.8267	2	0	0	-	-	-	-	-	-	-	-	-	Y
YKL073W	0.826	1	1	0	-	-	-	-	-	-	-	-	-	Y
YLR181C	0.8258	1	0	0	-	-	-	-	-	-	-	-	-	Y
YLR389C	0.8256	1	0	0	-	-	-	-	-	-	-	-	-	Y
YBR017C	0.8253	1	0	0	-	-	-	-	-	-	-	-	-	Y
YFR039C	0.8248	2	0	0	-	-	-	-	-	-	-	-	-	Y
YJL062W	0.8241	1	0	0	-	-	-	-	-	-	-	-	-	Y
YGR230W	0.824	2	0	0	-	-	-	-	-	-	-	-	-	Y
YAL046C	0.8234	2	0	0	-	-	-	-	-	-	-	-	-	Y
YPL115C	0.8223	1	0	0	-	-	-	-	-	-	-	-	-	Y
YOL148C	0.822	2	0	0	-	-	-	-	-	-	-	-	-	Y
YDL018C	0.8213	7	0	0	-	-	-	-	-	-	-	-	-	Y
YEL012W	0.821	5	1	0	-	-	-	-	-	-	-	-	-	Y
YLR412W	0.8199	4	0	0	-	-	-	-	-	-	-	-	-	Y
YDR478W	0.8194	1	0	0	-	-	-	-	-	-	-	-	-	Y
YHR003C	0.8194	2	3	0	-	-	-	-	-	-	-	-	-	Y
YDL231C	0.8193	1	1	0	-	-	-	-	-	-	-	-	-	Y
YOR338W	0.8193	2	7	2	-	-	-	-	-	-	-	-	-	Y
YHR073W	0.819	1	0	0	-	-	-	-	-	-	-	-	-	Y
YHR216W	0.8182	1	6	0	-	-	-	-	-	-	-	-	-	Y
YJL179W	0.8174	1	0	0	-	-	-	-	-	-	-	-	-	Y
YBR046C	0.8171	2	0	0	-	-	-	-	-	-	-	-	-	Y
YJR103W	0.8171	1	0	0	-	-	-	-	-	-	-	-	-	Y
YGR222W	0.8163	2	0	0	-	-	-	-	-	-	-	-	-	Y
YFR018C	0.8158	1	3	0	-	-	-	-	-	-	-	-	-	Y
YKL041W	0.8152	1	1	0	-	-	-	-	-	-	-	-	-	Y
YMR031C	0.8143	1	2	0	-	-	-	-	-	-	-	-	-	Y
YDR146C	0.8125	6	3	0	-	-	-	-	-	-	-	-	-	Y
YJR082C	0.8125	3	1	0	-	-	-	-	-	-	-	-	-	Y
YLR326W	0.8125	1	1	0	-	-	-	-	-	-	-	-	-	Y
YDR505C	0.8123	1	0	0	-	-	-	-	-	-	-	-	-	Y
YDL246C	0.8118	11	1	0	-	-	-	-	-	-	-	-	-	Y
YFR002W	0.8114	3	0	0	-	-	-	-	-	-	-	-	-	Y
YGR263C	0.8106	5	0	0	-	-	-	-	-	-	-	-	-	Y
YDL110C	0.8104	1	0	0	-	-	-	-	-	-	-	-	-	Y
YHL008C	0.8089	2	1	0	-	-	-	-	-	-	-	-	-	Y
YGR125W	0.8087	2	0	0	-	-	-	-	-	-	-	-	-	Y
YBL111C	0.8084	9	8	1	-	-	-	-	-	-	-	-	-	Y
YJR041C	0.8073	2	1	0	-	-	-	-	-	-	-	-	-	Y
YLR097C	0.8069	3	0	0	-	-	-	-	-	-	-	-	-	Y
YLR332W	0.8068	4	1	0	-	-	-	-	-	-	-	-	-	Y
YER105C	0.8062	1	0	0	-	-	-	-	-	-	-	-	-	Y
YDL193W	0.8052	3	0	0	-	-	-	-	-	-	-	-	-	Y
YBL078C	0.804	2	1	0	-	-	-	-	-	-	-	-	-	Y
YMR073C	0.8033	1	0	0	-	-	-	-	-	-	-	-	-	Y
YHR218W	0.8032	1	6	0	-	-	-	-	-	-	-	-	-	Y
YLR251W	0.8032	1	1	0	-	-	-	-	-	-	-	-	-	Y
YLR114C	0.8031	5	0	0	-	-	-	-	-	-	-	-	-	Y
YER103W	0.8025	1	1	0	-	-	-	-	-	-	-	-	-	Y
YDR208W	0.8023	5	0	0	-	-	-	-	-	-	-	-	-	Y
YML103C	0.8023	2	0	0	-	-	-	-	-	-	-	-	-	Y
YNL274C	0.8015	3	4	0	-	-	-	-	-	-	-	-	-	Y
YIL101C	0.8007	3	1	0	-	-	-	-	-	-	-	-	-	Y
YHR077C	0.8004	1	0	0	-	-	-	-	-	-	-	-	-	Y
YDL098C	0.7997	1	0	0	-	-	-	-	-	-	-	-	-	Y
YDL035C	0.7994	4	0	0	-	-	-	-	-	-	-	-	-	Y
YDR283C	0.7971	2	0	0	-	-	-	-	-	-	-	-	-	Y
YGR223C	0.797	1	0	0	-	-	-	-	-	-	-	-	-	Y
YNL267W	0.7962	1	0	0	-	-	-	-	-	-	-	-	-	Y
YMR020W	0.7955	1	1	0	-	-	-	-	-	-	-	-	-	Y
YPR021C	0.7955	1	0	0	-	-	-	-	-	-	-	-	-	Y
YDR111C	0.7945	1	0	0	-	-	-	-	-	-	-	-	-	Y
YPR128C	0.794	3	1	0	-	-	-	-	-	-	-	-	-	Y
YGL021W	0.7929	1	0	0	-	-	-	-	-	-	-	-	-	Y
YOR336W	0.7926	1	0	0	-	-	-	-	-	-	-	-	-	Y
YIL022W	0.7921	1	2	0	-	-	-	-	-	-	-	-	-	Y
YAL026C	0.792	2	0	0	-	-	-	-	-	-	-	-	-	Y
YLR202C	0.7916	1	0	0	-	-	-	-	-	-	-	-	-	Y
YJL071W	0.7905	1	0	0	-	-	-	-	-	-	-	-	-	Y
YPR046W	0.7903	2	1	0	-	-	-	-	-	-	-	-	-	Y
YGL193C	0.7902	2	0	0	-	-	-	-	-	-	-	-	-	Y
YLL010C	0.7887	1	0	0	-	-	-	-	-	-	-	-	-	Y
YDR229W	0.7886	1	0	0	-	-	-	-	-	-	-	-	-	Y
YER058W	0.7864	2	0	0	-	-	-	-	-	-	-	-	-	Y
YKL143W	0.785	2	3	0	-	-	-	-	-	-	-	-	-	Y
YDR538W	0.7847	1	0	0	-	-	-	-	-	-	-	-	-	Y
YGL164C	0.784	1	0	0	-	-	-	-	-	-	-	-	-	Y
YMR076C	0.7839	6	0	0	-	-	-	-	-	-	-	-	-	Y
YOR307C	0.7838	1	0	0	-	-	-	-	-	-	-	-	-	Y
YJL193W	0.7837	6	1	0	-	-	-	-	-	-	-	-	-	Y
YDR326C	0.7835	1	2	0	-	-	-	-	-	-	-	-	-	Y
YKR079C	0.7832	1	0	0	-	-	-	-	-	-	-	-	-	Y
YFL024C	0.7825	5	1	0	-	-	-	-	-	-	-	-	-	Y
YBR056W	0.7817	2	3	0	-	-	-	-	-	-	-	-	-	Y
YHL007C	0.7815	1	0	0	-	-	-	-	-	-	-	-	-	Y
YPL075W	0.7813	1	1	0	-	-	-	-	-	-	-	-	-	Y
YLR364W	0.7805	1	1	0	-	-	-	-	-	-	-	-	-	Y
YER046W	0.7801	4	0	0	-	-	-	-	-	-	-	-	-	Y
YHR167W	0.7798	1	0	0	-	-	-	-	-	-	-	-	-	Y
YJR136C	0.7794	1	0	0	-	-	-	-	-	-	-	-	-	Y
YLR287C	0.7794	2	0	0	-	-	-	-	-	-	-	-	-	Y
YOL060C	0.7782	3	0	0	-	-	-	-	-	-	-	-	-	Y
YOL140W	0.7776	4	2	2	-	-	-	-	-	-	-	-	-	Y
YDL108W	0.7764	2	0	0	-	-	-	-	-	-	-	-	-	Y
YOR256C	0.7762	1	0	0	-	-	-	-	-	-	-	-	-	Y
YPR034W	0.7756	1	1	0	-	-	-	-	-	-	-	-	-	Y
YGL226W	0.7752	1	0	0	-	-	-	-	-	-	-	-	-	Y
YJR080C	0.7749	1	0	0	-	-	-	-	-	-	-	-	-	Y
YBR120C	0.7745	3	2	0	-	-	-	-	-	-	-	-	-	Y
YPL132W	0.7744	1	1	0	-	-	-	-	-	-	-	-	-	Y
YIL036W	0.774	3	1	0	-	-	-	-	-	-	-	-	-	Y
YHR084W	0.7736	3	0	0	-	-	-	-	-	-	-	-	-	Y
YLR356W	0.7736	2	3	0	-	-	-	-	-	-	-	-	-	Y
YLR103C	0.7724	3	0	0	-	-	-	-	-	-	-	-	-	Y
YOR127W	0.7723	1	0	0	-	-	-	-	-	-	-	-	-	Y
YDL056W	0.772	1	2	0	-	-	-	-	-	-	-	-	-	Y
YNL001W	0.7714	4	1	0	-	-	-	-	-	-	-	-	-	Y
YDR311W	0.771	2	0	0	-	-	-	-	-	-	-	-	-	Y
YGR144W	0.7705	2	2	0	-	-	-	-	-	-	-	-	-	Y
YPL015C	0.7694	1	2	0	-	-	-	-	-	-	-	-	-	Y
YPL158C	0.7692	2	0	0	-	-	-	-	-	-	-	-	-	Y
YJR091C	0.769	5	0	0	-	-	-	-	-	-	-	-	-	Y
YGR014W	0.768	4	1	0	-	-	-	-	-	-	-	-	-	Y
YOR322C	0.767	1	0	0	-	-	-	-	-	-	-	-	-	Y
YKL038W	0.7667	1	1	0	-	-	-	-	-	-	-	-	-	Y
YGR184C	0.7665	6	1	0	-	-	-	-	-	-	-	-	-	Y
YBR235W	0.7658	1	0	0	-	-	-	-	-	-	-	-	-	Y
YER079W	0.7655	9	4	0	-	-	-	-	-	-	-	-	-	Y
YDR329C	0.764	1	1	0	-	-	-	-	-	-	-	-	-	Y
YDR093W	0.7639	1	0	0	-	-	-	-	-	-	-	-	-	Y
[truncated: 1,530 more rows]

## Sheet: transcriptionLevel
ORF name	Transcription level	B	K	O	T10%	T20%	T30%	T40%	T50%	B10%	B20%	B30%	B40%	B50%
YLR167W	13.2228	7	10	1	Y	Y	Y	Y	Y	-	-	-	-	-
YKL060C	13.0874	6	6	2	Y	Y	Y	Y	Y	-	-	-	-	-
YLR110C	12.8975	4	5	0	Y	Y	Y	Y	Y	-	-	-	-	-
YDR154C	12.2571	5	7	1	Y	Y	Y	Y	Y	-	-	-	-	-
YOL127W	11.7294	3	9	1	Y	Y	Y	Y	Y	-	-	-	-	-
YDR050C	11.6389	4	6	1	Y	Y	Y	Y	Y	-	-	-	-	-
YHR174W	11.6348	1	8	0	Y	Y	Y	Y	Y	-	-	-	-	-
YOR369C	11.5889	7	11	0	Y	Y	Y	Y	Y	-	-	-	-	-
YMR116C	11.5563	1	6	1	Y	Y	Y	Y	Y	-	-	-	-	-
YGR034W	11.5177	2	12	1	Y	Y	Y	Y	Y	-	-	-	-	-
YPR132W	11.3565	3	1	0	Y	Y	Y	Y	Y	-	-	-	-	-
YGR118W	11.3334	4	10	1	Y	Y	Y	Y	Y	-	-	-	-	-
YLR325C	11.3004	1	11	1	Y	Y	Y	Y	Y	-	-	-	-	-
YLR044C	11.2387	5	6	2	Y	Y	Y	Y	Y	-	-	-	-	-
YMR251W-A	11.1596	4	8	0	Y	Y	Y	Y	Y	-	-	-	-	-
YGL030W	11.1232	3	8	1	Y	Y	Y	Y	Y	-	-	-	-	-
YLR109W	11.1102	4	4	2	Y	Y	Y	Y	Y	-	-	-	-	-
YOR293W	11.0911	2	11	1	Y	Y	Y	Y	Y	-	-	-	-	-
YJR094W-A	10.9951	1	12	0	Y	Y	Y	Y	Y	-	-	-	-	-
YGL123W	10.891	2	7	1	Y	Y	Y	Y	Y	-	-	-	-	-
YOR063W	10.8781	1	7	0	Y	Y	Y	Y	Y	-	-	-	-	-
YOL109W	10.811	2	15	1	Y	Y	Y	Y	Y	-	-	-	-	-
YPR080W	10.7731	4	0	0	Y	Y	Y	Y	Y	-	-	-	-	-
YDL075W	10.7448	4	12	1	Y	Y	Y	Y	Y	-	-	-	-	-
YDR447C	10.7185	1	6	1	Y	Y	Y	Y	Y	-	-	-	-	-
YDL055C	10.6948	3	0	0	Y	Y	Y	Y	Y	-	-	-	-	-
YER102W	10.6493	1	6	1	Y	Y	Y	Y	Y	-	-	-	-	-
YGL147C	10.568	2	3	1	Y	Y	Y	Y	Y	-	-	-	-	-
YLR340W	10.545	1	9	1	Y	Y	Y	Y	Y	-	-	-	-	-
YLL026W	10.5187	1	35	0	Y	Y	Y	Y	Y	-	-	-	-	-
YMR230W	10.4979	1	8	0	Y	Y	Y	Y	Y	-	-	-	-	-
YOR096W	10.4863	3	3	1	Y	Y	Y	Y	Y	-	-	-	-	-
YDL081C	10.4828	1	15	0	Y	Y	Y	Y	Y	-	-	-	-	-
YPL131W	10.4656	1	8	1	Y	Y	Y	Y	Y	-	-	-	-	-
YLR388W	10.42	1	13	1	Y	Y	Y	Y	Y	-	-	-	-	-
YPR035W	10.3832	10	5	1	Y	Y	Y	Y	Y	-	-	-	-	-
YNL178W	10.381	8	3	0	Y	Y	Y	Y	Y	-	-	-	-	-
YOR234C	10.3734	5	11	1	Y	Y	Y	Y	Y	-	-	-	-	-
YDR077W	10.3696	10	8	0	Y	Y	Y	Y	Y	-	-	-	-	-
YBR118W	10.3382	1	5	1	Y	Y	Y	Y	Y	-	-	-	-	-
YDR025W	10.3371	1	2	0	Y	Y	Y	Y	Y	-	-	-	-	-
YPL079W	10.3157	1	8	1	Y	Y	Y	Y	Y	-	-	-	-	-
YDR450W	10.2935	5	7	1	Y	Y	Y	Y	Y	-	-	-	-	-
YJL190C	10.2889	4	6	1	Y	Y	Y	Y	Y	-	-	-	-	-
YDR064W	10.2216	8	5	1	Y	Y	Y	Y	Y	-	-	-	-	-
YHR021C	10.2101	5	0	0	Y	Y	Y	Y	Y	-	-	-	-	-
YIL148W	10.1911	6	10	1	Y	Y	Y	Y	Y	-	-	-	-	-
YDL061C	10.1843	4	12	1	Y	Y	Y	Y	Y	-	-	-	-	-
YER072W	10.1805	7	7	0	Y	Y	Y	Y	Y	-	-	-	-	-
YAL005C	10.1799	1	1	0	Y	Y	Y	Y	Y	-	-	-	-	-
YGR027C	10.1693	3	11	0	Y	Y	Y	Y	Y	-	-	-	-	-
YDR382W	10.1434	1	7	0	Y	Y	Y	Y	Y	-	-	-	-	-
YGL008C	10.0921	2	6	0	Y	Y	Y	Y	Y	-	-	-	-	-
YML028W	10.0728	2	6	1	Y	Y	Y	Y	Y	-	-	-	-	-
YBL092W	10.0539	1	6	1	Y	Y	Y	Y	Y	-	-	-	-	-
YKL096W-A	10.0539	8	13	3	Y	Y	Y	Y	Y	-	-	-	-	-
YML024W	10.0471	3	9	1	Y	Y	Y	Y	Y	-	-	-	-	-
YMR122W-A	10.0154	1	0	0	Y	Y	Y	Y	Y	-	-	-	-	-
YOR312C	9.94618	2	6	1	Y	Y	Y	Y	Y	-	-	-	-	-
YOR122C	9.94031	1	0	0	Y	Y	Y	Y	Y	-	-	-	-	-
YJR123W	9.91812	2	7	0	Y	Y	Y	Y	Y	-	-	-	-	-
YER131W	9.90463	1	12	0	Y	Y	Y	Y	Y	-	-	-	-	-
YBR196C	9.90313	5	7	3	Y	Y	Y	Y	Y	-	-	-	-	-
YJL158C	9.89102	6	5	0	Y	Y	Y	Y	Y	-	-	-	-	-
YBR191W	9.88874	6	6	1	Y	Y	Y	Y	Y	-	-	-	-	-
YDR471W	9.85876	4	8	2	Y	Y	Y	Y	Y	-	-	-	-	-
YFL039C	9.79279	4	1	0	Y	Y	Y	Y	Y	-	-	-	-	-
YOL040C	9.78382	1	9	1	Y	Y	Y	Y	Y	-	-	-	-	-
YJR104C	9.7657	5	6	1	Y	Y	Y	Y	Y	-	-	-	-	-
YGL189C	9.75822	4	12	1	Y	Y	Y	Y	Y	-	-	-	-	-
YML063W	9.70822	3	7	2	Y	Y	Y	Y	Y	-	-	-	-	-
YLR029C	9.69697	3	7	0	Y	Y	Y	Y	Y	-	-	-	-	-
YER074W	9.67419	5	1	0	Y	Y	Y	Y	Y	-	-	-	-	-
YKR059W	9.67331	4	6	0	Y	Y	Y	Y	Y	-	-	-	-	-
YPL240C	9.67066	1	18	1	Y	Y	Y	Y	Y	-	-	-	-	-
YBR189W	9.66534	3	7	1	Y	Y	Y	Y	Y	-	-	-	-	-
YLR441C	9.65374	1	6	1	Y	Y	Y	Y	Y	-	-	-	-	-
YDR276C	9.59991	1	6	0	Y	Y	Y	Y	Y	-	-	-	-	-
YLL045C	9.58871	1	7	1	Y	Y	Y	Y	Y	-	-	-	-	-
YLR344W	9.58402	2	8	1	Y	Y	Y	Y	Y	-	-	-	-	-
YKL006W	9.5708	4	14	1	Y	Y	Y	Y	Y	-	-	-	-	-
YDR086C	9.56605	5	5	0	Y	Y	Y	Y	Y	-	-	-	-	-
YKR057W	9.53528	2	12	0	Y	Y	Y	Y	Y	-	-	-	-	-
YFR031C-A	9.52943	5	10	1	Y	Y	Y	Y	Y	-	-	-	-	-
YHR208W	9.52845	1	10	1	Y	Y	Y	Y	Y	-	-	-	-	-
YAL003W	9.48583	1	8	0	Y	Y	Y	Y	Y	-	-	-	-	-
YGR155W	9.47573	1	7	0	Y	Y	Y	Y	Y	-	-	-	-	-
YIL051C	9.46964	4	12	0	Y	Y	Y	Y	Y	-	-	-	-	-
YLR293C	9.46761	1	7	0	Y	Y	Y	Y	Y	-	-	-	-	-
YDR418W	9.45841	3	7	1	Y	Y	Y	Y	Y	-	-	-	-	-
YNL031C	9.41151	3	5	0	Y	Y	Y	Y	Y	-	-	-	-	-
YMR142C	9.40088	3	6	1	Y	Y	Y	Y	Y	-	-	-	-	-
YLL024C	9.39874	1	9	0	Y	Y	Y	Y	Y	-	-	-	-	-
YLR333C	9.38694	1	13	1	Y	Y	Y	Y	Y	-	-	-	-	-
YKL156W	9.37395	1	7	1	Y	Y	Y	Y	Y	-	-	-	-	-
YBR101C	9.33427	2	0	0	Y	Y	Y	Y	Y	-	-	-	-	-
YBR010W	9.3015	6	19	0	Y	Y	Y	Y	Y	-	-	-	-	-
YNL069C	9.28193	4	8	1	Y	Y	Y	Y	Y	-	-	-	-	-
YNL303W	9.25974	1	0	0	Y	Y	Y	Y	Y	-	-	-	-	-
YGR254W	9.2503	3	7	1	Y	Y	Y	Y	Y	-	-	-	-	-
YNL096C	9.24079	2	8	2	Y	Y	Y	Y	Y	-	-	-	-	-
YJL159W	9.23721	5	6	0	Y	Y	Y	Y	Y	-	-	-	-	-
YGR142W	9.22279	1	12	0	Y	Y	Y	Y	Y	-	-	-	-	-
YDR500C	9.21675	9	4	1	Y	Y	Y	Y	Y	-	-	-	-	-
YEL040W	9.21432	15	0	0	Y	Y	Y	Y	Y	-	-	-	-	-
YPL106C	9.21432	2	4	0	Y	Y	Y	Y	Y	-	-	-	-	-
YBR082C	9.18115	1	2	0	Y	Y	Y	Y	Y	-	-	-	-	-
YDL130W	9.17742	2	8	1	Y	Y	Y	Y	Y	-	-	-	-	-
YNL255C	9.17617	2	5	0	Y	Y	Y	Y	Y	-	-	-	-	-
YPR149W	9.1472	6	0	0	Y	Y	Y	Y	Y	-	-	-	-	-
YLR249W	9.13443	1	6	0	Y	Y	Y	Y	Y	-	-	-	-	-
YBL087C	9.12799	8	8	1	Y	Y	Y	Y	Y	-	-	-	-	-
YGR214W	9.12412	1	6	1	Y	Y	Y	Y	Y	-	-	-	-	-
YBL003C	9.08614	5	13	0	Y	Y	Y	Y	Y	-	-	-	-	-
YDR224C	9.08614	7	4	0	Y	Y	Y	Y	Y	-	-	-	-	-
YLR406C	9.08614	4	4	0	Y	Y	Y	Y	Y	-	-	-	-	-
YLR359W	9.06743	1	11	1	Y	Y	Y	Y	Y	-	-	-	-	-
YDL191W	9.04303	2	5	0	Y	Y	Y	Y	Y	-	-	-	-	-
YER056C-A	9.02791	2	7	1	Y	Y	Y	Y	Y	-	-	-	-	-
YNL007C	9.00843	1	7	0	Y	Y	Y	Y	Y	-	-	-	-	-
YDR033W	8.9901	2	0	0	Y	Y	Y	Y	Y	-	-	-	-	-
YKL180W	8.94105	2	7	1	Y	Y	Y	Y	Y	-	-	-	-	-
YHR068W	8.93811	3	1	0	Y	Y	Y	Y	Y	-	-	-	-	-
YKL081W	8.93517	3	8	1	Y	Y	Y	Y	Y	-	-	-	-	-
YDR225W	8.92333	7	9	1	Y	Y	Y	Y	Y	-	-	-	-	-
YEL027W	8.92035	2	2	0	Y	Y	Y	Y	Y	-	-	-	-	-
YER117W	8.91439	5	9	2	Y	Y	Y	Y	Y	-	-	-	-	-
YNL055C	8.90539	1	5	0	Y	Y	Y	Y	Y	-	-	-	-	-
YMR143W	8.86109	3	3	0	Y	Y	Y	Y	Y	-	-	-	-	-
YPR165W	8.82177	1	0	0	Y	Y	Y	Y	Y	-	-	-	-	-
YLR286C	8.81538	10	12	3	Y	Y	Y	Y	Y	-	-	-	-	-
YDL136W	8.80735	2	9	0	Y	Y	Y	Y	Y	-	-	-	-	-
YPR145W	8.80413	4	0	0	Y	Y	Y	Y	Y	-	-	-	-	-
YGR282C	8.77808	3	4	1	Y	Y	Y	Y	Y	-	-	-	-	-
YDR226W	8.75822	3	6	0	Y	Y	Y	Y	Y	-	-	-	-	-
YDR002W	8.74987	1	1	0	Y	Y	Y	Y	Y	-	-	-	-	-
YLR185W	8.74819	2	16	1	Y	Y	Y	Y	Y	-	-	-	-	-
YMR186W	8.7364	6	11	2	Y	Y	Y	Y	Y	-	-	-	-	-
YDR461W	8.73132	3	15	1	Y	Y	Y	Y	Y	-	-	-	-	-
YNL030W	8.72281	3	15	0	Y	Y	Y	Y	Y	-	-	-	-	-
YDL124W	8.69697	2	6	0	Y	Y	Y	Y	Y	-	-	-	-	-
YDR133C	8.69523	4	0	0	Y	Y	Y	Y	Y	-	-	-	-	-
YJL177W	8.69	2	6	1	Y	Y	Y	Y	Y	-	-	-	-	-
YPL037C	8.68124	1	5	0	Y	Y	Y	Y	Y	-	-	-	-	-
YOR298W	8.67948	3	0	0	Y	Y	Y	Y	Y	-	-	-	-	-
YLR048W	8.67066	10	6	1	Y	Y	Y	Y	Y	-	-	-	-	-
YCL035C	8.66711	1	1	0	Y	Y	Y	Y	Y	-	-	-	-	-
YER177W	8.64926	8	1	1	Y	Y	Y	Y	Y	-	-	-	-	-
YEL009C	8.64566	4	1	0	Y	Y	Y	Y	Y	-	-	-	-	-
YJR139C	8.64566	3	6	1	Y	Y	Y	Y	Y	-	-	-	-	-
YBR025C	8.62388	3	4	1	Y	Y	Y	Y	Y	-	-	-	-	-
YDR023W	8.56986	3	2	0	Y	Y	Y	Y	Y	-	-	-	-	-
YPR163C	8.56986	2	0	0	Y	Y	Y	Y	Y	-	-	-	-	-
YMR260C	8.56605	5	5	0	Y	Y	Y	Y	Y	-	-	-	-	-
YLR150W	8.55459	1	6	0	Y	Y	Y	Y	Y	-	-	-	-	-
YIL018W	8.53916	5	8	1	Y	Y	Y	Y	Y	-	-	-	-	-
YHR183W	8.51767	3	7	1	Y	Y	Y	Y	Y	-	-	-	-	-
YBR162W-A	8.4818	3	9	0	Y	Y	Y	Y	Y	-	-	-	-	-
YOR285W	8.46964	1	4	0	Y	Y	Y	Y	Y	-	-	-	-	-
YPR062W	8.46761	1	0	0	Y	Y	Y	Y	Y	-	-	-	-	-
YOR020C	8.45533	2	6	0	Y	Y	Y	Y	Y	-	-	-	-	-
YML056C	8.44915	4	4	0	Y	Y	Y	Y	Y	-	-	-	-	-
YHR179W	8.44087	4	11	0	Y	Y	Y	Y	Y	-	-	-	-	-
YMR120C	8.43045	1	15	1	Y	Y	Y	Y	Y	-	-	-	-	-
YMR194W	8.41785	11	5	0	Y	Y	Y	Y	Y	-	-	-	-	-
YDL137W	8.38802	1	0	0	Y	Y	Y	Y	Y	-	-	-	-	-
YBR109C	8.3837	11	1	0	Y	Y	Y	Y	Y	-	-	-	-	-
YJR045C	8.36413	3	8	1	Y	Y	Y	Y	Y	-	-	-	-	-
YNL064C	8.36413	1	4	0	Y	Y	Y	Y	Y	-	-	-	-	-
YMR205C	8.35975	1	6	1	Y	Y	Y	Y	Y	-	-	-	-	-
YNL145W	8.35315	12	0	0	Y	Y	Y	Y	Y	-	-	-	-	-
YLR447C	8.33539	3	2	1	Y	Y	Y	Y	Y	-	-	-	-	-
YBL099W	8.31967	2	0	0	Y	Y	Y	Y	Y	-	-	-	-	-
YNL162W	8.31288	1	12	1	Y	Y	Y	Y	Y	-	-	-	-	-
YNL010W	8.31061	5	4	1	Y	Y	Y	Y	Y	-	-	-	-	-
YDL100C	8.3015	2	0	0	Y	Y	Y	Y	Y	-	-	-	-	-
YJL142C	8.3015	2	2	0	Y	Y	Y	Y	Y	-	-	-	-	-
YLR058C	8.29692	2	11	1	Y	Y	Y	Y	Y	-	-	-	-	-
YML123C	8.29692	1	9	0	Y	Y	Y	Y	Y	-	-	-	-	-
YGR211W	8.29462	1	2	0	Y	Y	Y	Y	Y	-	-	-	-	-
YER103W	8.29232	1	1	0	Y	Y	Y	Y	Y	-	-	-	-	-
YLR257W	8.29232	2	9	0	Y	Y	Y	Y	Y	-	-	-	-	-
YEL054C	8.2854	6	7	1	Y	Y	Y	Y	Y	-	-	-	-	-
YOR045W	8.27612	1	5	0	Y	Y	Y	Y	Y	-	-	-	-	-
YNL070W	8.26679	2	7	0	Y	Y	Y	Y	Y	-	-	-	-	-
YKL080W	8.25503	2	3	0	Y	Y	Y	Y	Y	-	-	-	-	-
YDL082W	8.24317	5	8	2	Y	Y	Y	Y	Y	-	-	-	-	-
YOR309C	8.24317	2	5	0	Y	Y	Y	Y	Y	-	-	-	-	-
YGL200C	8.24079	1	2	0	Y	Y	Y	Y	Y	-	-	-	-	-
YMR242C	8.23362	1	7	1	Y	Y	Y	Y	Y	-	-	-	-	-
YLR027C	8.23122	3	3	0	Y	Y	Y	Y	Y	-	-	-	-	-
YLR179C	8.22159	2	5	0	Y	Y	Y	Y	Y	-	-	-	-	-
YBR011C	8.20457	3	1	0	Y	Y	Y	Y	Y	-	-	-	-	-
YDR429C	8.19967	1	3	0	Y	Y	Y	Y	Y	-	-	-	-	-
YCR053W	8.19229	1	3	0	Y	Y	Y	Y	Y	-	-	-	-	-
YLR264W	8.19229	2	7	0	Y	Y	Y	Y	Y	-	-	-	-	-
YLR367W	8.18982	8	11	0	Y	Y	Y	Y	Y	-	-	-	-	-
YBL002W	8.18239	5	8	1	Y	Y	Y	Y	Y	-	-	-	-	-
YIL069C	8.17991	5	5	1	Y	Y	Y	Y	Y	-	-	-	-	-
YLR390W-A	8.16491	6	3	0	Y	Y	Y	Y	Y	-	-	-	-	-
YER094C	8.16239	4	1	0	Y	Y	Y	Y	Y	-	-	-	-	-
YER091C	8.14975	4	9	0	Y	Y	Y	Y	Y	-	-	-	-	-
YEL051W	8.14466	1	0	0	Y	Y	Y	Y	Y	-	-	-	-	-
YMR119W-A	8.13955	3	2	0	Y	Y	Y	Y	Y	-	-	-	-	-
YPR113W	8.13955	1	0	0	Y	Y	Y	Y	Y	-	-	-	-	-
YBR067C	8.11374	1	16	0	Y	Y	Y	Y	Y	-	-	-	-	-
YER165W	8.11374	1	6	0	Y	Y	Y	Y	Y	-	-	-	-	-
YIL133C	8.10329	7	8	1	Y	Y	Y	Y	Y	-	-	-	-	-
YDL084W	8.10066	2	2	0	Y	Y	Y	Y	Y	-	-	-	-	-
YKL164C	8.10066	2	4	0	Y	Y	Y	Y	Y	-	-	-	-	-
YGL253W	8.07948	4	6	0	Y	Y	Y	Y	Y	-	-	-	-	-
YOR128C	8.07146	4	0	0	Y	Y	Y	Y	Y	-	-	-	-	-
YHR143W	8.04712	6	6	1	Y	Y	Y	Y	Y	-	-	-	-	-
YMR217W	8.04712	1	6	0	Y	Y	Y	Y	Y	-	-	-	-	-
YCR005C	8.04439	6	10	0	Y	Y	Y	Y	Y	-	-	-	-	-
YDL126C	8.04439	3	3	0	Y	Y	Y	Y	Y	-	-	-	-	-
YOR136W	8.04439	1	1	0	Y	Y	Y	Y	Y	-	-	-	-	-
YNL244C	8.03617	2	5	0	Y	Y	Y	Y	Y	-	-	-	-	-
YML130C	8.02514	1	0	0	Y	Y	Y	Y	Y	-	-	-	-	-
YDL185W	8.01123	1	3	0	Y	Y	Y	Y	Y	-	-	-	-	-
YGR086C	8.01123	2	7	0	Y	Y	Y	Y	Y	-	-	-	-	-
YMR307W	7.99718	4	4	0	Y	Y	Y	Y	Y	-	-	-	-	-
YPL028W	7.99718	1	4	0	Y	Y	Y	Y	Y	-	-	-	-	-
YGR234W	7.99152	5	13	0	Y	Y	Y	Y	Y	-	-	-	-	-
YLR354C	7.97154	7	3	1	Y	Y	Y	Y	Y	-	-	-	-	-
YJL001W	7.94837	2	2	0	Y	Y	Y	Y	Y	-	-	-	-	-
YDR037W	7.94251	1	0	0	Y	Y	Y	Y	Y	-	-	-	-	-
YER055C	7.93369	1	8	0	Y	Y	Y	Y	Y	-	-	-	-	-
YOR332W	7.93369	1	1	0	Y	Y	Y	Y	Y	-	-	-	-	-
YLR028C	7.91886	1	0	0	Y	Y	Y	Y	Y	-	-	-	-	-
YPR036W	7.91289	1	6	0	Y	Y	Y	Y	Y	-	-	-	-	-
YOR210W	7.90989	3	7	0	Y	Y	Y	Y	Y	-	-	-	-	-
YBR121C	7.90087	1	6	0	Y	Y	Y	Y	Y	-	-	-	-	-
YDR158W	7.89785	5	9	1	Y	Y	Y	Y	Y	-	-	-	-	-
YPL078C	7.89785	1	1	0	Y	Y	Y	Y	Y	-	-	-	-	-
YOR187W	7.89482	2	0	0	Y	Y	Y	Y	Y	-	-	-	-	-
YAL012W	7.88874	3	6	0	Y	Y	Y	Y	Y	-	-	-	-	-
YDR129C	7.86728	3	0	0	Y	Y	Y	Y	Y	-	-	-	-	-
YDR345C	7.84549	6	5	0	Y	Y	Y	Y	Y	-	-	-	-	-
YHR039C-A	7.83605	1	0	0	Y	Y	Y	Y	Y	-	-	-	-	-
YBR286W	7.82655	1	5	0	Y	Y	Y	Y	Y	-	-	-	-	-
YCL040W	7.82337	1	43	1	Y	Y	Y	Y	Y	-	-	-	-	-
YLR355C	7.80735	2	14	0	Y	Y	Y	Y	Y	-	-	-	-	-
YMR297W	7.80413	2	0	0	Y	Y	Y	Y	Y	-	-	-	-	-
YKR080W	7.79442	1	3	1	Y	Y	Y	Y	Y	-	-	-	-	-
YPL061W	7.7879	2	31	0	Y	Y	Y	Y	Y	-	-	-	-	-
YDR177W	7.77149	2	0	0	Y	Y	Y	Y	Y	-	-	-	-	-
YDR258C	7.76155	1	0	0	Y	Y	Y	Y	Y	-	-	-	-	-
YLR448W	7.76155	3	7	1	Y	Y	Y	Y	Y	-	-	-	-	-
YNL209W	7.75489	1	4	0	Y	Y	Y	Y	Y	-	-	-	-	-
YER120W	7.73809	1	3	0	Y	Y	Y	Y	Y	-	-	-	-	-
YEL046C	7.73471	9	3	0	Y	Y	Y	Y	Y	-	-	-	-	-
YML012W	7.73471	1	1	0	Y	Y	Y	Y	Y	-	-	-	-	-
YMR256C	7.71081	1	4	0	Y	Y	Y	Y	Y	-	-	-	-	-
YGL009C	7.70736	1	9	1	Y	Y	Y	Y	Y	-	-	-	-	-
YPL231W	7.6865	3	5	0	Y	Y	Y	Y	Y	-	-	-	-	-
YHR162W	7.68299	3	3	0	Y	Y	Y	Y	Y	-	-	-	-	-
YPL004C	7.67948	1	2	0	Y	Y	Y	Y	Y	-	-	-	-	-
YKL145W	7.66888	1	3	0	Y	Y	Y	Y	Y	-	-	-	-	-
YLR342W	7.66534	4	3	0	Y	Y	Y	Y	Y	-	-	-	-	-
YLR043C	7.65821	3	9	0	Y	Y	Y	Y	Y	-	-	-	-	-
YBL030C	7.64746	4	0	0	Y	Y	Y	Y	Y	-	-	-	-	-
YFL037W	7.64746	1	5	0	Y	Y	Y	Y	Y	-	-	-	-	-
YDR071C	7.64386	1	1	0	Y	Y	Y	Y	Y	-	-	-	-	-
YDL198C	7.64024	1	1	0	Y	Y	Y	Y	Y	-	-	-	-	-
YOL039W	7.62571	1	8	1	Y	Y	Y	Y	Y	-	-	-	-	-
YDR046C	7.62205	2	1	0	Y	Y	Y	Y	Y	-	-	-	-	-
YJL014W	7.61839	2	3	0	Y	Y	Y	Y	Y	-	-	-	-	-
YNL256W	7.61839	1	1	0	Y	Y	Y	Y	Y	-	-	-	-	-
YBR126C	7.61471	1	6	0	Y	Y	Y	Y	Y	-	-	-	-	-
YJR105W	7.60733	5	3	1	Y	Y	Y	Y	Y	-	-	-	-	-
YKR042W	7.60733	10	3	2	Y	Y	Y	Y	Y	-	-	-	-	-
YHR007C	7.59991	1	2	0	Y	Y	Y	Y	Y	-	-	-	-	-
YHR216W	7.59991	1	6	0	Y	Y	Y	Y	Y	-	-	-	-	-
YNL098C	7.59991	1	1	0	Y	Y	Y	Y	Y	-	-	-	-	-
YPR183W	7.59619	1	0	0	Y	Y	Y	Y	Y	-	-	-	-	-
YDR454C	7.59246	1	6	0	Y	Y	Y	Y	Y	-	-	-	-	-
YOR224C	7.59246	1	5	0	Y	Y	Y	Y	Y	-	-	-	-	-
YOR254C	7.59246	1	1	0	Y	Y	Y	Y	Y	-	-	-	-	-
YGL148W	7.58871	1	0	0	Y	Y	Y	Y	Y	-	-	-	-	-
YIL076W	7.57365	3	2	0	Y	Y	Y	Y	Y	-	-	-	-	-
YBR072W	7.56986	1	0	0	Y	Y	Y	Y	Y	-	-	-	-	-
YGL012W	7.55459	1	5	0	Y	Y	Y	Y	Y	-	-	-	-	-
YPR103W	7.53528	2	1	0	Y	Y	Y	Y	Y	-	-	-	-	-
YPR033C	7.52356	1	2	0	Y	Y	Y	Y	Y	-	-	-	-	-
YBR058C-A	7.51964	1	0	0	Y	Y	Y	Y	Y	-	-	-	-	-
YGR055W	7.51964	3	5	0	Y	Y	Y	Y	Y	-	-	-	-	-
YOR230W	7.50779	3	12	0	Y	Y	Y	Y	Y	-	-	-	-	-
YOL059W	7.50383	3	4	1	Y	Y	Y	Y	Y	-	-	-	-	-
YMR235C	7.49985	1	2	0	Y	Y	Y	Y	Y	-	-	-	-	-
YDR365C	7.49586	2	1	0	Y	Y	Y	Y	Y	-	-	-	-	-
YJL034W	7.49586	2	2	0	Y	Y	Y	Y	Y	-	-	-	-	-
YGR204W	7.48382	5	9	1	Y	Y	Y	Y	Y	-	-	-	-	-
YDL125C	7.46761	2	1	0	Y	Y	Y	Y	Y	-	-	-	-	-
YDL232W	7.45943	1	1	0	Y	Y	Y	Y	Y	-	-	-	-	-
YPR028W	7.45533	1	7	0	Y	Y	Y	Y	Y	-	-	-	-	-
YJR120W	7.45121	1	0	0	Y	Y	Y	Y	Y	-	-	-	-	-
YJR148W	7.45121	4	24	2	Y	Y	Y	Y	Y	-	-	-	-	-
YDR304C	7.44708	1	0	0	Y	Y	Y	Y	Y	-	-	-	-	-
YPL048W	7.44294	1	6	0	Y	Y	Y	Y	Y	-	-	-	-	-
YBR149W	7.43879	1	2	0	Y	Y	Y	Y	Y	-	-	-	-	-
YMR183C	7.43879	2	2	0	Y	Y	Y	Y	Y	-	-	-	-	-
YNL002C	7.43879	4	1	0	Y	Y	Y	Y	Y	-	-	-	-	-
YHR072W-A	7.43463	2	6	0	Y	Y	Y	Y	Y	-	-	-	-	-
YJR070C	7.41785	2	10	0	Y	Y	Y	Y	Y	-	-	-	-	-
YOL139C	7.41785	2	3	0	Y	Y	Y	Y	Y	-	-	-	-	-
YPL271W	7.41785	1	8	0	Y	Y	Y	Y	Y	-	-	-	-	-
YMR315W	7.41363	1	1	0	Y	Y	Y	Y	Y	-	-	-	-	-
YKL001C	7.40939	1	10	0	Y	Y	Y	Y	Y	-	-	-	-	-
YKR071C	7.40939	2	0	0	Y	Y	Y	Y	Y	-	-	-	-	-
YHR005C-A	7.40514	5	8	0	Y	Y	Y	Y	Y	-	-	-	-	-
YJR068W	7.40514	3	0	0	Y	Y	Y	Y	Y	-	-	-	-	-
YGL048C	7.3966	1	2	0	Y	Y	Y	Y	Y	-	-	-	-	-
YJL167W	7.3966	2	4	1	Y	Y	Y	Y	Y	-	-	-	-	-
YER031C	7.3837	2	1	0	Y	Y	Y	Y	Y	-	-	-	-	-
YGL135W	7.3837	8	7	1	Y	Y	Y	Y	Y	-	-	-	-	-
YLR113W	7.37938	1	2	0	Y	Y	Y	Y	Y	-	-	-	-	-
YLR180W	7.37069	2	7	0	Y	Y	Y	Y	Y	-	-	-	-	-
YPR191W	7.36632	2	1	0	Y	Y	Y	Y	Y	-	-	-	-	-
YFR044C	7.34873	5	2	0	Y	Y	Y	Y	Y	-	-	-	-	-
YGR094W	7.34873	3	5	0	Y	Y	Y	Y	Y	-	-	-	-	-
YBR048W	7.33539	7	6	1	Y	Y	Y	Y	Y	-	-	-	-	-
YBR052C	7.33539	1	4	0	Y	Y	Y	Y	Y	-	-	-	-	-
YFR004W	7.33539	1	0	0	Y	Y	Y	Y	Y	-	-	-	-	-
YJR085C	7.33539	1	2	0	Y	Y	Y	Y	Y	-	-	-	-	-
YGR185C	7.33092	1	5	0	-	Y	Y	Y	Y	-	-	-	-	-
YPR074C	7.33092	2	7	1	-	Y	Y	Y	Y	-	-	-	-	-
YBR249C	7.32643	2	7	0	-	Y	Y	Y	Y	-	-	-	-	-
YGR253C	7.32643	3	2	0	-	Y	Y	Y	Y	-	-	-	-	-
YLR351C	7.32193	2	0	0	-	Y	Y	Y	Y	-	-	-	-	-
YHR138C	7.31741	11	2	0	-	Y	Y	Y	Y	-	-	-	-	-
YKL157W	7.31288	2	0	0	-	Y	Y	Y	Y	-	-	-	-	-
YGR106C	7.30834	4	3	0	-	Y	Y	Y	Y	-	-	-	-	-
YHL001W	7.29921	1	10	1	-	Y	Y	Y	Y	-	-	-	-	-
YPL019C	7.29462	11	7	0	-	Y	Y	Y	Y	-	-	-	-	-
YGL100W	7.2854	1	1	0	-	Y	Y	Y	Y	-	-	-	-	-
YNL220W	7.2854	2	7	1	-	Y	Y	Y	Y	-	-	-	-	-
YBR244W	7.28077	1	17	0	-	Y	Y	Y	Y	-	-	-	-	-
YPL117C	7.28077	3	1	0	-	Y	Y	Y	Y	-	-	-	-	-
YIL043C	7.26679	1	3	0	-	Y	Y	Y	Y	-	-	-	-	-
YMR145C	7.25739	1	10	0	-	Y	Y	Y	Y	-	-	-	-	-
YKR013W	7.24317	2	6	1	-	Y	Y	Y	Y	-	-	-	-	-
YLR056W	7.22882	8	3	0	-	Y	Y	Y	Y	-	-	-	-	-
YHR128W	7.224	1	4	0	-	Y	Y	Y	Y	-	-	-	-	-
YBR143C	7.21917	2	6	0	-	Y	Y	Y	Y	-	-	-	-	-
YDR190C	7.21917	2	0	0	-	Y	Y	Y	Y	-	-	-	-	-
YIL123W	7.21917	7	7	1	-	Y	Y	Y	Y	-	-	-	-	-
YGL106W	7.21432	1	0	0	-	Y	Y	Y	Y	-	-	-	-	-
YHR089C	7.19967	3	6	0	-	Y	Y	Y	Y	-	-	-	-	-
YML022W	7.17991	1	6	0	-	Y	Y	Y	Y	-	-	-	-	-
YFL004W	7.17493	2	4	0	-	Y	Y	Y	Y	-	-	-	-	-
YOL012C	7.16993	2	6	1	-	Y	Y	Y	Y	-	-	-	-	-
YBR054W	7.16491	1	35	0	-	Y	Y	Y	Y	-	-	-	-	-
YGL055W	7.15987	2	11	0	-	Y	Y	Y	Y	-	-	-	-	-
YGR180C	7.15987	6	10	2	-	Y	Y	Y	Y	-	-	-	-	-
YIL074C	7.13955	1	6	0	-	Y	Y	Y	Y	-	-	-	-	-
YJR073C	7.13955	1	1	0	-	Y	Y	Y	Y	-	-	-	-	-
YFL022C	7.13443	8	2	1	-	Y	Y	Y	Y	-	-	-	-	-
YIL111W	7.12928	1	1	0	-	Y	Y	Y	Y	-	-	-	-	-
YLL039C	7.12928	2	2	1	-	Y	Y	Y	Y	-	-	-	-	-
YLR153C	7.12928	1	6	0	-	Y	Y	Y	Y	-	-	-	-	-
YJL196C	7.12412	5	4	0	-	Y	Y	Y	Y	-	-	-	-	-
YLR300W	7.12412	8	7	0	-	Y	Y	Y	Y	-	-	-	-	-
YIL109C	7.11894	2	3	0	-	Y	Y	Y	Y	-	-	-	-	-
YMR300C	7.11894	1	3	1	-	Y	Y	Y	Y	-	-	-	-	-
YAR015W	7.11374	2	10	0	-	Y	Y	Y	Y	-	-	-	-	-
YDL147W	7.11374	2	2	0	-	Y	Y	Y	Y	-	-	-	-	-
YMR071C	7.11374	2	1	0	-	Y	Y	Y	Y	-	-	-	-	-
YNL015W	7.11374	1	1	0	-	Y	Y	Y	Y	-	-	-	-	-
YIL075C	7.10852	5	4	1	-	Y	Y	Y	Y	-	-	-	-	-
YGL234W	7.10329	4	8	1	-	Y	Y	Y	Y	-	-	-	-	-
YDR487C	7.09803	1	1	0	-	Y	Y	Y	Y	-	-	-	-	-
YMR038C	7.09803	3	6	0	-	Y	Y	Y	Y	-	-	-	-	-
YDR378C	7.09276	2	3	0	-	Y	Y	Y	Y	-	-	-	-	-
YFL018C	7.08746	2	3	1	-	Y	Y	Y	Y	-	-	-	-	-
YLR194C	7.08746	1	46	0	-	Y	Y	Y	Y	-	-	-	-	-
YJR007W	7.08215	3	4	0	-	Y	Y	Y	Y	-	-	-	-	-
YJR125C	7.06609	1	0	0	-	Y	Y	Y	Y	-	-	-	-	-
YLR229C	7.0607	3	0	0	-	Y	Y	Y	Y	-	-	-	-	-
YNL217W	7.05528	2	2	0	-	Y	Y	Y	Y	-	-	-	-	-
YDL004W	7.04985	2	0	0	-	Y	Y	Y	Y	-	-	-	-	-
YJR064W	7.04985	1	5	0	-	Y	Y	Y	Y	-	-	-	-	-
YCL001W	7.04439	1	0	0	-	Y	Y	Y	Y	-	-	-	-	-
YLR259C	7.04439	2	8	1	-	Y	Y	Y	Y	-	-	-	-	-
YNR035C	7.04439	1	0	0	-	Y	Y	Y	Y	-	-	-	-	-
YPL160W	7.04439	3	0	0	-	Y	Y	Y	Y	-	-	-	-	-
YKL016C	7.03342	7	3	0	-	Y	Y	Y	Y	-	-	-	-	-
YOL129W	7.02791	1	2	0	-	Y	Y	Y	Y	-	-	-	-	-
YNL247W	7.01681	2	2	0	-	Y	Y	Y	Y	-	-	-	-	-
YDL208W	7.01123	1	6	0	-	Y	Y	Y	Y	-	-	-	-	-
YJR016C	7.01123	3	13	1	-	Y	Y	Y	Y	-	-	-	-	-
YMR105C	6.98868	1	7	0	-	Y	Y	Y	Y	-	-	-	-	-
YDL067C	6.97728	1	1	0	-	Y	Y	Y	Y	-	-	-	-	-
YDL072C	6.97728	1	5	0	-	Y	Y	Y	Y	-	-	-	-	-
YGR137W	6.97154	1	6	0	-	Y	Y	Y	Y	-	-	-	-	-
YML110C	6.97154	1	1	0	-	Y	Y	Y	Y	-	-	-	-	-
YFR015C	6.96	3	31	1	-	Y	Y	Y	Y	-	-	-	-	-
YJR121W	6.96	2	1	0	-	Y	Y	Y	Y	-	-	-	-	-
YOR046C	6.96	1	0	0	-	Y	Y	Y	Y	-	-	-	-	-
YGR162W	6.9542	1	2	0	-	Y	Y	Y	Y	-	-	-	-	-
YNL079C	6.9542	4	2	0	-	Y	Y	Y	Y	-	-	-	-	-
YMR195W	6.94837	3	3	0	-	Y	Y	Y	Y	-	-	-	-	-
YEL060C	6.94251	1	9	0	-	Y	Y	Y	Y	-	-	-	-	-
YER133W	6.94251	5	0	0	-	Y	Y	Y	Y	-	-	-	-	-
YMR131C	6.94251	2	4	0	-	Y	Y	Y	Y	-	-	-	-	-
YAL023C	6.93664	2	3	0	-	Y	Y	Y	Y	-	-	-	-	-
YLR301W	6.93664	1	1	0	-	Y	Y	Y	Y	-	-	-	-	-
YPR110C	6.93664	6	0	0	-	Y	Y	Y	Y	-	-	-	-	-
YOR036W	6.92481	1	2	0	-	Y	Y	Y	Y	-	-	-	-	-
YPL227C	6.92481	1	0	0	-	Y	Y	Y	Y	-	-	-	-	-
YGR116W	6.91289	1	0	0	-	Y	Y	Y	Y	-	-	-	-	-
YKL182W	6.91289	6	7	3	-	Y	Y	Y	Y	-	-	-	-	-
YJL174W	6.90689	1	1	0	-	Y	Y	Y	Y	-	-	-	-	-
YOR153W	6.90689	1	0	0	-	Y	Y	Y	Y	-	-	-	-	-
YBL056W	6.90087	1	5	0	-	Y	Y	Y	Y	-	-	-	-	-
YDR098C	6.90087	8	1	0	-	Y	Y	Y	Y	-	-	-	-	-
YDR233C	6.89482	1	5	1	-	Y	Y	Y	Y	-	-	-	-	-
YLR078C	6.89482	3	1	0	-	Y	Y	Y	Y	-	-	-	-	-
YBL041W	6.88264	2	2	1	-	Y	Y	Y	Y	-	-	-	-	-
YBR187W	6.88264	2	8	0	-	Y	Y	Y	Y	-	-	-	-	-
YKL185W	6.88264	2	0	0	-	Y	Y	Y	Y	-	-	-	-	-
YDL007W	6.86419	2	1	0	-	Y	Y	Y	Y	-	-	-	-	-
YER099C	6.86419	4	0	0	-	Y	Y	Y	Y	-	-	-	-	-
YGL198W	6.86419	1	1	0	-	Y	Y	Y	Y	-	-	-	-	-
YMR039C	6.86419	2	1	0	-	Y	Y	Y	Y	-	-	-	-	-
YPL010W	6.86419	4	0	0	-	Y	Y	Y	Y	-	-	-	-	-
YPR010C	6.86419	1	1	0	-	Y	Y	Y	Y	-	-	-	-	-
YCR004C	6.85798	6	3	0	-	Y	Y	Y	Y	-	-	-	-	-
YJL148W	6.85798	29	1	0	-	Y	Y	Y	Y	-	-	-	-	-
YNL037C	6.84549	2	4	0	-	Y	Y	Y	Y	-	-	-	-	-
YCL043C	6.8392	1	5	0	-	Y	Y	Y	Y	-	-	-	-	-
YGR189C	6.8392	7	3	0	-	Y	Y	Y	Y	-	-	-	-	-
YDR465C	6.83289	1	0	0	-	Y	Y	Y	Y	-	-	-	-	-
YKL196C	6.83289	1	2	0	-	Y	Y	Y	Y	-	-	-	-	-
YBR162C	6.82655	3	6	0	-	Y	Y	Y	Y	-	-	-	-	-
YNR016C	6.82655	5	4	1	-	Y	Y	Y	Y	-	-	-	-	-
YOR158W	6.82655	1	1	0	-	Y	Y	Y	Y	-	-	-	-	-
YOR271C	6.82655	2	3	0	-	Y	Y	Y	Y	-	-	-	-	-
YBL001C	6.82018	7	1	0	-	Y	Y	Y	Y	-	-	-	-	-
YER023W	6.82018	1	2	0	-	Y	Y	Y	Y	-	-	-	-	-
YER083C	6.82018	1	0	0	-	Y	Y	Y	Y	-	-	-	-	-
YMR197C	6.82018	3	0	0	-	Y	Y	Y	Y	-	-	-	-	-
YNL118C	6.82018	2	1	0	-	Y	Y	Y	Y	-	-	-	-	-
YHR087W	6.81378	4	1	0	-	Y	Y	Y	Y	-	-	-	-	-
YNL066W	6.81378	5	9	0	-	Y	Y	Y	Y	-	-	-	-	-
YDR372C	6.80735	18	1	0	-	Y	Y	Y	Y	-	-	-	-	-
YAL042W	6.79442	1	3	0	-	Y	Y	Y	Y	-	-	-	-	-
YER057C	6.79442	2	5	0	-	Y	Y	Y	Y	-	-	-	-	-
YJL055W	6.79442	1	0	0	-	Y	Y	Y	Y	-	-	-	-	-
YPR016C	6.79442	3	5	0	-	Y	Y	Y	Y	-	-	-	-	-
YBL026W	6.7879	1	5	0	-	Y	Y	Y	Y	-	-	-	-	-
YER052C	6.7879	1	2	0	-	Y	Y	Y	Y	-	-	-	-	-
YKL142W	6.7879	6	4	0	-	Y	Y	Y	Y	-	-	-	-	-
YCR082W	6.77479	4	2	0	-	Y	Y	Y	Y	-	-	-	-	-
YBR127C	6.76155	4	1	0	-	Y	Y	Y	Y	-	-	-	-	-
YKL009W	6.76155	4	4	0	-	Y	Y	Y	Y	-	-	-	-	-
YCL064C	6.75489	5	12	1	-	Y	Y	Y	Y	-	-	-	-	-
YCR034W	6.75489	1	7	0	-	Y	Y	Y	Y	-	-	-	-	-
YDL168W	6.75489	1	0	0	-	Y	Y	Y	Y	-	-	-	-	-
YDR011W	6.75489	7	1	0	-	Y	Y	Y	Y	-	-	-	-	-
YOL158C	6.75489	2	25	1	-	Y	Y	Y	Y	-	-	-	-	-
YBR151W	6.74819	3	0	0	-	Y	Y	Y	Y	-	-	-	-	-
YDR381W	6.74819	1	0	0	-	Y	Y	Y	Y	-	-	-	-	-
YMR264W	6.74819	1	0	0	-	Y	Y	Y	Y	-	-	-	-	-
YDR497C	6.74147	3	4	1	-	Y	Y	Y	Y	-	-	-	-	-
YNL052W	6.74147	1	2	0	-	Y	Y	Y	Y	-	-	-	-	-
YDL121C	6.73471	1	0	0	-	Y	Y	Y	Y	-	-	-	-	-
YLR378C	6.73471	1	5	1	-	Y	Y	Y	Y	-	-	-	-	-
YDL092W	6.72792	10	0	0	-	Y	Y	Y	Y	-	-	-	-	-
YML100W	6.72792	7	46	2	-	Y	Y	Y	Y	-	-	-	-	-
YMR272C	6.72792	2	2	0	-	Y	Y	Y	Y	-	-	-	-	-
YBR036C	6.7211	1	0	0	-	Y	Y	Y	Y	-	-	-	-	-
YBR068C	6.71425	3	4	1	-	Y	Y	Y	Y	-	-	-	-	-
YBR078W	6.71425	7	5	0	-	Y	Y	Y	Y	-	-	-	-	-
YFR051C	6.71425	2	3	0	-	Y	Y	Y	Y	-	-	-	-	-
YDR019C	6.70736	1	30	1	-	Y	Y	Y	Y	-	-	-	-	-
YER079W	6.70736	9	4	0	-	Y	Y	Y	Y	-	-	-	-	-
YER002W	6.69349	2	2	0	-	Y	Y	Y	Y	-	-	-	-	-
YGR279C	6.69349	5	5	1	-	Y	Y	Y	Y	-	-	-	-	-
YKR092C	6.69349	1	0	0	-	Y	Y	Y	Y	-	-	-	-	-
YDR292C	6.6865	4	2	0	-	Y	Y	Y	Y	-	-	-	-	-
YLR345W	6.6865	2	2	0	-	Y	Y	Y	Y	-	-	-	-	-
YAR007C	6.67948	6	4	0	-	Y	Y	Y	Y	-	-	-	-	-
YMR296C	6.67948	2	3	0	-	Y	Y	Y	Y	-	-	-	-	-
YNL104C	6.67948	6	1	0	-	Y	Y	Y	Y	-	-	-	-	-
YNL287W	6.67948	1	2	0	-	Y	Y	Y	Y	-	-	-	-	-
YBR089C-A	6.67243	2	0	0	-	Y	Y	Y	Y	-	-	-	-	-
YEL038W	6.67243	1	1	0	-	Y	Y	Y	Y	-	-	-	-	-
YJR065C	6.67243	2	0	0	-	Y	Y	Y	Y	-	-	-	-	-
YEL002C	6.66534	3	0	0	-	Y	Y	Y	Y	-	-	-	-	-
YDL097C	6.65821	1	2	0	-	Y	Y	Y	Y	-	-	-	-	-
YDR151C	6.65821	3	0	0	-	Y	Y	Y	Y	-	-	-	-	-
YDR529C	6.65105	1	3	0	-	Y	Y	Y	Y	-	-	-	-	-
YFL005W	6.65105	2	0	0	-	Y	Y	Y	Y	-	-	-	-	-
YHR111W	6.65105	1	0	0	-	Y	Y	Y	Y	-	-	-	-	-
YML001W	6.64386	1	2	0	-	Y	Y	Y	Y	-	-	-	-	-
YNL077W	6.64386	1	1	0	-	Y	Y	Y	Y	-	-	-	-	-
YBR158W	6.63662	6	6	1	-	Y	Y	Y	Y	-	-	-	-	-
YCR002C	6.63662	6	2	0	-	Y	Y	Y	Y	-	-	-	-	-
YKL076C	6.63662	2	1	0	-	Y	Y	Y	Y	-	-	-	-	-
YMR092C	6.63662	1	1	0	-	Y	Y	Y	Y	-	-	-	-	-
YNL006W	6.63662	1	0	0	-	Y	Y	Y	Y	-	-	-	-	-
YOR027W	6.63662	2	6	0	-	Y	Y	Y	Y	-	-	-	-	-
YBL032W	6.62936	4	6	0	-	Y	Y	Y	Y	-	-	-	-	-
YEL039C	6.62936	1	2	0	-	Y	Y	Y	Y	-	-	-	-	-
YFR033C	6.62205	1	1	0	-	Y	Y	Y	Y	-	-	-	-	-
YHL021C	6.62205	2	47	1	-	Y	Y	Y	Y	-	-	-	-	-
YLL009C	6.62205	1	2	0	-	Y	Y	Y	Y	-	-	-	-	-
YGR210C	6.60733	1	3	0	-	Y	Y	Y	Y	-	-	-	-	-
YKL094W	6.60733	2	1	0	-	Y	Y	Y	Y	-	-	-	-	-
YOL016C	6.60733	1	54	0	-	Y	Y	Y	Y	-	-	-	-	-
YOR209C	6.60733	3	3	0	-	Y	Y	Y	Y	-	-	-	-	-
YFL038C	6.59246	1	0	0	-	Y	Y	Y	Y	-	-	-	-	-
YHR018C	6.59246	1	9	0	-	Y	Y	Y	Y	-	-	-	-	-
YML008C	6.58496	4	3	0	-	Y	Y	Y	Y	-	-	-	-	-
YPL239W	6.58496	1	1	0	-	Y	Y	Y	Y	-	-	-	-	-
YNL322C	6.57743	5	2	1	-	Y	Y	Y	Y	-	-	-	-	-
YHR001W-A	6.56986	4	2	0	-	Y	Y	Y	Y	-	-	-	-	-
YMR002W	6.56986	1	2	0	-	Y	Y	Y	Y	-	-	-	-	-
YER136W	6.56224	1	0	0	-	Y	Y	Y	Y	-	-	-	-	-
YJL026W	6.56224	2	8	2	-	Y	Y	Y	Y	-	-	-	-	-
YJR044C	6.56224	17	0	0	-	Y	Y	Y	Y	-	-	-	-	-
YLR186W	6.56224	1	0	0	-	Y	Y	Y	Y	-	-	-	-	-
YOL077C	6.56224	2	2	0	-	Y	Y	Y	Y	-	-	-	-	-
YER073W	6.55459	3	9	1	-	Y	Y	Y	Y	-	-	-	-	-
YIR035C	6.55459	1	14	0	-	Y	Y	Y	Y	-	-	-	-	-
YPR063C	6.54689	2	0	0	-	Y	Y	Y	Y	-	-	-	-	-
YBR234C	6.5157	1	0	0	-	Y	Y	Y	Y	-	-	-	-	-
YDR045C	6.5157	3	0	0	-	Y	Y	Y	Y	-	-	-	-	-
YDR341C	6.5157	1	6	0	-	Y	Y	Y	Y	-	-	-	-	-
YOL049W	6.5157	2	0	0	-	Y	Y	Y	Y	-	-	-	-	-
YKL150W	6.50779	4	2	0	-	Y	Y	Y	Y	-	-	-	-	-
YPL111W	6.50779	2	8	1	-	Y	Y	Y	Y	-	-	-	-	-
YBR283C	6.49985	2	5	0	-	Y	Y	Y	Y	-	-	-	-	-
YDR135C	6.49985	2	0	0	-	Y	Y	Y	Y	-	-	-	-	-
YKL058W	6.49985	3	3	0	-	Y	Y	Y	Y	-	-	-	-	-
YBR085C-A	6.49185	2	0	0	-	Y	Y	Y	Y	-	-	-	-	-
YBR146W	6.49185	1	1	0	-	Y	Y	Y	Y	-	-	-	-	-
YGL068W	6.49185	1	0	0	-	Y	Y	Y	Y	-	-	-	-	-
YJL002C	6.49185	2	6	1	-	Y	Y	Y	Y	-	-	-	-	-
YKL190W	6.49185	1	2	0	-	Y	Y	Y	Y	-	-	-	-	-
YLR370C	6.49185	2	0	0	-	Y	Y	Y	Y	-	-	-	-	-
YOR151C	6.49185	2	0	0	-	Y	Y	Y	Y	-	-	-	-	-
YDR055W	6.48382	1	16	1	-	Y	Y	Y	Y	-	-	-	-	-
YEL037C	6.48382	1	2	0	-	Y	Y	Y	Y	-	-	-	-	-
YGR264C	6.48382	1	4	0	-	Y	Y	Y	Y	-	-	-	-	-
YER044C	6.47573	12	5	0	-	Y	Y	Y	Y	-	-	-	-	-
YLR060W	6.47573	1	4	0	-	Y	Y	Y	Y	-	-	-	-	-
YOR246C	6.47573	6	1	0	-	Y	Y	Y	Y	-	-	-	-	-
YDR092W	6.46761	2	0	0	-	Y	Y	Y	Y	-	-	-	-	-
YER043C	6.46761	2	7	0	-	Y	Y	Y	Y	-	-	-	-	-
YGR060W	6.46761	5	5	0	-	Y	Y	Y	Y	-	-	-	-	-
YGR175C	6.46761	2	2	0	-	Y	Y	Y	Y	-	-	-	-	-
YOL064C	6.46761	3	3	0	-	Y	Y	Y	Y	-	-	-	-	-
YER021W	6.45121	2	0	0	-	Y	Y	Y	Y	-	-	-	-	-
YML053C	6.45121	4	1	1	-	Y	Y	Y	Y	-	-	-	-	-
YGR191W	6.44294	7	1	0	-	Y	Y	Y	Y	-	-	-	-	-
YHR013C	6.44294	1	1	0	-	Y	Y	Y	Y	-	-	-	-	-
YJR025C	6.44294	2	4	1	-	Y	Y	Y	Y	-	-	-	-	-
YJR046W	6.44294	3	2	0	-	Y	Y	Y	Y	-	-	-	-	-
YOR145C	6.44294	1	0	0	-	Y	Y	Y	Y	-	-	-	-	-
YOR261C	6.44294	1	3	0	-	Y	Y	Y	Y	-	-	-	-	-
YBL006C	6.42626	1	1	0	-	Y	Y	Y	Y	-	-	-	-	-
YDR434W	6.42626	3	0	0	-	Y	Y	Y	Y	-	-	-	-	-
YNL175C	6.42626	2	0	0	-	Y	Y	Y	Y	-	-	-	-	-
YCL052C	6.41785	3	0	0	-	Y	Y	Y	Y	-	-	-	-	-
YJL171C	6.41785	1	0	0	-	Y	Y	Y	Y	-	-	-	-	-
YBR199W	6.40939	1	1	0	-	Y	Y	Y	Y	-	-	-	-	-
YJR069C	6.40939	5	3	0	-	Y	Y	Y	Y	-	-	-	-	-
YKL192C	6.40939	2	2	0	-	Y	Y	Y	Y	-	-	-	-	-
YLR330W	6.40939	4	0	0	-	Y	Y	Y	Y	-	-	-	-	-
YNL137C	6.40939	1	3	0	-	Y	Y	Y	Y	-	-	-	-	-
YAL030W	6.40088	2	1	0	-	Y	Y	Y	Y	-	-	-	-	-
YGR240C	6.40088	2	4	0	-	Y	Y	Y	Y	-	-	-	-	-
YPL163C	6.40088	3	4	1	-	Y	Y	Y	Y	-	-	-	-	-
YBR248C	6.39232	1	2	0	-	Y	Y	Y	Y	-	-	-	-	-
YLR414C	6.39232	1	5	0	-	Y	Y	Y	Y	-	-	-	-	-
YNL131W	6.39232	1	2	0	-	Y	Y	Y	Y	-	-	-	-	-
YNL134C	6.39232	2	6	0	-	Y	Y	Y	Y	-	-	-	-	-
YBR256C	6.3837	3	2	0	-	Y	Y	Y	Y	-	-	-	-	-
YGL028C	6.3837	4	9	1	-	Y	Y	Y	Y	-	-	-	-	-
YDR188W	6.37504	2	2	0	-	Y	Y	Y	Y	-	-	-	-	-
YHR047C	6.37504	2	7	0	-	Y	Y	Y	Y	-	-	-	-	-
YMR121C	6.37504	1	7	0	-	Y	Y	Y	Y	-	-	-	-	-
YPL014W	6.37504	1	58	0	-	Y	Y	Y	Y	-	-	-	-	-
YLR206W	6.36632	1	0	0	-	Y	Y	Y	Y	-	-	-	-	-
YPL126W	6.36632	3	0	0	-	Y	Y	Y	Y	-	-	-	-	-
YDL012C	6.35755	1	1	0	-	Y	Y	Y	Y	-	-	-	-	-
YDR298C	6.35755	1	1	0	-	Y	Y	Y	Y	-	-	-	-	-
YKL110C	6.35755	5	2	0	-	Y	Y	Y	Y	-	-	-	-	-
YMR243C	6.35755	1	6	0	-	Y	Y	Y	Y	-	-	-	-	-
YNL241C	6.35755	5	5	0	-	Y	Y	Y	Y	-	-	-	-	-
YPL211W	6.35755	1	0	0	-	Y	Y	Y	Y	-	-	-	-	-
YBR096W	6.34873	2	1	0	-	Y	Y	Y	Y	-	-	-	-	-
YCL011C	6.34873	1	1	0	-	Y	Y	Y	Y	-	-	-	-	-
YAL060W	6.33985	1	6	0	-	Y	Y	Y	Y	-	-	-	-	-
YFL016C	6.33985	1	0	0	-	Y	Y	Y	Y	-	-	-	-	-
YJL111W	6.33985	1	6	0	-	Y	Y	Y	Y	-	-	-	-	-
YLR025W	6.33985	1	1	0	-	Y	Y	Y	Y	-	-	-	-	-
YPL145C	6.33985	1	3	1	-	Y	Y	Y	Y	-	-	-	-	-
YDL235C	6.33092	1	0	0	-	Y	Y	Y	Y	-	-	-	-	-
YML106W	6.33092	1	4	0	-	Y	Y	Y	Y	-	-	-	-	-
YOR215C	6.33092	2	3	0	-	Y	Y	Y	Y	-	-	-	-	-
YOR311C	6.33092	2	0	0	-	Y	Y	Y	Y	-	-	-	-	-
YBR154C	6.32193	1	8	0	-	Y	Y	Y	Y	-	-	-	-	-
YBR230C	6.32193	6	3	0	-	Y	Y	Y	Y	-	-	-	-	-
YHR042W	6.32193	6	0	0	-	Y	Y	Y	Y	-	-	-	-	-
YDL020C	6.31288	3	0	0	-	Y	Y	Y	Y	-	-	-	-	-
YDR248C	6.31288	1	1	0	-	Y	Y	Y	Y	-	-	-	-	-
YFR003C	6.31288	1	0	0	-	Y	Y	Y	Y	-	-	-	-	-
YGL173C	6.31288	2	4	0	-	Y	Y	Y	Y	-	-	-	-	-
YGR024C	6.31288	10	0	0	-	Y	Y	Y	Y	-	-	-	-	-
YDR284C	6.30378	5	1	0	-	Y	Y	Y	Y	-	-	-	-	-
YER007C-A	6.30378	13	0	0	-	Y	Y	Y	Y	-	-	-	-	-
YNL263C	6.30378	1	0	0	-	Y	Y	Y	Y	-	-	-	-	-
YOL011W	6.30378	2	5	2	-	Y	Y	Y	Y	-	-	-	-	-
YOR078W	6.30378	1	3	0	-	Y	Y	Y	Y	-	-	-	-	-
YGR061C	6.29462	1	4	0	-	Y	Y	Y	Y	-	-	-	-	-
YKR026C	6.29462	3	3	0	-	Y	Y	Y	Y	-	-	-	-	-
YLL014W	6.29462	5	2	0	-	Y	Y	Y	Y	-	-	-	-	-
YCL045C	6.2854	3	1	0	-	Y	Y	Y	Y	-	-	-	-	-
YFR017C	6.2854	14	6	1	-	Y	Y	Y	Y	-	-	-	-	-
YNL081C	6.2854	1	3	0	-	Y	Y	Y	Y	-	-	-	-	-
YOR117W	6.2854	2	1	0	-	Y	Y	Y	Y	-	-	-	-	-
YPL080C	6.2854	1	0	0	-	Y	Y	Y	Y	-	-	-	-	-
YFL048C	6.27612	1	1	0	-	Y	Y	Y	Y	-	-	-	-	-
YLR292C	6.26679	1	1	0	-	Y	Y	Y	Y	-	-	-	-	-
YMR246W	6.26679	1	2	0	-	Y	Y	Y	Y	-	-	-	-	-
YPR160W	6.26679	2	0	0	-	Y	Y	Y	Y	-	-	-	-	-
YBR084W	6.25739	1	0	0	-	Y	Y	Y	Y	-	-	-	-	-
YFR040W	6.25739	2	0	0	-	Y	Y	Y	Y	-	-	-	-	-
YML125C	6.25739	6	3	0	-	Y	Y	Y	Y	-	-	-	-	-
YNL016W	6.25739	2	1	0	-	Y	Y	Y	Y	-	-	-	-	-
YBR120C	6.24793	3	2	0	-	Y	Y	Y	Y	-	-	-	-	-
YHR146W	6.24793	1	2	0	-	Y	Y	Y	Y	-	-	-	-	-
YIL015W	6.24793	2	11	1	-	Y	Y	Y	Y	-	-	-	-	-
YMR241W	6.24793	1	2	0	-	Y	Y	Y	Y	-	-	-	-	-
YNL112W	6.24793	1	0	0	-	Y	Y	Y	Y	-	-	-	-	-
YNL280C	6.24793	3	1	0	-	Y	Y	Y	Y	-	-	-	-	-
YDR035W	6.2384	2	0	0	-	Y	Y	Y	Y	-	-	-	-	-
YDR377W	6.2384	4	4	0	-	Y	Y	Y	Y	-	-	-	-	-
YNL192W	6.2384	1	7	0	-	Y	Y	Y	Y	-	-	-	-	-
YOL005C	6.2384	1	2	0	-	Y	Y	Y	Y	-	-	-	-	-
YBL050W	6.22882	5	0	0	-	Y	Y	Y	Y	-	-	-	-	-
YDR047W	6.22882	2	2	0	-	Y	Y	Y	Y	-	-	-	-	-
YGL202W	6.22882	5	0	0	-	Y	Y	Y	Y	-	-	-	-	-
YIL088C	6.22882	1	2	0	-	Y	Y	Y	Y	-	-	-	-	-
YMR108W	6.22882	2	6	1	-	Y	Y	Y	Y	-	-	-	-	-
YOL123W	6.22882	2	2	0	-	Y	Y	Y	Y	-	-	-	-	-
YPR060C	6.22882	1	0	0	-	Y	Y	Y	Y	-	-	-	-	-
YPR072W	6.22882	3	0	0	-	Y	Y	Y	Y	-	-	-	-	-
YER088C	6.21917	2	0	0	-	-	Y	Y	Y	-	-	-	-	-
YJL173C	6.21917	1	0	0	-	-	Y	Y	Y	-	-	-	-	-
YLR106C	6.21917	2	2	0	-	-	Y	Y	Y	-	-	-	-	-
YBR039W	6.20945	3	3	0	-	-	Y	Y	Y	-	-	-	-	-
YDR367W	6.20945	2	0	0	-	-	Y	Y	Y	-	-	-	-	-
YHR030C	6.20945	1	3	0	-	-	Y	Y	Y	-	-	-	-	-
YMR072W	6.20945	2	1	0	-	-	Y	Y	Y	-	-	-	-	-
YNL259C	6.20945	2	2	0	-	-	Y	Y	Y	-	-	-	-	-
YPL013C	6.20945	2	0	0	-	-	Y	Y	Y	-	-	-	-	-
YPR158W	6.20945	1	1	0	-	-	Y	Y	Y	-	-	-	-	-
YBL007C	6.19967	1	1	1	-	-	Y	Y	Y	-	-	-	-	-
YLR380W	6.19967	1	4	1	-	-	Y	Y	Y	-	-	-	-	-
YOR206W	6.19967	2	1	0	-	-	Y	Y	Y	-	-	-	-	-
YDR383C	6.18982	1	0	0	-	-	Y	Y	Y	-	-	-	-	-
YEL011W	6.17991	4	3	0	-	-	Y	Y	Y	-	-	-	-	-
YFL046W	6.17991	1	0	0	-	-	Y	Y	Y	-	-	-	-	-
YGR054W	6.17991	2	4	0	-	-	Y	Y	Y	-	-	-	-	-
YHR083W	6.17991	2	1	0	-	-	Y	Y	Y	-	-	-	-	-
YDL212W	6.16993	2	1	0	-	-	Y	Y	Y	-	-	-	-	-
YNR037C	6.16993	1	1	0	-	-	Y	Y	Y	-	-	-	-	-
YNR046W	6.16993	2	2	0	-	-	Y	Y	Y	-	-	-	-	-
YDR100W	6.15987	1	2	0	-	-	Y	Y	Y	-	-	-	-	-
YER124C	6.15987	8	3	1	-	-	Y	Y	Y	-	-	-	-	-
YKL085W	6.15987	2	1	0	-	-	Y	Y	Y	-	-	-	-	-
YPL015C	6.15987	1	2	0	-	-	Y	Y	Y	-	-	-	-	-
YCL009C	6.14975	6	6	0	-	-	Y	Y	Y	-	-	-	-	-
YGR255C	6.14975	2	0	0	-	-	Y	Y	Y	-	-	-	-	-
YHR135C	6.14975	3	2	0	-	-	Y	Y	Y	-	-	-	-	-
YJL080C	6.14975	3	4	0	-	-	Y	Y	Y	-	-	-	-	-
YGR124W	6.13955	1	5	0	-	-	Y	Y	Y	-	-	-	-	-
YLR395C	6.13955	1	7	0	-	-	Y	Y	Y	-	-	-	-	-
YHR008C	6.12928	1	3	0	-	-	Y	Y	Y	-	-	-	-	-
YJL200C	6.12928	2	4	0	-	-	Y	Y	Y	-	-	-	-	-
YML051W	6.12928	2	1	0	-	-	Y	Y	Y	-	-	-	-	-
YNL059C	6.12928	3	2	0	-	-	Y	Y	Y	-	-	-	-	-
YBL045C	6.11894	1	0	0	-	-	Y	Y	Y	-	-	-	-	-
YDR148C	6.11894	3	0	0	-	-	Y	Y	Y	-	-	-	-	-
YJL217W	6.11894	4	8	0	-	-	Y	Y	Y	-	-	-	-	-
YKL077W	6.11894	8	2	1	-	-	Y	Y	Y	-	-	-	-	-
YKL096W	6.11894	7	39	4	-	-	Y	Y	Y	-	-	-	-	-
YNL113W	6.11894	6	1	0	-	-	Y	Y	Y	-	-	-	-	-
YPR108W	6.11894	1	0	0	-	-	Y	Y	Y	-	-	-	-	-
YCL030C	6.10852	4	7	3	-	-	Y	Y	Y	-	-	-	-	-
YDR452W	6.10852	8	1	0	-	-	Y	Y	Y	-	-	-	-	-
YHR074W	6.10852	1	2	0	-	-	Y	Y	Y	-	-	-	-	-
YKR066C	6.10852	2	0	0	-	-	Y	Y	Y	-	-	-	-	-
YML124C	6.10852	8	0	0	-	-	Y	Y	Y	-	-	-	-	-
YMR200W	6.10852	1	0	0	-	-	Y	Y	Y	-	-	-	-	-
YNR052C	6.10852	2	1	0	-	-	Y	Y	Y	-	-	-	-	-
YER004W	6.09803	1	0	0	-	-	Y	Y	Y	-	-	-	-	-
YGL001C	6.09803	19	4	0	-	-	Y	Y	Y	-	-	-	-	-
YGL032C	6.09803	3	16	1	-	-	Y	Y	Y	-	-	-	-	-
YOL098C	6.09803	1	3	0	-	-	Y	Y	Y	-	-	-	-	-
YPL050C	6.09803	3	2	0	-	-	Y	Y	Y	-	-	-	-	-
YDL110C	6.08746	1	0	0	-	-	Y	Y	Y	-	-	-	-	-
YGR026W	6.08746	2	1	0	-	-	Y	Y	Y	-	-	-	-	-
YJL121C	6.08746	1	4	0	-	-	Y	Y	Y	-	-	-	-	-
YPR161C	6.08746	4	0	0	-	-	Y	Y	Y	-	-	-	-	-
YDL161W	6.07682	1	0	0	-	-	Y	Y	Y	-	-	-	-	-
YGL121C	6.07682	2	1	0	-	-	Y	Y	Y	-	-	-	-	-
YIL044C	6.07682	1	2	0	-	-	Y	Y	Y	-	-	-	-	-
YJR040W	6.07682	1	0	0	-	-	Y	Y	Y	-	-	-	-	-
YNR021W	6.07682	1	2	0	-	-	Y	Y	Y	-	-	-	-	-
YPL226W	6.07682	1	3	0	-	-	Y	Y	Y	-	-	-	-	-
YPR187W	6.07682	2	1	0	-	-	Y	Y	Y	-	-	-	-	-
YAL007C	6.06609	1	9	1	-	-	Y	Y	Y	-	-	-	-	-
YBL047C	6.06609	1	0	0	-	-	Y	Y	Y	-	-	-	-	-
YDL070W	6.06609	1	2	0	-	-	Y	Y	Y	-	-	-	-	-
YGR231C	6.06609	1	1	0	-	-	Y	Y	Y	-	-	-	-	-
YNL138W	6.06609	4	1	0	-	-	Y	Y	Y	-	-	-	-	-
YNL231C	6.06609	5	0	0	-	-	Y	Y	Y	-	-	-	-	-
YBR145W	6.05528	3	5	1	-	-	Y	Y	Y	-	-	-	-	-
YCL017C	6.05528	1	0	0	-	-	Y	Y	Y	-	-	-	-	-
YJR014W	6.05528	1	0	0	-	-	Y	Y	Y	-	-	-	-	-
YDL040C	6.04439	1	1	0	-	-	Y	Y	Y	-	-	-	-	-
YDL086W	6.04439	1	0	0	-	-	Y	Y	Y	-	-	-	-	-
YLR192C	6.04439	1	0	0	-	-	Y	Y	Y	-	-	-	-	-
YOR329C	6.04439	1	0	0	-	-	Y	Y	Y	-	-	-	-	-
YPL170W	6.04439	1	0	0	-	-	Y	Y	Y	-	-	-	-	-
YDR373W	6.03342	18	0	0	-	-	Y	Y	Y	-	-	-	-	-
YLR389C	6.03342	1	0	0	-	-	Y	Y	Y	-	-	-	-	-
YGR206W	6.02237	1	0	0	-	-	Y	Y	Y	-	-	-	-	-
YJR135W-A	6.02237	2	8	0	-	-	Y	Y	Y	-	-	-	-	-
YKL063C	6.02237	2	3	0	-	-	Y	Y	Y	-	-	-	-	-
YDR194C	6.01123	3	1	0	-	-	Y	Y	Y	-	-	-	-	-
YJR077C	6.01123	4	3	0	-	-	Y	Y	Y	-	-	-	-	-
YBR150C	6	3	1	0	-	-	Y	Y	Y	-	-	-	-	-
YDL074C	6	4	0	0	-	-	Y	Y	Y	-	-	-	-	-
YGL022W	6	1	4	0	-	-	Y	Y	Y	-	-	-	-	-
YHR133C	6	1	3	0	-	-	Y	Y	Y	-	-	-	-	-
YJR075W	6	1	0	0	-	-	Y	Y	Y	-	-	-	-	-
YCL031C	5.98868	1	2	0	-	-	Y	Y	Y	-	-	-	-	-
YDR481C	5.98868	1	8	0	-	-	Y	Y	Y	-	-	-	-	-
YLR304C	5.98868	3	22	1	-	-	Y	Y	Y	-	-	-	-	-
YPR154W	5.98868	2	0	0	-	-	Y	Y	Y	-	-	-	-	-
YBR268W	5.97728	1	0	0	-	-	Y	Y	Y	-	-	-	-	-
YDL225W	5.97728	3	0	0	-	-	Y	Y	Y	-	-	-	-	-
YHL031C	5.97728	2	1	0	-	-	Y	Y	Y	-	-	-	-	-
YKL186C	5.97728	2	2	0	-	-	Y	Y	Y	-	-	-	-	-
YMR011W	5.97728	3	7	0	-	-	Y	Y	Y	-	-	-	-	-
YOL052C-A	5.97728	4	9	1	-	-	Y	Y	Y	-	-	-	-	-
YPR073C	5.97728	1	0	0	-	-	Y	Y	Y	-	-	-	-	-
YBR212W	5.96578	1	1	0	-	-	Y	Y	Y	-	-	-	-	-
YGL191W	5.96578	2	2	0	-	-	Y	Y	Y	-	-	-	-	-
YKL004W	5.96578	2	4	1	-	-	Y	Y	Y	-	-	-	-	-
YLR154C	5.96578	2	0	0	-	-	Y	Y	Y	-	-	-	-	-
YMR214W	5.96578	1	0	0	-	-	Y	Y	Y	-	-	-	-	-
YNL283C	5.96578	1	1	0	-	-	Y	Y	Y	-	-	-	-	-
YOR021C	5.96578	4	0	0	-	-	Y	Y	Y	-	-	-	-	-
YBR056W	5.9542	2	3	0	-	-	Y	Y	Y	-	-	-	-	-
YDR408C	5.9542	2	1	0	-	-	Y	Y	Y	-	-	-	-	-
YKL013C	5.9542	1	0	0	-	-	Y	Y	Y	-	-	-	-	-
YOR241W	5.9542	1	1	0	-	-	Y	Y	Y	-	-	-	-	-
YDL078C	5.94251	1	1	0	-	-	Y	Y	Y	-	-	-	-	-
YDL120W	5.94251	1	0	0	-	-	Y	Y	Y	-	-	-	-	-
YDL237W	5.94251	1	0	0	-	-	Y	Y	Y	-	-	-	-	-
YDR212W	5.94251	2	4	0	-	-	Y	Y	Y	-	-	-	-	-
YKL120W	5.94251	1	9	1	-	-	Y	Y	Y	-	-	-	-	-
YMR062C	5.94251	3	1	0	-	-	Y	Y	Y	-	-	-	-	-
YGR157W	5.93074	1	6	0	-	-	Y	Y	Y	-	-	-	-	-
YGR267C	5.93074	1	2	0	-	-	Y	Y	Y	-	-	-	-	-
YER086W	5.91886	3	2	0	-	-	Y	Y	Y	-	-	-	-	-
YHR132C	5.91886	1	1	0	-	-	Y	Y	Y	-	-	-	-	-
YIL138C	5.91886	1	2	0	-	-	Y	Y	Y	-	-	-	-	-
YDL128W	5.90689	1	4	0	-	-	Y	Y	Y	-	-	-	-	-
YER001W	5.90689	8	1	0	-	-	Y	Y	Y	-	-	-	-	-
YGL193C	5.90689	2	0	0	-	-	Y	Y	Y	-	-	-	-	-
YGR090W	5.90689	1	4	0	-	-	Y	Y	Y	-	-	-	-	-
YML055W	5.90689	4	1	0	-	-	Y	Y	Y	-	-	-	-	-
YNL300W	5.90689	2	13	2	-	-	Y	Y	Y	-	-	-	-	-
YOL145C	5.90689	3	0	0	-	-	Y	Y	Y	-	-	-	-	-
YOR323C	5.90689	1	4	0	-	-	Y	Y	Y	-	-	-	-	-
YPL232W	5.90689	1	1	0	-	-	Y	Y	Y	-	-	-	-	-
YPR182W	5.90689	1	0	0	-	-	Y	Y	Y	-	-	-	-	-
YDR468C	5.89482	1	0	0	-	-	Y	Y	Y	-	-	-	-	-
YKL109W	5.89482	3	1	0	-	-	Y	Y	Y	-	-	-	-	-
YKR062W	5.89482	2	0	0	-	-	Y	Y	Y	-	-	-	-	-
YNL051W	5.88264	1	0	0	-	-	Y	Y	Y	-	-	-	-	-
YNR017W	5.88264	4	4	0	-	-	Y	Y	Y	-	-	-	-	-
YCL059C	5.87036	2	1	0	-	-	Y	Y	Y	-	-	-	-	-
YDR404C	5.87036	1	0	0	-	-	Y	Y	Y	-	-	-	-	-
YLR002C	5.87036	1	0	0	-	-	Y	Y	Y	-	-	-	-	-
YDL122W	5.85798	3	0	0	-	-	Y	Y	Y	-	-	-	-	-
YDL134C	5.85798	1	1	0	-	-	Y	Y	Y	-	-	-	-	-
YGL248W	5.85798	1	1	0	-	-	Y	Y	Y	-	-	-	-	-
YJR137C	5.85798	5	1	0	-	-	Y	Y	Y	-	-	-	-	-
YOL027C	5.85798	1	1	0	-	-	Y	Y	Y	-	-	-	-	-
YOR062C	5.85798	1	1	0	-	-	Y	Y	Y	-	-	-	-	-
YOR303W	5.85798	7	4	3	-	-	Y	Y	Y	-	-	-	-	-
YDL066W	5.84549	1	0	0	-	-	Y	Y	Y	-	-	-	-	-
YGL114W	5.84549	2	0	0	-	-	Y	Y	Y	-	-	-	-	-
YGL157W	5.84549	2	0	0	-	-	Y	Y	Y	-	-	-	-	-
YKL069W	5.84549	2	4	0	-	-	Y	Y	Y	-	-	-	-	-
YLR387C	5.84549	1	0	0	-	-	Y	Y	Y	-	-	-	-	-
YLR412W	5.84549	4	0	0	-	-	Y	Y	Y	-	-	-	-	-
YNL190W	5.84549	1	2	0	-	-	Y	Y	Y	-	-	-	-	-
YDL171C	5.83289	5	0	0	-	-	Y	Y	Y	-	-	-	-	-
YER007W	5.83289	1	0	0	-	-	Y	Y	Y	-	-	-	-	-
YGR200C	5.83289	1	0	0	-	-	Y	Y	Y	-	-	-	-	-
YIL033C	5.83289	1	2	1	-	-	Y	Y	Y	-	-	-	-	-
YKL211C	5.83289	1	0	0	-	-	Y	Y	Y	-	-	-	-	-
YAL036C	5.82018	3	3	0	-	-	Y	Y	Y	-	-	-	-	-
YAL049C	5.82018	1	1	0	-	-	Y	Y	Y	-	-	-	-	-
YGR186W	5.82018	1	0	0	-	-	Y	Y	Y	-	-	-	-	-
YOR344C	5.82018	4	6	0	-	-	Y	Y	Y	-	-	-	-	-
YPR148C	5.82018	3	2	0	-	-	Y	Y	Y	-	-	-	-	-
YCR088W	5.80735	1	0	0	-	-	Y	Y	Y	-	-	-	-	-
YGR149W	5.80735	3	0	0	-	-	Y	Y	Y	-	-	-	-	-
YGR215W	5.80735	4	0	0	-	-	Y	Y	Y	-	-	-	-	-
YJL004C	5.80735	4	1	0	-	-	Y	Y	Y	-	-	-	-	-
YJL012C	5.80735	3	6	0	-	-	Y	Y	Y	-	-	-	-	-
YJL117W	5.80735	2	4	0	-	-	Y	Y	Y	-	-	-	-	-
YJR082C	5.80735	3	1	0	-	-	Y	Y	Y	-	-	-	-	-
YLR079W	5.80735	3	1	0	-	-	Y	Y	Y	-	-	-	-	-
YLR205C	5.80735	1	2	0	-	-	Y	Y	Y	-	-	-	-	-
YLR399C	5.80735	5	0	0	-	-	Y	Y	Y	-	-	-	-	-
YMR031C	5.80735	1	2	0	-	-	Y	Y	Y	-	-	-	-	-
YOL126C	5.80735	1	13	0	-	-	Y	Y	Y	-	-	-	-	-
YOR222W	5.80735	1	1	0	-	-	Y	Y	Y	-	-	-	-	-
YPR131C	5.80735	3	3	0	-	-	Y	Y	Y	-	-	-	-	-
YEL003W	5.79442	2	0	0	-	-	Y	Y	Y	-	-	-	-	-
YGL227W	5.79442	8	0	0	-	-	Y	Y	Y	-	-	-	-	-
YHR143W-A	5.79442	1	2	0	-	-	Y	Y	Y	-	-	-	-	-
YMR005W	5.79442	2	2	0	-	-	Y	Y	Y	-	-	-	-	-
YPL081W	5.79442	4	6	0	-	-	Y	Y	Y	-	-	-	-	-
YPL235W	5.79442	2	0	0	-	-	Y	Y	Y	-	-	-	-	-
YDR072C	5.78136	3	3	0	-	-	Y	Y	Y	-	-	-	-	-
YFR050C	5.78136	1	0	0	-	-	Y	Y	Y	-	-	-	-	-
YOL124C	5.78136	2	1	0	-	-	Y	Y	Y	-	-	-	-	-
YOR074C	5.78136	5	1	0	-	-	Y	Y	Y	-	-	-	-	-
YBL051C	5.76818	5	3	0	-	-	Y	Y	Y	-	-	-	-	-
YDR371W	5.76818	8	2	0	-	-	Y	Y	Y	-	-	-	-	-
YOL077W-A	5.76818	8	4	0	-	-	Y	Y	Y	-	-	-	-	-
YPR181C	5.76818	1	0	0	-	-	Y	Y	Y	-	-	-	-	-
YBR122C	5.75489	3	1	0	-	-	Y	Y	Y	-	-	-	-	-
YDL140C	5.75489	1	2	0	-	-	Y	Y	Y	-	-	-	-	-
YDL145C	5.75489	1	1	0	-	-	Y	Y	Y	-	-	-	-	-
YFR002W	5.75489	3	0	0	-	-	Y	Y	Y	-	-	-	-	-
YKR016W	5.75489	2	1	0	-	-	Y	Y	Y	-	-	-	-	-
YLR201C	5.75489	1	1	0	-	-	Y	Y	Y	-	-	-	-	-
YNL327W	5.75489	2	7	1	-	-	Y	Y	Y	-	-	-	-	-
YOR042W	5.75489	6	0	0	-	-	Y	Y	Y	-	-	-	-	-
YPL129W	5.75489	1	2	0	-	-	Y	Y	Y	-	-	-	-	-
YAR018C	5.74147	4	3	1	-	-	Y	Y	Y	-	-	-	-	-
YBR193C	5.74147	1	0	0	-	-	Y	Y	Y	-	-	-	-	-
YGR183C	5.74147	4	2	0	-	-	Y	Y	Y	-	-	-	-	-
YKL172W	5.74147	2	4	0	-	-	Y	Y	Y	-	-	-	-	-
YOR335C	5.74147	1	5	0	-	-	Y	Y	Y	-	-	-	-	-
YBL107C	5.72792	1	2	0	-	-	Y	Y	Y	-	-	-	-	-
YDR309C	5.72792	8	9	0	-	-	Y	Y	Y	-	-	-	-	-
YGL115W	5.72792	8	0	0	-	-	Y	Y	Y	-	-	-	-	-
YGL172W	5.72792	2	0	0	-	-	Y	Y	Y	-	-	-	-	-
YGR083C	5.72792	2	1	0	-	-	Y	Y	Y	-	-	-	-	-
YHR094C	5.72792	3	2	0	-	-	Y	Y	Y	-	-	-	-	-
YHR163W	5.72792	1	4	1	-	-	Y	Y	Y	-	-	-	-	-
YJL096W	5.72792	1	0	0	-	-	Y	Y	Y	-	-	-	-	-
YJL191W	5.72792	18	3	1	-	-	Y	Y	Y	-	-	-	-	-
YLR038C	5.72792	1	2	0	-	-	Y	Y	Y	-	-	-	-	-
YMR308C	5.72792	3	1	0	-	-	Y	Y	Y	-	-	-	-	-
YBR003W	5.71425	1	0	0	-	-	Y	Y	Y	-	-	-	-	-
YEL024W	5.71425	3	2	0	-	-	Y	Y	Y	-	-	-	-	-
YGL195W	5.71425	7	0	0	-	-	Y	Y	Y	-	-	-	-	-
YMR049C	5.71425	1	1	0	-	-	Y	Y	Y	-	-	-	-	-
YOR130C	5.71425	1	4	0	-	-	Y	Y	Y	-	-	-	-	-
YOR280C	5.71425	5	2	0	-	-	Y	Y	Y	-	-	-	-	-
YOR326W	5.71425	1	0	0	-	-	Y	Y	Y	-	-	-	-	-
YPR114W	5.71425	1	0	0	-	-	Y	Y	Y	-	-	-	-	-
YDL073W	5.70044	4	0	0	-	-	Y	Y	Y	-	-	-	-	-
YFR030W	5.70044	4	4	0	-	-	Y	Y	Y	-	-	-	-	-
YGR167W	5.70044	1	0	0	-	-	Y	Y	Y	-	-	-	-	-
YHR028C	5.70044	7	0	0	-	-	Y	Y	Y	-	-	-	-	-
YNL168C	5.70044	1	0	0	-	-	Y	Y	Y	-	-	-	-	-
YOR124C	5.70044	1	1	0	-	-	Y	Y	Y	-	-	-	-	-
YBL093C	5.6865	1	0	0	-	-	Y	Y	Y	-	-	-	-	-
YGL136C	5.6865	8	0	0	-	-	Y	Y	Y	-	-	-	-	-
YHR071W	5.6865	1	3	0	-	-	Y	Y	Y	-	-	-	-	-
YJL179W	5.6865	1	0	0	-	-	Y	Y	Y	-	-	-	-	-
YLR074C	5.6865	5	2	1	-	-	Y	Y	Y	-	-	-	-	-
YLR437C	5.6865	5	3	0	-	-	Y	Y	Y	-	-	-	-	-
YML129C	5.6865	1	0	0	-	-	Y	Y	Y	-	-	-	-	-
YNL243W	5.6865	2	1	0	-	-	Y	Y	Y	-	-	-	-	-
YNR030W	5.6865	3	0	0	-	-	Y	Y	Y	-	-	-	-	-
YOR198C	5.6865	1	2	0	-	-	Y	Y	Y	-	-	-	-	-
YOR317W	5.6865	5	7	1	-	-	Y	Y	Y	-	-	-	-	-
YGL244W	5.67243	1	1	0	-	-	Y	Y	Y	-	-	-	-	-
YGR178C	5.67243	2	1	0	-	-	Y	Y	Y	-	-	-	-	-
YHR132W-A	5.67243	1	0	0	-	-	Y	Y	Y	-	-	-	-	-
YKL144C	5.67243	2	1	0	-	-	Y	Y	Y	-	-	-	-	-
YLL029W	5.67243	1	0	0	-	-	Y	Y	Y	-	-	-	-	-
YPR020W	5.67243	1	6	0	-	-	Y	Y	Y	-	-	-	-	-
YPR124W	5.67243	4	1	0	-	-	Y	Y	Y	-	-	-	-	-
YDR137W	5.65821	2	0	0	-	-	Y	Y	Y	-	-	-	-	-
YER130C	5.65821	1	1	0	-	-	Y	Y	Y	-	-	-	-	-
YER156C	5.65821	1	5	0	-	-	Y	Y	Y	-	-	-	-	-
YKL028W	5.65821	2	0	0	-	-	Y	Y	Y	-	-	-	-	-
YKL176C	5.65821	1	0	0	-	-	Y	Y	Y	-	-	-	-	-
YLR332W	5.65821	4	1	0	-	-	Y	Y	Y	-	-	-	-	-
YML088W	5.65821	4	0	0	-	-	Y	Y	Y	-	-	-	-	-
YBR185C	5.64386	5	0	0	-	-	Y	Y	Y	-	-	-	-	-
YDR031W	5.64386	5	0	0	-	-	Y	Y	Y	-	-	-	-	-
YDR297W	5.64386	1	5	0	-	-	Y	Y	Y	-	-	-	-	-
YDR339C	5.64386	3	0	0	-	-	Y	Y	Y	-	-	-	-	-
YER100W	5.64386	4	0	0	-	-	Y	Y	Y	-	-	-	-	-
YHR051W	5.64386	5	0	0	-	-	Y	Y	Y	-	-	-	-	-
YHR082C	5.64386	2	1	0	-	-	Y	Y	Y	-	-	-	-	-
YJL101C	5.64386	3	3	0	-	-	Y	Y	Y	-	-	-	-	-
YOR253W	5.64386	1	1	0	-	-	Y	Y	Y	-	-	-	-	-
YAL016W	5.62936	4	0	0	-	-	Y	Y	Y	-	-	-	-	-
YDR056C	5.62936	5	0	0	-	-	Y	Y	Y	-	-	-	-	-
YER071C	5.62936	7	0	0	-	-	Y	Y	Y	-	-	-	-	-
YIR016W	5.62936	1	1	0	-	-	Y	Y	Y	-	-	-	-	-
YLR314C	5.62936	1	0	0	-	-	Y	Y	Y	-	-	-	-	-
YML081W	5.62936	1	0	0	-	-	Y	Y	Y	-	-	-	-	-
YNL248C	5.62936	2	2	0	-	-	Y	Y	Y	-	-	-	-	-
YPR082C	5.62936	4	1	0	-	-	Y	Y	Y	-	-	-	-	-
YCR017C	5.61471	2	2	0	-	-	Y	Y	Y	-	-	-	-	-
YDR006C	5.61471	2	2	0	-	-	Y	Y	Y	-	-	-	-	-
YHR063C	5.61471	1	0	0	-	-	Y	Y	Y	-	-	-	-	-
YJR003C	5.61471	1	0	0	-	-	Y	Y	Y	-	-	-	-	-
YJR096W	5.61471	1	1	0	-	-	Y	Y	Y	-	-	-	-	-
YOR095C	5.61471	3	7	1	-	-	Y	Y	Y	-	-	-	-	-
YOR150W	5.61471	1	1	0	-	-	Y	Y	Y	-	-	-	-	-
YJL048C	5.59991	9	1	0	-	-	Y	Y	Y	-	-	-	-	-
YML072C	5.59991	7	0	0	-	-	Y	Y	Y	-	-	-	-	-
YMR238W	5.59991	2	0	0	-	-	Y	Y	Y	-	-	-	-	-
YOR272W	5.59991	3	1	0	-	-	Y	Y	Y	-	-	-	-	-
YPL208W	5.59991	2	2	0	-	-	Y	Y	Y	-	-	-	-	-
YPL262W	5.59991	3	0	0	-	-	Y	Y	Y	-	-	-	-	-
YBL017C	5.58496	3	0	0	-	-	Y	Y	Y	-	-	-	-	-
YGL187C	5.58496	4	1	0	-	-	Y	Y	Y	-	-	-	-	-
YGL226C-A	5.58496	1	0	0	-	-	Y	Y	Y	-	-	-	-	-
YHR052W	5.58496	1	0	0	-	-	Y	Y	Y	-	-	-	-	-
YJL184W	5.58496	3	1	0	-	-	Y	Y	Y	-	-	-	-	-
YKL008C	5.58496	5	7	1	-	-	Y	Y	Y	-	-	-	-	-
YLR312W-A	5.58496	2	1	0	-	-	Y	Y	Y	-	-	-	-	-
YBR281C	5.56986	1	0	0	-	-	Y	Y	Y	-	-	-	-	-
YER049W	5.56986	3	2	0	-	-	Y	Y	Y	-	-	-	-	-
YJL104W	5.56986	4	0	0	-	-	Y	Y	Y	-	-	-	-	-
YJR049C	5.56986	1	0	0	-	-	Y	Y	Y	-	-	-	-	-
YLR372W	5.56986	1	6	0	-	-	Y	Y	Y	-	-	-	-	-
YOR099W	5.56986	2	0	0	-	-	Y	Y	Y	-	-	-	-	-
YOR327C	5.56986	1	0	0	-	-	Y	Y	Y	-	-	-	-	-
YPR008W	5.56986	2	2	0	-	-	Y	Y	Y	-	-	-	-	-
YGL095C	5.55459	4	1	0	-	-	Y	Y	Y	-	-	-	-	-
YIL110W	5.55459	1	1	0	-	-	Y	Y	Y	-	-	-	-	-
YIL118W	5.55459	5	0	0	-	-	Y	Y	Y	-	-	-	-	-
YKR091W	5.55459	3	1	0	-	-	Y	Y	Y	-	-	-	-	-
YLR009W	5.55459	3	0	0	-	-	Y	Y	Y	-	-	-	-	-
YLR209C	5.55459	1	0	0	-	-	Y	Y	Y	-	-	-	-	-
YLR222C	5.55459	3	1	0	-	-	Y	Y	Y	-	-	-	-	-
YNL129W	5.55459	5	1	0	-	-	Y	Y	Y	-	-	-	-	-
YOR056C	5.55459	3	2	0	-	-	Y	Y	Y	-	-	-	-	-
YBR159W	5.53916	8	0	0	-	-	Y	Y	Y	-	-	-	-	-
YDR508C	5.53916	6	0	0	-	-	Y	Y	Y	-	-	-	-	-
YER070W	5.53916	6	6	1	-	-	Y	Y	Y	-	-	-	-	-
YGL039W	5.53916	1	3	0	-	-	Y	Y	Y	-	-	-	-	-
YHR081W	5.53916	3	6	0	-	-	Y	Y	Y	-	-	-	-	-
YHR170W	5.53916	1	3	0	-	-	Y	Y	Y	-	-	-	-	-
YJL097W	5.53916	1	1	0	-	-	Y	Y	Y	-	-	-	-	-
YJL134W	5.53916	5	1	1	-	-	Y	Y	Y	-	-	-	-	-
YOL030W	5.53916	3	2	0	-	-	Y	Y	Y	-	-	-	-	-
YOR294W	5.53916	1	1	0	-	-	Y	Y	Y	-	-	-	-	-
YPR098C	5.53916	1	1	0	-	-	Y	Y	Y	-	-	-	-	-
YGL029W	5.52356	1	2	0	-	-	-	Y	Y	-	-	-	-	-
YJL192C	5.52356	18	0	0	-	-	-	Y	Y	-	-	-	-	-
YJR008W	5.52356	1	10	0	-	-	-	Y	Y	-	-	-	-	-
YKL127W	5.52356	1	5	0	-	-	-	Y	Y	-	-	-	-	-
YLR438W	5.52356	5	20	2	-	-	-	Y	Y	-	-	-	-	-
YNL032W	5.52356	2	0	0	-	-	-	Y	Y	-	-	-	-	-
YNL191W	5.52356	1	0	0	-	-	-	Y	Y	-	-	-	-	-
YNL307C	5.52356	2	0	0	-	-	-	Y	Y	-	-	-	-	-
YPR004C	5.52356	2	4	0	-	-	-	Y	Y	-	-	-	-	-
YAR014C	5.50779	2	0	0	-	-	-	Y	Y	-	-	-	-	-
YDR041W	5.50779	5	0	0	-	-	-	Y	Y	-	-	-	-	-
YER171W	5.50779	1	0	0	-	-	-	Y	Y	-	-	-	-	-
YGR260W	5.50779	3	5	1	-	-	-	Y	Y	-	-	-	-	-
YHR195W	5.50779	5	2	0	-	-	-	Y	Y	-	-	-	-	-
YLR114C	5.50779	5	0	0	-	-	-	Y	Y	-	-	-	-	-
YOR185C	5.50779	1	0	0	-	-	-	Y	Y	-	-	-	-	-
YAL022C	5.49185	11	1	0	-	-	-	Y	Y	-	-	-	-	-
YHR005C	5.49185	4	3	1	-	-	-	Y	Y	-	-	-	-	-
YKL195W	5.49185	1	5	0	-	-	-	Y	Y	-	-	-	-	-
YLR390W	5.49185	1	0	0	-	-	-	Y	Y	-	-	-	-	-
YLR452C	5.49185	4	9	2	-	-	-	Y	Y	-	-	-	-	-
YOR094W	5.49185	10	1	0	-	-	-	Y	Y	-	-	-	-	-
YPL059W	5.49185	3	1	0	-	-	-	Y	Y	-	-	-	-	-
YPR172W	5.49185	1	0	0	-	-	-	Y	Y	-	-	-	-	-
YDL065C	5.47573	1	0	0	-	-	-	Y	Y	-	-	-	-	-
YDR354W	5.47573	1	5	0	-	-	-	Y	Y	-	-	-	-	-
YDR463W	5.47573	4	1	0	-	-	-	Y	Y	-	-	-	-	-
YER090W	5.47573	1	2	0	-	-	-	Y	Y	-	-	-	-	-
YLR050C	5.47573	1	1	0	-	-	-	Y	Y	-	-	-	-	-
YMR184W	5.47573	2	0	0	-	-	-	Y	Y	-	-	-	-	-
YNL094W	5.47573	2	0	0	-	-	-	Y	Y	-	-	-	-	-
YER026C	5.45943	2	2	0	-	-	-	Y	Y	-	-	-	-	-
YGR012W	5.45943	1	0	0	-	-	-	Y	Y	-	-	-	-	-
YJR127C	5.45943	5	1	0	-	-	-	Y	Y	-	-	-	-	-
YKR082W	5.45943	1	0	0	-	-	-	Y	Y	-	-	-	-	-
YLR107W	5.45943	2	0	0	-	-	-	Y	Y	-	-	-	-	-
YML041C	5.45943	1	1	0	-	-	-	Y	Y	-	-	-	-	-
YNL085W	5.45943	1	2	0	-	-	-	Y	Y	-	-	-	-	-
YPL177C	5.45943	3	4	0	-	-	-	Y	Y	-	-	-	-	-
YAL046C	5.44294	2	0	0	-	-	-	Y	Y	-	-	-	-	-
YBR282W	5.44294	1	1	0	-	-	-	Y	Y	-	-	-	-	-
YFL026W	5.44294	1	9	1	-	-	-	Y	Y	-	-	-	-	-
YGL005C	5.44294	3	0	0	-	-	-	Y	Y	-	-	-	-	-
YIL036W	5.44294	3	1	0	-	-	-	Y	Y	-	-	-	-	-
YLR410W	5.44294	1	0	0	-	-	-	Y	Y	-	-	-	-	-
YML057W	5.44294	2	1	0	-	-	-	Y	Y	-	-	-	-	-
YNL189W	5.44294	1	0	0	-	-	-	Y	Y	-	-	-	-	-
YDL057W	5.42626	1	0	0	-	-	-	Y	Y	-	-	-	-	-
YDL153C	5.42626	1	0	0	-	-	-	Y	Y	-	-	-	-	-
YHL007C	5.42626	1	0	0	-	-	-	Y	Y	-	-	-	-	-
YHR114W	5.42626	1	0	0	-	-	-	Y	Y	-	-	-	-	-
YHR152W	5.42626	5	1	0	-	-	-	Y	Y	-	-	-	-	-
YIL158W	5.42626	4	5	0	-	-	-	Y	Y	-	-	-	-	-
YJL039C	5.42626	2	0	0	-	-	-	Y	Y	-	-	-	-	-
YLL041C	5.42626	1	3	0	-	-	-	Y	Y	-	-	-	-	-
YLR204W	5.42626	1	0	0	-	-	-	Y	Y	-	-	-	-	-
YMR135C	5.42626	12	0	0	-	-	-	Y	Y	-	-	-	-	-
YNL001W	5.42626	4	1	0	-	-	-	Y	Y	-	-	-	-	-
YPL243W	5.42626	1	1	0	-	-	-	Y	Y	-	-	-	-	-
YDL018C	5.40939	7	0	0	-	-	-	Y	Y	-	-	-	-	-
YEL001C	5.40939	7	0	0	-	-	-	Y	Y	-	-	-	-	-
YER003C	5.40939	1	3	0	-	-	-	Y	Y	-	-	-	-	-
YGR173W	5.40939	1	1	0	-	-	-	Y	Y	-	-	-	-	-
YJL201W	5.40939	1	0	0	-	-	-	Y	Y	-	-	-	-	-
YML094W	5.40939	1	1	0	-	-	-	Y	Y	-	-	-	-	-
YML103C	5.40939	2	0	0	-	-	-	Y	Y	-	-	-	-	-
YMR070W	5.40939	9	1	0	-	-	-	Y	Y	-	-	-	-	-
YMR129W	5.40939	1	0	0	-	-	-	Y	Y	-	-	-	-	-
YOR075W	5.40939	5	0	0	-	-	-	Y	Y	-	-	-	-	-
YBL022C	5.39232	3	0	0	-	-	-	Y	Y	-	-	-	-	-
YBR214W	5.39232	3	6	0	-	-	-	Y	Y	-	-	-	-	-
YDR063W	5.39232	1	0	0	-	-	-	Y	Y	-	-	-	-	-
YDR253C	5.39232	1	1	0	-	-	-	Y	Y	-	-	-	-	-
YGR168C	5.39232	2	0	0	-	-	-	Y	Y	-	-	-	-	-
YJR109C	5.39232	4	0	0	-	-	-	Y	Y	-	-	-	-	-
YOR057W	5.39232	3	1	0	-	-	-	Y	Y	-	-	-	-	-
YBR204C	5.37504	2	0	0	-	-	-	Y	Y	-	-	-	-	-
YDL174C	5.37504	2	0	0	-	-	-	Y	Y	-	-	-	-	-
YDL182W	5.37504	3	3	0	-	-	-	Y	Y	-	-	-	-	-
YDR016C	5.37504	1	0	0	-	-	-	Y	Y	-	-	-	-	-
YDR324C	5.37504	5	1	0	-	-	-	Y	Y	-	-	-	-	-
YGR280C	5.37504	1	4	0	-	-	-	Y	Y	-	-	-	-	-
YIL004C	5.37504	2	0	0	-	-	-	Y	Y	-	-	-	-	-
YLR059C	5.37504	1	0	0	-	-	-	Y	Y	-	-	-	-	-
YLR413W	5.37504	5	5	0	-	-	-	Y	Y	-	-	-	-	-
YNL049C	5.37504	1	0	0	-	-	-	Y	Y	-	-	-	-	-
YNR050C	5.37504	8	4	0	-	-	-	Y	Y	-	-	-	-	-
YOR357C	5.37504	2	0	0	-	-	-	Y	Y	-	-	-	-	-
YAL039C	5.35755	1	0	0	-	-	-	Y	Y	-	-	-	-	-
YAL053W	5.35755	7	0	0	-	-	-	Y	Y	-	-	-	-	-
YDR115W	5.35755	4	4	0	-	-	-	Y	Y	-	-	-	-	-
YDR127W	5.35755	3	0	0	-	-	-	Y	Y	-	-	-	-	-
YER145C	5.35755	4	11	1	-	-	-	Y	Y	-	-	-	-	-
YLR172C	5.35755	1	3	0	-	-	-	Y	Y	-	-	-	-	-
YLR214W	5.35755	2	39	0	-	-	-	Y	Y	-	-	-	-	-
YNL141W	5.35755	2	2	0	-	-	-	Y	Y	-	-	-	-	-
YNR018W	5.35755	8	1	0	-	-	-	Y	Y	-	-	-	-	-
YOR106W	5.35755	3	1	0	-	-	-	Y	Y	-	-	-	-	-
YDL069C	5.33985	1	0	0	-	-	-	Y	Y	-	-	-	-	-
YDR294C	5.33985	7	2	0	-	-	-	Y	Y	-	-	-	-	-
YER168C	5.33985	1	0	0	-	-	-	Y	Y	-	-	-	-	-
YLR089C	5.33985	3	9	0	-	-	-	Y	Y	-	-	-	-	-
YBR087W	5.32193	2	1	0	-	-	-	Y	Y	-	-	-	-	-
YDL193W	5.32193	3	0	0	-	-	-	Y	Y	-	-	-	-	-
YDR165W	5.32193	5	0	0	-	-	-	Y	Y	-	-	-	-	-
YIL014W	5.32193	10	0	0	-	-	-	Y	Y	-	-	-	-	-
YJL186W	5.32193	6	0	0	-	-	-	Y	Y	-	-	-	-	-
YKL039W	5.32193	7	0	0	-	-	-	Y	Y	-	-	-	-	-
YKL140W	5.32193	2	0	0	-	-	-	Y	Y	-	-	-	-	-
YML085C	5.32193	1	3	0	-	-	-	Y	Y	-	-	-	-	-
YML120C	5.32193	3	1	0	-	-	-	Y	Y	-	-	-	-	-
YMR090W	5.32193	2	2	0	-	-	-	Y	Y	-	-	-	-	-
YOR207C	5.32193	1	0	0	-	-	-	Y	Y	-	-	-	-	-
YBL055C	5.30378	1	1	0	-	-	-	Y	Y	-	-	-	-	-
YBL059C-A	5.30378	1	0	0	-	-	-	Y	Y	-	-	-	-	-
YBR062C	5.30378	1	2	0	-	-	-	Y	Y	-	-	-	-	-
YDL039C	5.30378	2	3	0	-	-	-	Y	Y	-	-	-	-	-
YDR101C	5.30378	1	2	0	-	-	-	Y	Y	-	-	-	-	-
YLR055C	5.30378	8	1	0	-	-	-	Y	Y	-	-	-	-	-
YML131W	5.30378	8	3	0	-	-	-	Y	Y	-	-	-	-	-
YPR115W	5.30378	1	1	0	-	-	-	Y	Y	-	-	-	-	-
YDL045W-A	5.2854	7	0	0	-	-	-	Y	Y	-	-	-	-	-
YDR001C	5.2854	1	1	0	-	-	-	Y	Y	-	-	-	-	-
YDR289C	5.2854	1	0	0	-	-	-	Y	Y	-	-	-	-	-
YGL047W	5.2854	1	0	0	-	-	-	Y	Y	-	-	-	-	-
YHR207C	5.2854	1	0	0	-	-	-	Y	Y	-	-	-	-	-
YIR022W	5.2854	1	1	0	-	-	-	Y	Y	-	-	-	-	-
YLL043W	5.2854	1	0	0	-	-	-	Y	Y	-	-	-	-	-
YLR328W	5.2854	2	1	0	-	-	-	Y	Y	-	-	-	-	-
YMR152W	5.2854	1	0	0	-	-	-	Y	Y	-	-	-	-	-
YMR252C	5.2854	2	0	0	-	-	-	Y	Y	-	-	-	-	-
YNL121C	5.2854	1	0	0	-	-	-	Y	Y	-	-	-	-	-
YNL290W	5.2854	3	0	0	-	-	-	Y	Y	-	-	-	-	-
YNR051C	5.2854	1	1	0	-	-	-	Y	Y	-	-	-	-	-
YOL022C	5.2854	1	0	0	-	-	-	Y	Y	-	-	-	-	-
YOR257W	5.2854	1	1	0	-	-	-	Y	Y	-	-	-	-	-
YBL005W	5.26679	1	0	0	-	-	-	Y	Y	-	-	-	-	-
YGL207W	5.26679	1	0	0	-	-	-	Y	Y	-	-	-	-	-
YIL145C	5.26679	2	2	1	-	-	-	Y	Y	-	-	-	-	-
YKL151C	5.26679	4	3	0	-	-	-	Y	Y	-	-	-	-	-
YLR225C	5.26679	1	2	0	-	-	-	Y	Y	-	-	-	-	-
YPR118W	5.26679	2	0	0	-	-	-	Y	Y	-	-	-	-	-
YBR035C	5.24793	1	0	0	-	-	-	Y	Y	-	-	-	-	-
YBR046C	5.24793	2	0	0	-	-	-	Y	Y	-	-	-	-	-
YBR218C	5.24793	1	1	0	-	-	-	Y	Y	-	-	-	-	-
YDR073W	5.24793	3	0	0	-	-	-	Y	Y	-	-	-	-	-
YIR034C	5.24793	1	9	0	-	-	-	Y	Y	-	-	-	-	-
YLR130C	5.24793	1	2	1	-	-	-	Y	Y	-	-	-	-	-
YMR258C	5.24793	13	0	0	-	-	-	Y	Y	-	-	-	-	-
YMR269W	5.24793	1	0	0	-	-	-	Y	Y	-	-	-	-	-
YOL092W	5.24793	2	6	0	-	-	-	Y	Y	-	-	-	-	-
YAL025C	5.22882	1	5	0	-	-	-	Y	Y	-	-	-	-	-
YAL029C	5.22882	5	0	0	-	-	-	Y	Y	-	-	-	-	-
YIR026C	5.22882	1	3	0	-	-	-	Y	Y	-	-	-	-	-
YJL044C	5.22882	1	2	0	-	-	-	Y	Y	-	-	-	-	-
YJR001W	5.22882	2	1	0	-	-	-	Y	Y	-	-	-	-	-
YKR065C	5.22882	1	5	0	-	-	-	Y	Y	-	-	-	-	-
YNL154C	5.22882	2	0	0	-	-	-	Y	Y	-	-	-	-	-
YBR119W	5.20945	2	1	0	-	-	-	Y	Y	-	-	-	-	-
YDR084C	5.20945	15	1	0	-	-	-	Y	Y	-	-	-	-	-
YDR398W	5.20945	2	0	0	-	-	-	Y	Y	-	-	-	-	-
YER118C	5.20945	1	3	0	-	-	-	Y	Y	-	-	-	-	-
YGL120C	5.20945	1	3	0	-	-	-	Y	Y	-	-	-	-	-
YGL184C	5.20945	4	0	0	-	-	-	Y	Y	-	-	-	-	-
YGR147C	5.20945	1	0	0	-	-	-	Y	Y	-	-	-	-	-
YGR202C	5.20945	1	0	0	-	-	-	Y	Y	-	-	-	-	-
YHR012W	5.20945	2	0	0	-	-	-	Y	Y	-	-	-	-	-
YIL016W	5.20945	2	3	0	-	-	-	Y	Y	-	-	-	-	-
YJR051W	5.20945	2	1	0	-	-	-	Y	Y	-	-	-	-	-
YLR200W	5.20945	5	2	0	-	-	-	Y	Y	-	-	-	-	-
YLR252W	5.20945	1	4	0	-	-	-	Y	Y	-	-	-	-	-
YLR260W	5.20945	2	0	0	-	-	-	Y	Y	-	-	-	-	-
YMR035W	5.20945	2	1	1	-	-	-	Y	Y	-	-	-	-	-
YMR177W	5.20945	4	0	0	-	-	-	Y	Y	-	-	-	-	-
YDL064W	5.18982	1	0	0	-	-	-	Y	Y	-	-	-	-	-
YDR322C-A	5.18982	3	4	0	-	-	-	Y	Y	-	-	-	-	-
YDR370C	5.18982	8	1	0	-	-	-	Y	Y	-	-	-	-	-
YFR001W	5.18982	7	7	0	-	-	-	Y	Y	-	-	-	-	-
YGR252W	5.18982	1	0	0	-	-	-	Y	Y	-	-	-	-	-
YIL040W	5.18982	2	3	0	-	-	-	Y	Y	-	-	-	-	-
YJL212C	5.18982	4	4	0	-	-	-	Y	Y	-	-	-	-	-
YLR083C	5.18982	1	0	0	-	-	-	Y	Y	-	-	-	-	-
YMR193W	5.18982	12	0	0	-	-	-	Y	Y	-	-	-	-	-
YMR229C	5.18982	1	0	0	-	-	-	Y	Y	-	-	-	-	-
YMR290C	5.18982	2	1	0	-	-	-	Y	Y	-	-	-	-	-
YNL188W	5.18982	3	0	0	-	-	-	Y	Y	-	-	-	-	-
YNL207W	5.18982	1	0	0	-	-	-	Y	Y	-	-	-	-	-
YNL312W	5.18982	2	1	0	-	-	-	Y	Y	-	-	-	-	-
YOL103W	5.18982	2	0	0	-	-	-	Y	Y	-	-	-	-	-
YPL075W	5.18982	1	1	0	-	-	-	Y	Y	-	-	-	-	-
YDR245W	5.16993	4	0	0	-	-	-	Y	Y	-	-	-	-	-
YEL044W	5.16993	9	0	0	-	-	-	Y	Y	-	-	-	-	-
YHR136C	5.16993	4	18	0	-	-	-	Y	Y	-	-	-	-	-
YHR156C	5.16993	4	1	0	-	-	-	Y	Y	-	-	-	-	-
YHR181W	5.16993	2	2	0	-	-	-	Y	Y	-	-	-	-	-
YJR047C	5.16993	1	8	0	-	-	-	Y	Y	-	-	-	-	-
YKL043W	5.16993	1	16	0	-	-	-	Y	Y	-	-	-	-	-
YKL057C	5.16993	1	0	0	-	-	-	Y	Y	-	-	-	-	-
YNL212W	5.16993	3	0	0	-	-	-	Y	Y	-	-	-	-	-
YOL159C	5.16993	4	1	0	-	-	-	Y	Y	-	-	-	-	-
YOR208W	5.16993	1	0	0	-	-	-	Y	Y	-	-	-	-	-
YPL183C	5.16993	1	0	0	-	-	-	Y	Y	-	-	-	-	-
YBR251W	5.14975	2	1	0	-	-	-	Y	Y	-	-	-	-	-
YDL190C	5.14975	2	0	0	-	-	-	Y	Y	-	-	-	-	-
YDR028C	5.14975	2	0	0	-	-	-	Y	Y	-	-	-	-	-
YER011W	5.14975	6	0	0	-	-	-	Y	Y	-	-	-	-	-
YGL137W	5.14975	3	2	0	-	-	-	Y	Y	-	-	-	-	-
YGR187C	5.14975	3	2	0	-	-	-	Y	Y	-	-	-	-	-
YIL127C	5.14975	1	7	1	-	-	-	Y	Y	-	-	-	-	-
YJR010W	5.14975	1	0	0	-	-	-	Y	Y	-	-	-	-	-
YNR067C	5.14975	2	7	0	-	-	-	Y	Y	-	-	-	-	-
YPL049C	5.14975	1	3	0	-	-	-	Y	Y	-	-	-	-	-
YBL068W	5.12928	2	2	0	-	-	-	Y	Y	-	-	-	-	-
YBR273C	5.12928	2	2	0	-	-	-	Y	Y	-	-	-	-	-
YDL052C	5.12928	3	6	0	-	-	-	Y	Y	-	-	-	-	-
YDR296W	5.12928	1	0	0	-	-	-	Y	Y	-	-	-	-	-
YEL036C	5.12928	1	1	0	-	-	-	Y	Y	-	-	-	-	-
YFL014W	5.12928	2	15	1	-	-	-	Y	Y	-	-	-	-	-
YIL126W	5.12928	1	0	0	-	-	-	Y	Y	-	-	-	-	-
YJR012C	5.12928	2	0	0	-	-	-	Y	Y	-	-	-	-	-
YML025C	5.12928	3	0	0	-	-	-	Y	Y	-	-	-	-	-
YBL038W	5.10852	2	0	0	-	-	-	Y	Y	-	-	-	-	-
YDR079W	5.10852	3	0	0	-	-	-	Y	Y	-	-	-	-	-
YDR152W	5.10852	3	2	0	-	-	-	Y	Y	-	-	-	-	-
YFR016C	5.10852	2	0	0	-	-	-	Y	Y	-	-	-	-	-
YGL242C	5.10852	2	0	0	-	-	-	Y	Y	-	-	-	-	-
YIL134W	5.10852	1	3	0	-	-	-	Y	Y	-	-	-	-	-
YJL078C	5.10852	6	4	2	-	-	-	Y	Y	-	-	-	-	-
YKL143W	5.10852	2	3	0	-	-	-	Y	Y	-	-	-	-	-
YMR261C	5.10852	4	0	0	-	-	-	Y	Y	-	-	-	-	-
YNL004W	5.10852	2	0	0	-	-	-	Y	Y	-	-	-	-	-
YNL284C	5.10852	2	0	0	-	-	-	Y	Y	-	-	-	-	-
YOR157C	5.10852	1	0	0	-	-	-	Y	Y	-	-	-	-	-
YOR287C	5.10852	1	9	0	-	-	-	Y	Y	-	-	-	-	-
YPL204W	5.10852	2	1	0	-	-	-	Y	Y	-	-	-	-	-
YPR047W	5.10852	3	0	0	-	-	-	Y	Y	-	-	-	-	-
YPR067W	5.10852	1	0	0	-	-	-	Y	Y	-	-	-	-	-
YBL078C	5.08746	2	1	0	-	-	-	Y	Y	-	-	-	-	-
YDL181W	5.08746	1	0	0	-	-	-	Y	Y	-	-	-	-	-
YDL213C	5.08746	2	0	0	-	-	-	Y	Y	-	-	-	-	-
YDR061W	5.08746	3	0	0	-	-	-	Y	Y	-	-	-	-	-
YDR091C	5.08746	2	5	0	-	-	-	Y	Y	-	-	-	-	-
YER081W	5.08746	1	4	0	-	-	-	Y	Y	-	-	-	-	-
YHL027W	5.08746	4	1	0	-	-	-	Y	Y	-	-	-	-	-
YHR161C	5.08746	3	0	0	-	-	-	Y	Y	-	-	-	-	-
YJL029C	5.08746	1	0	0	-	-	-	Y	Y	-	-	-	-	-
YKR011C	5.08746	2	0	0	-	-	-	Y	Y	-	-	-	-	-
YLR088W	5.08746	1	0	0	-	-	-	Y	Y	-	-	-	-	-
YMR319C	5.08746	7	7	1	-	-	-	Y	Y	-	-	-	-	-
YNL005C	5.08746	2	0	0	-	-	-	Y	Y	-	-	-	-	-
YNL274C	5.08746	3	4	0	-	-	-	Y	Y	-	-	-	-	-
YDL160C	5.06609	3	0	0	-	-	-	Y	Y	-	-	-	-	-
YDR311W	5.06609	2	0	0	-	-	-	Y	Y	-	-	-	-	-
YGL223C	5.06609	1	0	0	-	-	-	Y	Y	-	-	-	-	-
YIL038C	5.06609	3	0	0	-	-	-	Y	Y	-	-	-	-	-
YJR063W	5.06609	1	4	0	-	-	-	Y	Y	-	-	-	-	-
YJR067C	5.06609	3	0	0	-	-	-	Y	Y	-	-	-	-	-
YKL059C	5.06609	3	2	0	-	-	-	Y	Y	-	-	-	-	-
YKR069W	5.06609	2	0	0	-	-	-	Y	Y	-	-	-	-	-
YLL040C	5.06609	1	0	0	-	-	-	Y	Y	-	-	-	-	-
YMR058W	5.06609	1	13	0	-	-	-	Y	Y	-	-	-	-	-
YMR170C	5.06609	2	5	0	-	-	-	Y	Y	-	-	-	-	-
YNL232W	5.06609	2	1	0	-	-	-	Y	Y	-	-	-	-	-
YPL215W	5.06609	2	0	0	-	-	-	Y	Y	-	-	-	-	-
YBR198C	5.04439	1	1	0	-	-	-	Y	Y	-	-	-	-	-
YCL005W	5.04439	1	0	0	-	-	-	Y	Y	-	-	-	-	-
YDR237W	5.04439	1	0	0	-	-	-	Y	Y	-	-	-	-	-
YDR368W	5.04439	5	0	0	-	-	-	Y	Y	-	-	-	-	-
YDR477W	5.04439	1	0	0	-	-	-	Y	Y	-	-	-	-	-
YEL007W	5.04439	7	0	0	-	-	-	Y	Y	-	-	-	-	-
YEL025C	5.04439	3	0	0	-	-	-	Y	Y	-	-	-	-	-
YER143W	5.04439	2	0	0	-	-	-	Y	Y	-	-	-	-	-
YGL058W	5.04439	1	0	0	-	-	-	Y	Y	-	-	-	-	-
YGR048W	5.04439	3	0	0	-	-	-	Y	Y	-	-	-	-	-
YGR281W	5.04439	1	0	0	-	-	-	Y	Y	-	-	-	-	-
YHR098C	5.04439	4	0	0	-	-	-	Y	Y	-	-	-	-	-
YNL087W	5.04439	5	0	0	-	-	-	Y	Y	-	-	-	-	-
YNL167C	5.04439	1	0	0	-	-	-	Y	Y	-	-	-	-	-
YNR055C	5.04439	1	3	0	-	-	-	Y	Y	-	-	-	-	-
YOL041C	5.04439	3	2	0	-	-	-	Y	Y	-	-	-	-	-
YOR115C	5.04439	7	0	0	-	-	-	Y	Y	-	-	-	-	-
YOR181W	5.04439	2	0	0	-	-	-	Y	Y	-	-	-	-	-
YPL127C	5.04439	3	0	0	-	-	-	Y	Y	-	-	-	-	-
YPR180W	5.04439	1	1	0	-	-	-	Y	Y	-	-	-	-	-
YAL041W	5.02237	1	0	0	-	-	-	Y	Y	-	-	-	-	-
YCL002C	5.02237	6	0	0	-	-	-	Y	Y	-	-	-	-	-
YCR020C-A	5.02237	3	1	0	-	-	-	Y	Y	-	-	-	-	-
YDR312W	5.02237	5	0	0	-	-	-	Y	Y	-	-	-	-	-
YDR476C	5.02237	1	1	0	-	-	-	Y	Y	-	-	-	-	-
YGR283C	5.02237	3	0	0	-	-	-	Y	Y	-	-	-	-	-
YIL070C	5.02237	2	3	0	-	-	-	Y	Y	-	-	-	-	-
YJL133W	5.02237	2	0	0	-	-	-	Y	Y	-	-	-	-	-
YKR056W	5.02237	2	1	0	-	-	-	Y	Y	-	-	-	-	-
YLL055W	5.02237	2	0	0	-	-	-	Y	Y	-	-	-	-	-
YLR181C	5.02237	1	0	0	-	-	-	Y	Y	-	-	-	-	-
YLR379W	5.02237	1	4	0	-	-	-	Y	Y	-	-	-	-	-
YLR384C	5.02237	1	0	0	-	-	-	Y	Y	-	-	-	-	-
YMR004W	5.02237	3	0	0	-	-	-	Y	Y	-	-	-	-	-
YOR001W	5.02237	1	1	0	-	-	-	Y	Y	-	-	-	-	-
YBR029C	5	5	0	0	-	-	-	Y	Y	-	-	-	-	-
YBR086C	5	2	2	0	-	-	-	Y	Y	-	-	-	-	-
YDR410C	5	2	3	1	-	-	-	Y	Y	-	-	-	-	-
YDR421W	5	1	1	1	-	-	-	Y	Y	-	-	-	-	-
YGR161C	5	1	3	0	-	-	-	Y	Y	-	-	-	-	-
YHR040W	5	1	1	0	-	-	-	Y	Y	-	-	-	-	-
YLR177W	5	3	1	0	-	-	-	Y	Y	-	-	-	-	-
YNL130C	5	5	0	0	-	-	-	Y	Y	-	-	-	-	-
YNL251C	5	2	0	0	-	-	-	Y	Y	-	-	-	-	-
YNL297C	5	1	0	0	-	-	-	Y	Y	-	-	-	-	-
YOR091W	5	2	1	0	-	-	-	Y	Y	-	-	-	-	-
YOR360C	5	2	1	0	-	-	-	Y	Y	-	-	-	-	-
YBR042C	4.97728	1	0	0	-	-	-	Y	Y	-	-	-	-	-
YBR074W	4.97728	1	1	0	-	-	-	Y	Y	-	-	-	-	-
YDR240C	4.97728	4	0	0	-	-	-	Y	Y	-	-	-	-	-
YEL043W	4.97728	1	0	0	-	-	-	Y	Y	-	-	-	-	-
YER068W	4.97728	5	1	0	-	-	-	Y	Y	-	-	-	-	-
YGL159W	4.97728	2	0	0	-	-	-	Y	Y	-	-	-	-	-
YGR239C	4.97728	1	1	0	-	-	-	Y	Y	-	-	-	-	-
YJL049W	4.97728	1	1	0	-	-	-	Y	Y	-	-	-	-	-
YKL119C	4.97728	1	1	0	-	-	-	Y	Y	-	-	-	-	-
YKL205W	4.97728	1	1	0	-	-	-	Y	Y	-	-	-	-	-
YML107C	4.97728	1	51	0	-	-	-	Y	Y	-	-	-	-	-
YMR259C	4.97728	2	0	0	-	-	-	Y	Y	-	-	-	-	-
YMR281W	4.97728	3	0	0	-	-	-	Y	Y	-	-	-	-	-
YOL072W	4.97728	2	0	0	-	-	-	Y	Y	-	-	-	-	-
YOR086C	4.97728	4	0	0	-	-	-	Y	Y	-	-	-	-	-
YOR148C	4.97728	6	2	0	-	-	-	Y	Y	-	-	-	-	-
YOR221C	4.97728	1	1	0	-	-	-	Y	Y	-	-	-	-	-
YOR252W	4.97728	1	3	0	-	-	-	Y	Y	-	-	-	-	-
YPL181W	4.97728	1	1	0	-	-	-	Y	Y	-	-	-	-	-
YPR056W	4.97728	1	0	0	-	-	-	Y	Y	-	-	-	-	-
YEL022W	4.9542	3	0	0	-	-	-	-	Y	-	-	-	-	-
YFR010W	4.9542	2	1	0	-	-	-	-	Y	-	-	-	-	-
YGR088W	4.9542	1	1	0	-	-	-	-	Y	-	-	-	-	-
YGR089W	4.9542	3	2	0	-	-	-	-	Y	-	-	-	-	-
YKL099C	4.9542	1	7	0	-	-	-	-	Y	-	-	-	-	-
YKR084C	4.9542	1	0	0	-	-	-	-	Y	-	-	-	-	-
YMR240C	4.9542	1	1	0	-	-	-	-	Y	-	-	-	-	-
YNL202W	4.9542	3	0	0	-	-	-	-	Y	-	-	-	-	-
YNL258C	4.9542	7	1	0	-	-	-	-	Y	-	-	-	-	-
YBR236C	4.93074	2	0	0	-	-	-	-	Y	-	-	-	-	-
YCR037C	4.93074	1	2	0	-	-	-	-	Y	-	-	-	-	-
YCR060W	4.93074	1	1	0	-	-	-	-	Y	-	-	-	-	-
YEL052W	4.93074	1	0	0	-	-	-	-	Y	-	-	-	-	-
YER112W	4.93074	8	1	0	-	-	-	-	Y	-	-	-	-	-
YGR246C	4.93074	1	1	0	-	-	-	-	Y	-	-	-	-	-
YIL065C	4.93074	1	0	0	-	-	-	-	Y	-	-	-	-	-
YKL015W	4.93074	7	2	1	-	-	-	-	Y	-	-	-	-	-
YKL104C	4.93074	1	1	0	-	-	-	-	Y	-	-	-	-	-
YLR336C	4.93074	1	0	0	-	-	-	-	Y	-	-	-	-	-
YLR418C	4.93074	2	0	0	-	-	-	-	Y	-	-	-	-	-
YMR043W	4.93074	2	2	0	-	-	-	-	Y	-	-	-	-	-
YNR053C	4.93074	1	2	0	-	-	-	-	Y	-	-	-	-	-
YOL026C	4.93074	3	2	0	-	-	-	-	Y	-	-	-	-	-
YOR275C	4.93074	1	0	0	-	-	-	-	Y	-	-	-	-	-
YPR105C	4.93074	3	0	0	-	-	-	-	Y	-	-	-	-	-
YPR169W	4.93074	1	0	0	-	-	-	-	Y	-	-	-	-	-
YBR017C	4.90689	1	0	0	-	-	-	-	Y	-	-	-	-	-
YBR235W	4.90689	1	0	0	-	-	-	-	Y	-	-	-	-	-
YBR290W	4.90689	1	3	1	-	-	-	-	Y	-	-	-	-	-
YDR167W	4.90689	1	1	0	-	-	-	-	Y	-	-	-	-	-
YDR329C	4.90689	1	1	0	-	-	-	-	Y	-	-	-	-	-
YGR084C	4.90689	8	0	0	-	-	-	-	Y	-	-	-	-	-
YHR037W	4.90689	1	2	1	-	-	-	-	Y	-	-	-	-	-
YMR189W	4.90689	3	12	1	-	-	-	-	Y	-	-	-	-	-
YMR270C	4.90689	2	1	0	-	-	-	-	Y	-	-	-	-	-
YNL046W	4.90689	1	0	0	-	-	-	-	Y	-	-	-	-	-
YOR138C	4.90689	14	0	0	-	-	-	-	Y	-	-	-	-	-
YPL132W	4.90689	1	1	0	-	-	-	-	Y	-	-	-	-	-
YDR054C	4.88264	1	0	0	-	-	-	-	Y	-	-	-	-	-
YGL093W	4.88264	1	0	0	-	-	-	-	Y	-	-	-	-	-
YHL013C	4.88264	5	0	0	-	-	-	-	Y	-	-	-	-	-
YIL119C	4.88264	14	1	0	-	-	-	-	Y	-	-	-	-	-
YKL139W	4.88264	1	1	0	-	-	-	-	Y	-	-	-	-	-
YOR322C	4.88264	1	0	0	-	-	-	-	Y	-	-	-	-	-
YPR139C	4.88264	4	0	0	-	-	-	-	Y	-	-	-	-	-
YBL011W	4.85798	1	1	0	-	-	-	-	Y	-	-	-	-	-
YBL036C	4.85798	1	0	0	-	-	-	-	Y	-	-	-	-	-
YBR110W	4.85798	11	0	0	-	-	-	-	Y	-	-	-	-	-
YCR059C	4.85798	1	3	0	-	-	-	-	Y	-	-	-	-	-
YER022W	4.85798	4	0	0	-	-	-	-	Y	-	-	-	-	-
YGL059W	4.85798	1	0	0	-	-	-	-	Y	-	-	-	-	-
YGL070C	4.85798	1	1	0	-	-	-	-	Y	-	-	-	-	-
YGL186C	4.85798	1	1	0	-	-	-	-	Y	-	-	-	-	-
YGL190C	4.85798	3	0	0	-	-	-	-	Y	-	-	-	-	-
YHR122W	4.85798	1	0	0	-	-	-	-	Y	-	-	-	-	-
YIL125W	4.85798	3	1	0	-	-	-	-	Y	-	-	-	-	-
YJR013W	4.85798	2	0	0	-	-	-	-	Y	-	-	-	-	-
YLR008C	4.85798	3	1	0	-	-	-	-	Y	-	-	-	-	-
YML036W	4.85798	1	0	0	-	-	-	-	Y	-	-	-	-	-
YMR033W	4.85798	1	1	0	-	-	-	-	Y	-	-	-	-	-
YNL038W	4.85798	5	0	0	-	-	-	-	Y	-	-	-	-	-
YOL004W	4.85798	1	0	0	-	-	-	-	Y	-	-	-	-	-
YOL058W	4.85798	2	13	2	-	-	-	-	Y	-	-	-	-	-
YOL148C	4.85798	2	0	0	-	-	-	-	Y	-	-	-	-	-
YOR165W	4.85798	1	0	0	-	-	-	-	Y	-	-	-	-	-
YPL188W	4.85798	6	1	0	-	-	-	-	Y	-	-	-	-	-
YPR184W	4.85798	4	1	0	-	-	-	-	Y	-	-	-	-	-
YAR027W	4.83289	1	2	0	-	-	-	-	Y	-	-	-	-	-
YBR112C	4.83289	3	0	0	-	-	-	-	Y	-	-	-	-	-
YBR142W	4.83289	1	3	0	-	-	-	-	Y	-	-	-	-	-
YDL189W	4.83289	2	0	0	-	-	-	-	Y	-	-	-	-	-
YDR034C	4.83289	1	1	0	-	-	-	-	Y	-	-	-	-	-
YDR217C	4.83289	1	1	0	-	-	-	-	Y	-	-	-	-	-
YDR308C	4.83289	2	1	0	-	-	-	-	Y	-	-	-	-	-
YER141W	4.83289	1	3	0	-	-	-	-	Y	-	-	-	-	-
YHR045W	4.83289	2	0	0	-	-	-	-	Y	-	-	-	-	-
YHR147C	4.83289	2	0	0	-	-	-	-	Y	-	-	-	-	-
YIL147C	4.83289	1	4	0	-	-	-	-	Y	-	-	-	-	-
YJL042W	4.83289	3	0	0	-	-	-	-	Y	-	-	-	-	-
YKL040C	4.83289	7	3	0	-	-	-	-	Y	-	-	-	-	-
YKR081C	4.83289	1	2	0	-	-	-	-	Y	-	-	-	-	-
YLL062C	4.83289	2	0	0	-	-	-	-	Y	-	-	-	-	-
YLR057W	4.83289	3	0	0	-	-	-	-	Y	-	-	-	-	-
YLR199C	4.83289	5	0	0	-	-	-	-	Y	-	-	-	-	-
YOL087C	4.83289	2	0	0	-	-	-	-	Y	-	-	-	-	-
YOR059C	4.83289	5	2	0	-	-	-	-	Y	-	-	-	-	-
YPL265W	4.83289	5	10	1	-	-	-	-	Y	-	-	-	-	-
YPR109W	4.83289	5	0	0	-	-	-	-	Y	-	-	-	-	-
YPR159W	4.83289	4	0	0	-	-	-	-	Y	-	-	-	-	-
YBL039C	4.80735	2	0	0	-	-	-	-	Y	-	-	-	-	-
YBR080C	4.80735	3	0	0	-	-	-	-	Y	-	-	-	-	-
YBR166C	4.80735	3	0	0	-	-	-	-	Y	-	-	-	-	-
YCL054W	4.80735	3	3	0	-	-	-	-	Y	-	-	-	-	-
YCR095C	4.80735	1	0	0	-	-	-	-	Y	-	-	-	-	-
YDL133W	4.80735	2	1	0	-	-	-	-	Y	-	-	-	-	-
YDR384C	4.80735	3	0	0	-	-	-	-	Y	-	-	-	-	-
YEL047C	4.80735	6	3	1	-	-	-	-	Y	-	-	-	-	-
YER061C	4.80735	2	1	0	-	-	-	-	Y	-	-	-	-	-
YGL062W	4.80735	3	9	2	-	-	-	-	Y	-	-	-	-	-
YHR123W	4.80735	4	1	0	-	-	-	-	Y	-	-	-	-	-
YIL157C	4.80735	1	2	0	-	-	-	-	Y	-	-	-	-	-
YIR002C	4.80735	1	0	0	-	-	-	-	Y	-	-	-	-	-
YML097C	4.80735	1	0	0	-	-	-	-	Y	-	-	-	-	-
YMR188C	4.80735	3	2	0	-	-	-	-	Y	-	-	-	-	-
YOR109W	4.80735	2	0	0	-	-	-	-	Y	-	-	-	-	-
YPL228W	4.80735	1	1	0	-	-	-	-	Y	-	-	-	-	-
YPR137W	4.80735	4	0	0	-	-	-	-	Y	-	-	-	-	-
YDL230W	4.78136	1	3	0	-	-	-	-	Y	-	-	-	-	-
YDR361C	4.78136	1	1	0	-	-	-	-	Y	-	-	-	-	-
YDR493W	4.78136	1	0	0	-	-	-	-	Y	-	-	-	-	-
YER035W	4.78136	1	2	0	-	-	-	-	Y	-	-	-	-	-
YER064C	4.78136	1	2	0	-	-	-	-	Y	-	-	-	-	-
YGL255W	4.78136	1	19	1	-	-	-	-	Y	-	-	-	-	-
YGR119C	4.78136	1	2	0	-	-	-	-	Y	-	-	-	-	-
YIL128W	4.78136	5	2	0	-	-	-	-	Y	-	-	-	-	-
YJR093C	4.78136	2	0	0	-	-	-	-	Y	-	-	-	-	-
YKL051W	4.78136	1	2	0	-	-	-	-	Y	-	-	-	-	-
YKL204W	4.78136	1	0	0	-	-	-	-	Y	-	-	-	-	-
YKR074W	4.78136	1	0	0	-	-	-	-	Y	-	-	-	-	-
YLR096W	4.78136	3	0	0	-	-	-	-	Y	-	-	-	-	-
YML069W	4.78136	2	0	0	-	-	-	-	Y	-	-	-	-	-
YMR302C	4.78136	2	0	0	-	-	-	-	Y	-	-	-	-	-
YNL219C	4.78136	2	0	0	-	-	-	-	Y	-	-	-	-	-
YOR321W	4.78136	1	2	0	-	-	-	-	Y	-	-	-	-	-
YPL206C	4.78136	2	0	0	-	-	-	-	Y	-	-	-	-	-
YPR101W	4.78136	1	0	0	-	-	-	-	Y	-	-	-	-	-
YPR198W	4.78136	9	0	0	-	-	-	-	Y	-	-	-	-	-
YBL059W	4.75489	8	1	0	-	-	-	-	Y	-	-	-	-	-
YDR120C	4.75489	1	5	0	-	-	-	-	Y	-	-	-	-	-
YDR280W	4.75489	1	0	0	-	-	-	-	Y	-	-	-	-	-
YER127W	4.75489	1	2	0	-	-	-	-	Y	-	-	-	-	-
YGL181W	4.75489	3	1	0	-	-	-	-	Y	-	-	-	-	-
YGR014W	4.75489	4	1	0	-	-	-	-	Y	-	-	-	-	-
YGR056W	4.75489	1	0	0	-	-	-	-	Y	-	-	-	-	-
YIL121W	4.75489	4	7	1	-	-	-	-	Y	-	-	-	-	-
YJR050W	4.75489	1	0	0	-	-	-	-	Y	-	-	-	-	-
YJR110W	4.75489	4	1	0	-	-	-	-	Y	-	-	-	-	-
YMR178W	4.75489	3	1	0	-	-	-	-	Y	-	-	-	-	-
YNL036W	4.75489	2	19	1	-	-	-	-	Y	-	-	-	-	-
YOL060C	4.75489	3	0	0	-	-	-	-	Y	-	-	-	-	-
YOL082W	4.75489	2	2	0	-	-	-	-	Y	-	-	-	-	-
YOR249C	4.75489	1	0	0	-	-	-	-	Y	-	-	-	-	-
YOR338W	4.75489	2	7	2	-	-	-	-	Y	-	-	-	-	-
YPL001W	4.75489	1	0	0	-	-	-	-	Y	-	-	-	-	-
YPL011C	4.75489	4	0	0	-	-	-	-	Y	-	-	-	-	-
YPL116W	4.75489	3	0	0	-	-	-	-	Y	-	-	-	-	-
YBR157C	4.72792	5	2	0	-	-	-	-	Y	-	-	-	-	-
YBR210W	4.72792	2	0	0	-	-	-	-	Y	-	-	-	-	-
YBR275C	4.72792	2	0	0	-	-	-	-	Y	-	-	-	-	-
YDL089W	4.72792	7	0	0	-	-	-	-	Y	-	-	-	-	-
YDL195W	4.72792	1	0	0	-	-	-	-	Y	-	-	-	-	-
YDR150W	4.72792	3	0	0	-	-	-	-	Y	-	-	-	-	-
YDR405W	4.72792	1	0	0	-	-	-	-	Y	-	-	-	-	-
YGL256W	4.72792	3	0	0	-	-	-	-	Y	-	-	-	-	-
YLL028W	4.72792	1	0	0	-	-	-	-	Y	-	-	-	-	-
YLR033W	4.72792	1	1	0	-	-	-	-	Y	-	-	-	-	-
YLR243W	4.72792	5	0	0	-	-	-	-	Y	-	-	-	-	-
YOL088C	4.72792	1	1	0	-	-	-	-	Y	-	-	-	-	-
YOR039W	4.72792	2	2	0	-	-	-	-	Y	-	-	-	-	-
YOR090C	4.72792	2	0	0	-	-	-	-	Y	-	-	-	-	-
YBR070C	4.70044	5	2	1	-	-	-	-	Y	-	-	-	-	-
YBR102C	4.70044	4	0	0	-	-	-	-	Y	-	-	-	-	-
YBR115C	4.70044	1	0	0	-	-	-	-	Y	-	-	-	-	-
YBR160W	4.70044	2	0	0	-	-	-	-	Y	-	-	-	-	-
YBR179C	4.70044	3	1	0	-	-	-	-	Y	-	-	-	-	-
YDL099W	4.70044	2	0	0	-	-	-	-	Y	-	-	-	-	-
YDR068W	4.70044	2	2	0	-	-	-	-	Y	-	-	-	-	-
YDR080W	4.70044	5	1	0	-	-	-	-	Y	-	-	-	-	-
YDR085C	4.70044	4	0	0	-	-	-	-	Y	-	-	-	-	-
YDR330W	4.70044	1	0	0	-	-	-	-	Y	-	-	-	-	-
YER105C	4.70044	1	0	0	-	-	-	-	Y	-	-	-	-	-
YIL136W	4.70044	1	1	0	-	-	-	-	Y	-	-	-	-	-
YJL030W	4.70044	2	0	0	-	-	-	-	Y	-	-	-	-	-
YKL129C	4.70044	1	0	0	-	-	-	-	Y	-	-	-	-	-
YLL033W	4.70044	3	0	0	-	-	-	-	Y	-	-	-	-	-
YLR068W	4.70044	2	6	0	-	-	-	-	Y	-	-	-	-	-
YLR240W	4.70044	5	0	0	-	-	-	-	Y	-	-	-	-	-
YML070W	4.70044	1	1	0	-	-	-	-	Y	-	-	-	-	-
YMR016C	4.70044	5	1	0	-	-	-	-	Y	-	-	-	-	-
YNL221C	4.70044	2	0	0	-	-	-	-	Y	-	-	-	-	-
YOL063C	4.70044	1	0	0	-	-	-	-	Y	-	-	-	-	-
YOR256C	4.70044	1	0	0	-	-	-	-	Y	-	-	-	-	-
YOR265W	4.70044	5	2	0	-	-	-	-	Y	-	-	-	-	-
YOR355W	4.70044	2	4	0	-	-	-	-	Y	-	-	-	-	-
YPL051W	4.70044	4	2	0	-	-	-	-	Y	-	-	-	-	-
YPL098C	4.70044	1	1	0	-	-	-	-	Y	-	-	-	-	-
YPL122C	4.70044	1	0	0	-	-	-	-	Y	-	-	-	-	-
YBR176W	4.67243	1	0	0	-	-	-	-	Y	-	-	-	-	-
YBR293W	4.67243	1	0	0	-	-	-	-	Y	-	-	-	-	-
YCR077C	4.67243	1	3	0	-	-	-	-	Y	-	-	-	-	-
YDL027C	4.67243	2	0	0	-	-	-	-	Y	-	-	-	-	-
YDR527W	4.67243	1	0	0	-	-	-	-	Y	-	-	-	-	-
YGL099W	4.67243	1	1	0	-	-	-	-	Y	-	-	-	-	-
YGR035C	4.67243	2	9	0	-	-	-	-	Y	-	-	-	-	-
YGR261C	4.67243	1	1	0	-	-	-	-	Y	-	-	-	-	-
YIL056W	4.67243	4	0	0	-	-	-	-	Y	-	-	-	-	-
YMR169C	4.67243	1	2	0	-	-	-	-	Y	-	-	-	-	-
YNL100W	4.67243	2	0	0	-	-	-	-	Y	-	-	-	-	-
YNL262W	4.67243	1	0	0	-	-	-	-	Y	-	-	-	-	-
YNR014W	4.67243	2	0	0	-	-	-	-	Y	-	-	-	-	-
YOR242C	4.67243	1	0	0	-	-	-	-	Y	-	-	-	-	-
YBR012C	4.64386	4	0	0	-	-	-	-	Y	-	-	-	-	-
YDL005C	4.64386	2	0	0	-	-	-	-	Y	-	-	-	-	-
YDL063C	4.64386	2	2	0	-	-	-	-	Y	-	-	-	-	-
YDR279W	4.64386	13	0	0	-	-	-	-	Y	-	-	-	-	-
YDR416W	4.64386	2	0	0	-	-	-	-	Y	-	-	-	-	-
YDR533C	4.64386	2	2	0	-	-	-	-	Y	-	-	-	-	-
YER122C	4.64386	2	0	0	-	-	-	-	Y	-	-	-	-	-
YER164W	4.64386	1	0	0	-	-	-	-	Y	-	-	-	-	-
YGR009C	4.64386	2	0	0	-	-	-	-	Y	-	-	-	-	-
YGR100W	4.64386	3	0	0	-	-	-	-	Y	-	-	-	-	-
YGR128C	4.64386	1	1	0	-	-	-	-	Y	-	-	-	-	-
YGR266W	4.64386	1	0	0	-	-	-	-	Y	-	-	-	-	-
YGR268C	4.64386	3	1	0	-	-	-	-	Y	-	-	-	-	-
YHR149C	4.64386	4	0	0	-	-	-	-	Y	-	-	-	-	-
YJL006C	4.64386	2	1	0	-	-	-	-	Y	-	-	-	-	-
YJR103W	4.64386	1	0	0	-	-	-	-	Y	-	-	-	-	-
YKL148C	4.64386	4	0	0	-	-	-	-	Y	-	-	-	-	-
YKR093W	4.64386	5	41	1	-	-	-	-	Y	-	-	-	-	-
YML104C	4.64386	1	0	0	-	-	-	-	Y	-	-	-	-	-
YMR054W	4.64386	1	1	0	-	-	-	-	Y	-	-	-	-	-
YOR065W	4.64386	1	5	0	-	-	-	-	Y	-	-	-	-	-
YOR284W	4.64386	1	0	0	-	-	-	-	Y	-	-	-	-	-
YOR342C	4.64386	2	2	0	-	-	-	-	Y	-	-	-	-	-
YPL124W	4.64386	3	0	0	-	-	-	-	Y	-	-	-	-	-
YBR229C	4.61471	5	0	0	-	-	-	-	Y	-	-	-	-	-
YDL047W	4.61471	2	0	0	-	-	-	-	Y	-	-	-	-	-
YDR423C	4.61471	1	0	0	-	-	-	-	Y	-	-	-	-	-
YDR449C	4.61471	5	0	0	-	-	-	-	Y	-	-	-	-	-
YER166W	4.61471	1	0	0	-	-	-	-	Y	-	-	-	-	-
YFL001W	4.61471	1	1	0	-	-	-	-	Y	-	-	-	-	-
YHR115C	4.61471	1	2	0	-	-	-	-	Y	-	-	-	-	-
YIL090W	4.61471	1	2	1	-	-	-	-	Y	-	-	-	-	-
YIR003W	4.61471	1	1	0	-	-	-	-	Y	-	-	-	-	-
YJL036W	4.61471	1	0	0	-	-	-	-	Y	-	-	-	-	-
YJR059W	4.61471	1	1	0	-	-	-	-	Y	-	-	-	-	-
YJR062C	4.61471	1	0	0	-	-	-	-	Y	-	-	-	-	-
YLR220W	4.61471	3	0	0	-	-	-	-	Y	-	-	-	-	-
YLR266C	4.61471	1	1	0	-	-	-	-	Y	-	-	-	-	-
YLR343W	4.61471	2	5	1	-	-	-	-	Y	-	-	-	-	-
YMR267W	4.61471	4	0	0	-	-	-	-	Y	-	-	-	-	-
YNL308C	4.61471	1	2	0	-	-	-	-	Y	-	-	-	-	-
YNR054C	4.61471	11	1	0	-	-	-	-	Y	-	-	-	-	-
YOR147W	4.61471	1	0	0	-	-	-	-	Y	-	-	-	-	-
YPL146C	4.61471	1	3	0	-	-	-	-	Y	-	-	-	-	-
YBR279W	4.58496	1	6	0	-	-	-	-	Y	-	-	-	-	-
YDL206W	4.58496	1	2	0	-	-	-	-	Y	-	-	-	-	-
YDR322W	4.58496	4	0	0	-	-	-	-	Y	-	-	-	-	-
YER028C	4.58496	3	1	0	-	-	-	-	Y	-	-	-	-	-
YFL009W	4.58496	1	0	0	-	-	-	-	Y	-	-	-	-	-
YHR102W	4.58496	1	0	0	-	-	-	-	Y	-	-	-	-	-
YIL083C	4.58496	2	0	0	-	-	-	-	Y	-	-	-	-	-
YKL163W	4.58496	3	5	0	-	-	-	-	Y	-	-	-	-	-
YKL203C	4.58496	5	1	0	-	-	-	-	Y	-	-	-	-	-
YMR125W	4.58496	10	0	0	-	-	-	-	Y	-	-	-	-	-
YMR236W	4.58496	1	1	0	-	-	-	-	Y	-	-	-	-	-
YMR265C	4.58496	2	0	0	-	-	-	-	Y	-	-	-	-	-
YMR266W	4.58496	2	4	0	-	-	-	-	Y	-	-	-	-	-
YNL161W	4.58496	1	1	0	-	-	-	-	Y	-	-	-	-	-
YOL003C	4.58496	1	0	0	-	-	-	-	Y	-	-	-	-	-
YOR251C	4.58496	1	0	0	-	-	-	-	Y	-	-	-	-	-
YOR367W	4.58496	7	0	0	-	-	-	-	Y	-	-	-	-	-
YPL230W	4.58496	6	1	0	-	-	-	-	Y	-	-	-	-	-
YPL252C	4.58496	2	1	0	-	-	-	-	Y	-	-	-	-	-
YAL040C	4.55459	5	3	1	-	-	-	-	Y	-	-	-	-	-
YBR077C	4.55459	7	1	0	-	-	-	-	Y	-	-	-	-	-
YBR135W	4.55459	3	0	0	-	-	-	-	Y	-	-	-	-	-
YCL004W	4.55459	1	0	0	-	-	-	-	Y	-	-	-	-	-
YDR145W	4.55459	8	0	0	-	-	-	-	Y	-	-	-	-	-
YDR261C	4.55459	3	0	0	-	-	-	-	Y	-	-	-	-	-
YER125W	4.55459	8	0	0	-	-	-	-	Y	-	-	-	-	-
YFL002C	4.55459	1	0	0	-	-	-	-	Y	-	-	-	-	-
YHL004W	4.55459	1	1	0	-	-	-	-	Y	-	-	-	-	-
YHR062C	4.55459	2	0	0	-	-	-	-	Y	-	-	-	-	-
YHR204W	4.55459	3	2	0	-	-	-	-	Y	-	-	-	-	-
YIL098C	4.55459	2	1	0	-	-	-	-	Y	-	-	-	-	-
YJL024C	4.55459	2	0	0	-	-	-	-	Y	-	-	-	-	-
YJL145W	4.55459	6	1	0	-	-	-	-	Y	-	-	-	-	-
YJR112W	4.55459	2	2	0	-	-	-	-	Y	-	-	-	-	-
YKR095W	4.55459	2	0	0	-	-	-	-	Y	-	-	-	-	-
YLR023C	4.55459	8	0	0	-	-	-	-	Y	-	-	-	-	-
YML093W	4.55459	1	3	0	-	-	-	-	Y	-	-	-	-	-
YNL103W	4.55459	6	0	0	-	-	-	-	Y	-	-	-	-	-
YNL183C	4.55459	1	1	0	-	-	-	-	Y	-	-	-	-	-
YOL002C	4.55459	1	5	0	-	-	-	-	Y	-	-	-	-	-
YOR173W	4.55459	1	0	0	-	-	-	-	Y	-	-	-	-	-
YPL207W	4.55459	3	2	0	-	-	-	-	Y	-	-	-	-	-
YBR211C	4.52356	1	0	0	-	-	-	-	Y	-	-	-	-	-
YCL055W	4.52356	2	4	0	-	-	-	-	Y	-	-	-	-	-
YDL060W	4.52356	4	0	0	-	-	-	-	Y	-	-	-	-	-
YDR286C	4.52356	6	0	0	-	-	-	-	Y	-	-	-	-	-
YDR310C	4.52356	2	1	0	-	-	-	-	Y	-	-	-	-	-
YDR411C	4.52356	1	0	0	-	-	-	-	Y	-	-	-	-	-
YGL206C	4.52356	1	0	0	-	-	-	-	Y	-	-	-	-	-
YGR117C	4.52356	4	0	0	-	-	-	-	Y	-	-	-	-	-
YHR103W	4.52356	1	2	0	-	-	-	-	Y	-	-	-	-	-
YHR194W	4.52356	16	0	0	-	-	-	-	Y	-	-	-	-	-
YIL135C	4.52356	4	1	0	-	-	-	-	Y	-	-	-	-	-
YIL149C	4.52356	6	0	0	-	-	-	-	Y	-	-	-	-	-
YJL013C	4.52356	2	0	0	-	-	-	-	Y	-	-	-	-	-
YJL060W	4.52356	5	0	0	-	-	-	-	Y	-	-	-	-	-
YJL069C	4.52356	1	1	0	-	-	-	-	Y	-	-	-	-	-
YJR042W	4.52356	2	0	0	-	-	-	-	Y	-	-	-	-	-
YJR134C	4.52356	2	2	0	-	-	-	-	Y	-	-	-	-	-
YKR022C	4.52356	2	3	0	-	-	-	-	Y	-	-	-	-	-
YLR112W	4.52356	4	0	0	-	-	-	-	Y	-	-	-	-	-
YMR034C	4.52356	2	2	1	-	-	-	-	Y	-	-	-	-	-
YMR171C	4.52356	1	1	0	-	-	-	-	Y	-	-	-	-	-
YMR222C	4.52356	1	1	0	-	-	-	-	Y	-	-	-	-	-
YMR304C-A	4.52356	5	0	0	-	-	-	-	Y	-	-	-	-	-
YNL041C	4.52356	1	0	0	-	-	-	-	Y	-	-	-	-	-
YNL288W	4.52356	3	2	1	-	-	-	-	Y	-	-	-	-	-
YBL004W	4.49185	2	1	0	-	-	-	-	-	-	-	-	-	Y
YCR083W	4.49185	5	0	0	-	-	-	-	-	-	-	-	-	Y
YDR266C	4.49185	1	2	0	-	-	-	-	-	-	-	-	-	Y
YDR307W	4.49185	3	0	0	-	-	-	-	-	-	-	-	-	Y
YDR453C	4.49185	2	2	0	-	-	-	-	-	-	-	-	-	Y
YEL012W	4.49185	5	1	0	-	-	-	-	-	-	-	-	-	Y
YEL018W	4.49185	1	0	0	-	-	-	-	-	-	-	-	-	Y
YGL066W	4.49185	1	0	0	-	-	-	-	-	-	-	-	-	Y
YGL084C	4.49185	1	0	0	-	-	-	-	-	-	-	-	-	Y
YGR111W	4.49185	1	0	0	-	-	-	-	-	-	-	-	-	Y
YGR277C	4.49185	3	0	0	-	-	-	-	-	-	-	-	-	Y
YHL008C	4.49185	2	1	0	-	-	-	-	-	-	-	-	-	Y
YHR099W	4.49185	4	1	0	-	-	-	-	-	-	-	-	-	Y
YJL176C	4.49185	1	0	0	-	-	-	-	-	-	-	-	-	Y
YKR046C	4.49185	1	0	0	-	-	-	-	-	-	-	-	-	Y
YKR060W	4.49185	3	0	0	-	-	-	-	-	-	-	-	-	Y
YLL011W	4.49185	2	0	0	-	-	-	-	-	-	-	-	-	Y
YLR397C	4.49185	5	1	0	-	-	-	-	-	-	-	-	-	Y
YML111W	4.49185	4	0	0	-	-	-	-	-	-	-	-	-	Y
YMR199W	4.49185	5	3	0	-	-	-	-	-	-	-	-	-	Y
YNL022C	4.49185	2	0	0	-	-	-	-	-	-	-	-	-	Y
YNL040W	4.49185	1	1	0	-	-	-	-	-	-	-	-	-	Y
YNL078W	4.49185	4	0	0	-	-	-	-	-	-	-	-	-	Y
YNL222W	4.49185	1	0	0	-	-	-	-	-	-	-	-	-	Y
YOL116W	4.49185	4	1	0	-	-	-	-	-	-	-	-	-	Y
YOR236W	4.49185	20	0	0	-	-	-	-	-	-	-	-	-	Y
YPL002C	4.49185	1	0	0	-	-	-	-	-	-	-	-	-	Y
YPL012W	4.49185	2	1	0	-	-	-	-	-	-	-	-	-	Y
YPL043W	4.49185	2	1	0	-	-	-	-	-	-	-	-	-	Y
YAL019W	4.45943	1	0	0	-	-	-	-	-	-	-	-	-	Y
YBL033C	4.45943	4	0	0	-	-	-	-	-	-	-	-	-	Y
YBL042C	4.45943	2	5	0	-	-	-	-	-	-	-	-	-	Y
YBR059C	4.45943	1	1	0	-	-	-	-	-	-	-	-	-	Y
YBR081C	4.45943	1	0	0	-	-	-	-	-	-	-	-	-	Y
YBR217W	4.45943	2	0	0	-	-	-	-	-	-	-	-	-	Y
YDL058W	4.45943	6	0	0	-	-	-	-	-	-	-	-	-	Y
YDR232W	4.45943	1	0	0	-	-	-	-	-	-	-	-	-	Y
YDR473C	4.45943	10	1	0	-	-	-	-	-	-	-	-	-	Y
YDR504C	4.45943	1	1	0	-	-	-	-	-	-	-	-	-	Y
YGR125W	4.45943	2	0	0	-	-	-	-	-	-	-	-	-	Y
YHL047C	4.45943	2	6	0	-	-	-	-	-	-	-	-	-	Y
YHR086W	4.45943	2	0	0	-	-	-	-	-	-	-	-	-	Y
YHR154W	4.45943	2	1	0	-	-	-	-	-	-	-	-	-	Y
YJL094C	4.45943	4	1	0	-	-	-	-	-	-	-	-	-	Y
YKL041W	4.45943	1	1	0	-	-	-	-	-	-	-	-	-	Y
YKL073W	4.45943	1	1	0	-	-	-	-	-	-	-	-	-	Y
YKL146W	4.45943	4	0	0	-	-	-	-	-	-	-	-	-	Y
YKL168C	4.45943	1	0	0	-	-	-	-	-	-	-	-	-	Y
YLL053C	4.45943	3	2	0	-	-	-	-	-	-	-	-	-	Y
YML023C	4.45943	1	0	0	-	-	-	-	-	-	-	-	-	Y
YML038C	4.45943	1	0	0	-	-	-	-	-	-	-	-	-	Y
YMR018W	4.45943	3	0	0	-	-	-	-	-	-	-	-	-	Y
YMR239C	4.45943	2	1	0	-	-	-	-	-	-	-	-	-	Y
YNL102W	4.45943	1	0	0	-	-	-	-	-	-	-	-	-	Y
YNL213C	4.45943	3	0	0	-	-	-	-	-	-	-	-	-	Y
YNL257C	4.45943	1	2	0	-	-	-	-	-	-	-	-	-	Y
YOR038C	4.45943	2	1	0	-	-	-	-	-	-	-	-	-	Y
YOR239W	4.45943	4	1	0	-	-	-	-	-	-	-	-	-	Y
YOR306C	4.45943	2	9	1	-	-	-	-	-	-	-	-	-	Y
YOR320C	4.45943	1	0	0	-	-	-	-	-	-	-	-	-	Y
YPR140W	4.45943	4	2	0	-	-	-	-	-	-	-	-	-	Y
YAR002W	4.42626	3	0	0	-	-	-	-	-	-	-	-	-	Y
YCR003W	4.42626	1	0	0	-	-	-	-	-	-	-	-	-	Y
YCR057C	4.42626	2	0	0	-	-	-	-	-	-	-	-	-	Y
YDL108W	4.42626	2	0	0	-	-	-	-	-	-	-	-	-	Y
YDL113C	4.42626	1	0	0	-	-	-	-	-	-	-	-	-	Y
YDR088C	4.42626	2	0	0	-	-	-	-	-	-	-	-	-	Y
YDR159W	4.42626	1	0	0	-	-	-	-	-	-	-	-	-	Y
YDR183W	4.42626	3	0	0	-	-	-	-	-	-	-	-	-	Y
YDR332W	4.42626	1	1	0	-	-	-	-	-	-	-	-	-	Y
YDR375C	4.42626	3	0	0	-	-	-	-	-	-	-	-	-	Y
YGR258C	4.42626	2	0	0	-	-	-	-	-	-	-	-	-	Y
YHR142W	4.42626	6	0	0	-	-	-	-	-	-	-	-	-	Y
YKL098W	4.42626	1	1	0	-	-	-	-	-	-	-	-	-	Y
YLL027W	4.42626	6	1	0	-	-	-	-	-	-	-	-	-	Y
YLR275W	4.42626	2	1	0	-	-	-	-	-	-	-	-	-	Y
YLR382C	4.42626	3	0	0	-	-	-	-	-	-	-	-	-	Y
YLR459W	4.42626	1	1	0	-	-	-	-	-	-	-	-	-	Y
YMR073C	4.42626	1	0	0	-	-	-	-	-	-	-	-	-	Y
YMR215W	4.42626	4	3	0	-	-	-	-	-	-	-	-	-	Y
YNL009W	4.42626	2	1	0	-	-	-	-	-	-	-	-	-	Y
YNL029C	4.42626	4	0	0	-	-	-	-	-	-	-	-	-	Y
YNL271C	4.42626	2	0	0	-	-	-	-	-	-	-	-	-	Y
YOR143C	4.42626	1	0	0	-	-	-	-	-	-	-	-	-	Y
YPL115C	4.42626	1	0	0	-	-	-	-	-	-	-	-	-	Y
YBL016W	4.39232	3	2	0	-	-	-	-	-	-	-	-	-	Y
YBR060C	4.39232	4	0	0	-	-	-	-	-	-	-	-	-	Y
YBR183W	4.39232	2	3	0	-	-	-	-	-	-	-	-	-	Y
YDL093W	4.39232	1	0	0	-	-	-	-	-	-	-	-	-	Y
YDL115C	4.39232	6	1	0	-	-	-	-	-	-	-	-	-	Y
YDL188C	4.39232	3	0	0	-	-	-	-	-	-	-	-	-	Y
YDL231C	4.39232	1	1	0	-	-	-	-	-	-	-	-	-	Y
YDR121W	4.39232	1	2	0	-	-	-	-	-	-	-	-	-	Y
YDR299W	4.39232	1	5	0	-	-	-	-	-	-	-	-	-	Y
YER176W	4.39232	1	1	0	-	-	-	-	-	-	-	-	-	Y
YFR021W	4.39232	1	1	0	-	-	-	-	-	-	-	-	-	Y
YGR172C	4.39232	1	0	0	-	-	-	-	-	-	-	-	-	Y
YIL137C	4.39232	1	0	0	-	-	-	-	-	-	-	-	-	Y
YIR004W	4.39232	2	4	0	-	-	-	-	-	-	-	-	-	Y
YKL155C	4.39232	1	1	0	-	-	-	-	-	-	-	-	-	Y
YKL191W	4.39232	2	4	0	-	-	-	-	-	-	-	-	-	Y
YKR055W	4.39232	3	0	0	-	-	-	-	-	-	-	-	-	Y
YKR083C	4.39232	1	1	0	-	-	-	-	-	-	-	-	-	Y
YLR356W	4.39232	2	3	0	-	-	-	-	-	-	-	-	-	Y
YMR040W	4.39232	2	0	0	-	-	-	-	-	-	-	-	-	Y
YNL182C	4.39232	2	1	0	-	-	-	-	-	-	-	-	-	Y
YOR043W	4.39232	1	1	0	-	-	-	-	-	-	-	-	-	Y
YOR307C	4.39232	1	0	0	-	-	-	-	-	-	-	-	-	Y
YOR353C	4.39232	6	0	0	-	-	-	-	-	-	-	-	-	Y
YBL086C	4.35755	1	1	0	-	-	-	-	-	-	-	-	-	Y
YDL059C	4.35755	6	0	0	-	-	-	-	-	-	-	-	-	Y
YDR090C	4.35755	4	0	0	-	-	-	-	-	-	-	-	-	Y
YFL027C	4.35755	1	3	1	-	-	-	-	-	-	-	-	-	Y
YFR005C	4.35755	1	1	0	-	-	-	-	-	-	-	-	-	Y
YIL010W	4.35755	2	2	0	-	-	-	-	-	-	-	-	-	Y
YIL144W	4.35755	2	2	1	-	-	-	-	-	-	-	-	-	Y
YJL172W	4.35755	1	1	0	-	-	-	-	-	-	-	-	-	Y
YJR130C	4.35755	1	0	0	-	-	-	-	-	-	-	-	-	Y
YJR142W	4.35755	1	0	0	-	-	-	-	-	-	-	-	-	Y
YKR051W	4.35755	2	0	0	-	-	-	-	-	-	-	-	-	Y
YLR127C	4.35755	1	0	0	-	-	-	-	-	-	-	-	-	Y
YLR456W	4.35755	1	1	0	-	-	-	-	-	-	-	-	-	Y
YML119W	4.35755	3	0	0	-	-	-	-	-	-	-	-	-	Y
YMR010W	4.35755	1	0	0	-	-	-	-	-	-	-	-	-	Y
YNR006W	4.35755	4	0	0	-	-	-	-	-	-	-	-	-	Y
YNR011C	4.35755	4	0	0	-	-	-	-	-	-	-	-	-	Y
YNR039C	4.35755	1	0	0	-	-	-	-	-	-	-	-	-	Y
YOR047C	4.35755	1	2	0	-	-	-	-	-	-	-	-	-	Y
YOR126C	4.35755	1	1	0	-	-	-	-	-	-	-	-	-	Y
YOR127W	4.35755	1	0	0	-	-	-	-	-	-	-	-	-	Y
YOR273C	4.35755	8	47	2	-	-	-	-	-	-	-	-	-	Y
YPR075C	4.35755	3	2	0	-	-	-	-	-	-	-	-	-	Y
YPR162C	4.35755	2	1	0	-	-	-	-	-	-	-	-	-	Y
YAL054C	4.32193	7	1	1	-	-	-	-	-	-	-	-	-	Y
YBL046W	4.32193	1	0	0	-	-	-	-	-	-	-	-	-	Y
YBR007C	4.32193	2	1	0	-	-	-	-	-	-	-	-	-	Y
YBR049C	4.32193	1	0	0	-	-	-	-	-	-	-	-	-	Y
YBR133C	4.32193	3	0	0	-	-	-	-	-	-	-	-	-	Y
YBR280C	4.32193	6	0	0	-	-	-	-	-	-	-	-	-	Y
YCL051W	4.32193	3	0	0	-	-	-	-	-	-	-	-	-	Y
YGL150C	4.32193	1	0	0	-	-	-	-	-	-	-	-	-	Y
YGR040W	4.32193	1	1	0	-	-	-	-	-	-	-	-	-	Y
YGR165W	4.32193	3	0	0	-	-	-	-	-	-	-	-	-	Y
YJR054W	4.32193	5	2	0	-	-	-	-	-	-	-	-	-	Y
YKL079W	4.32193	1	1	0	-	-	-	-	-	-	-	-	-	Y
YKL101W	4.32193	1	0	0	-	-	-	-	-	-	-	-	-	Y
YKR023W	4.32193	2	0	0	-	-	-	-	-	-	-	-	-	Y
YKR061W	4.32193	2	1	0	-	-	-	-	-	-	-	-	-	Y
YLR287C	4.32193	2	0	0	-	-	-	-	-	-	-	-	-	Y
YNL025C	4.32193	4	0	0	-	-	-	-	-	-	-	-	-	Y
YNL238W	4.32193	1	0	0	-	-	-	-	-	-	-	-	-	Y
YOR266W	4.32193	1	0	0	-	-	-	-	-	-	-	-	-	Y
YOR290C	4.32193	3	0	0	-	-	-	-	-	-	-	-	-	Y
YPL125W	4.32193	1	0	0	-	-	-	-	-	-	-	-	-	Y
YPR009W	4.32193	4	2	0	-	-	-	-	-	-	-	-	-	Y
YAL033W	4.2854	2	0	0	-	-	-	-	-	-	-	-	-	Y
YBL085W	4.2854	1	0	0	-	-	-	-	-	-	-	-	-	Y
YBR047W	4.2854	2	0	0	-	-	-	-	-	-	-	-	-	Y
YBR071W	4.2854	5	1	0	-	-	-	-	-	-	-	-	-	Y
YBR201W	4.2854	2	1	0	-	-	-	-	-	-	-	-	-	Y
YBR291C	4.2854	2	3	0	-	-	-	-	-	-	-	-	-	Y
YCR028C	4.2854	9	0	0	-	-	-	-	-	-	-	-	-	Y
YDR070C	4.2854	1	0	0	-	-	-	-	-	-	-	-	-	Y
YDR211W	4.2854	1	0	0	-	-	-	-	-	-	-	-	-	Y
YFR041C	4.2854	7	0	0	-	-	-	-	-	-	-	-	-	Y
YGL079W	4.2854	1	0	0	-	-	-	-	-	-	-	-	-	Y
YGL257C	4.2854	3	0	0	-	-	-	-	-	-	-	-	-	Y
YGR013W	4.2854	3	1	0	-	-	-	-	-	-	-	-	-	Y
YGR199W	4.2854	2	1	0	-	-	-	-	-	-	-	-	-	Y
YHR072W	4.2854	2	0	0	-	-	-	-	-	-	-	-	-	Y
YJL218W	4.2854	1	1	0	-	-	-	-	-	-	-	-	-	Y
YKR096W	4.2854	3	1	0	-	-	-	-	-	-	-	-	-	Y
YLR133W	4.2854	1	1	0	-	-	-	-	-	-	-	-	-	Y
YLR371W	4.2854	2	0	0	-	-	-	-	-	-	-	-	-	Y
YMR015C	4.2854	4	2	1	-	-	-	-	-	-	-	-	-	Y
YNL132W	4.2854	1	1	0	-	-	-	-	-	-	-	-	-	Y
YOR179C	4.2854	1	0	0	-	-	-	-	-	-	-	-	-	Y
YPL020C	4.2854	1	1	0	-	-	-	-	-	-	-	-	-	Y
YPL026C	4.2854	1	4	0	-	-	-	-	-	-	-	-	-	Y
YPL256C	4.2854	3	3	0	-	-	-	-	-	-	-	-	-	Y
YPR045C	4.2854	2	2	0	-	-	-	-	-	-	-	-	-	Y
YBR063C	4.24793	1	1	0	-	-	-	-	-	-	-	-	-	Y
YBR129C	4.24793	1	3	0	-	-	-	-	-	-	-	-	-	Y
YDL226C	4.24793	3	1	0	-	-	-	-	-	-	-	-	-	Y
YDR066C	4.24793	5	0	0	-	-	-	-	-	-	-	-	-	Y
YDR067C	4.24793	2	0	0	-	-	-	-	-	-	-	-	-	Y
YDR185C	4.24793	1	0	0	-	-	-	-	-	-	-	-	-	Y
YDR351W	4.24793	1	0	0	-	-	-	-	-	-	-	-	-	Y
YDR498C	4.24793	2	1	0	-	-	-	-	-	-	-	-	-	Y
YER126C	4.24793	1	3	0	-	-	-	-	-	-	-	-	-	Y
YER172C	4.24793	2	0	0	-	-	-	-	-	-	-	-	-	Y
YGL038C	4.24793	4	6	0	-	-	-	-	-	-	-	-	-	Y
YGR263C	4.24793	5	0	0	-	-	-	-	-	-	-	-	-	Y
YHL030W	4.24793	2	0	0	-	-	-	-	-	-	-	-	-	Y
YHR137W	4.24793	4	11	1	-	-	-	-	-	-	-	-	-	Y
YIL022W	4.24793	1	2	0	-	-	-	-	-	-	-	-	-	Y
YIL045W	4.24793	1	0	0	-	-	-	-	-	-	-	-	-	Y
YJR048W	4.24793	1	5	0	-	-	-	-	-	-	-	-	-	Y
YLR003C	4.24793	1	2	0	-	-	-	-	-	-	-	-	-	Y
YLR149C	4.24793	1	5	0	-	-	-	-	-	-	-	-	-	Y
YLR442C	4.24793	1	1	0	-	-	-	-	-	-	-	-	-	Y
YML115C	4.24793	2	2	0	-	-	-	-	-	-	-	-	-	Y
YOR149C	4.24793	1	0	0	-	-	-	-	-	-	-	-	-	Y
YOR174W	4.24793	1	1	0	-	-	-	-	-	-	-	-	-	Y
YOR316C	4.24793	3	1	0	-	-	-	-	-	-	-	-	-	Y
YBR002C	4.20945	1	0	0	-	-	-	-	-	-	-	-	-	Y
YBR061C	4.20945	1	1	0	-	-	-	-	-	-	-	-	-	Y
YCL008C	4.20945	6	1	0	-	-	-	-	-	-	-	-	-	Y
YCL025C	4.20945	5	6	0	-	-	-	-	-	-	-	-	-	Y
YDL054C	4.20945	1	0	0	-	-	-	-	-	-	-	-	-	Y
YDR097C	4.20945	1	0	0	-	-	-	-	-	-	-	-	-	Y
YDR393W	4.20945	3	0	0	-	-	-	-	-	-	-	-	-	Y
YER058W	4.20945	2	0	0	-	-	-	-	-	-	-	-	-	Y
YER174C	4.20945	3	0	0	-	-	-	-	-	-	-	-	-	Y
YGL134W	4.20945	6	0	0	-	-	-	-	-	-	-	-	-	Y
YGR108W	4.20945	1	8	0	-	-	-	-	-	-	-	-	-	Y
YGR271W	4.20945	5	9	0	-	-	-	-	-	-	-	-	-	Y
YHR003C	4.20945	2	3	0	-	-	-	-	-	-	-	-	-	Y
YJL073W	4.20945	1	0	0	-	-	-	-	-	-	-	-	-	Y
YKL049C	4.20945	4	1	0	-	-	-	-	-	-	-	-	-	Y
YKL167C	4.20945	4	0	0	-	-	-	-	-	-	-	-	-	Y
YKL189W	4.20945	1	0	0	-	-	-	-	-	-	-	-	-	Y
YLL061W	4.20945	2	3	0	-	-	-	-	-	-	-	-	-	Y
YLR095C	4.20945	3	0	0	-	-	-	-	-	-	-	-	-	Y
YLR368W	4.20945	12	0	0	-	-	-	-	-	-	-	-	-	Y
YMR262W	4.20945	4	0	0	-	-	-	-	-	-	-	-	-	Y
YNL027W	4.20945	4	4	0	-	-	-	-	-	-	-	-	-	Y
YOL071W	4.20945	1	1	0	-	-	-	-	-	-	-	-	-	Y
YOR064C	4.20945	1	0	0	-	-	-	-	-	-	-	-	-	Y
YPL267W	4.20945	2	2	0	-	-	-	-	-	-	-	-	-	Y
YBR073W	4.16993	3	0	0	-	-	-	-	-	-	-	-	-	Y
YDL116W	4.16993	1	0	0	-	-	-	-	-	-	-	-	-	Y
YDL119C	4.16993	2	0	0	-	-	-	-	-	-	-	-	-	Y
YDL175C	4.16993	1	1	0	-	-	-	-	-	-	-	-	-	Y
YDR089W	4.16993	5	0	0	-	-	-	-	-	-	-	-	-	Y
YDR147W	4.16993	6	0	0	-	-	-	-	-	-	-	-	-	Y
YDR179C	4.16993	10	5	0	-	-	-	-	-	-	-	-	-	Y
YDR331W	4.16993	1	2	0	-	-	-	-	-	-	-	-	-	Y
YDR422C	4.16993	1	0	0	-	-	-	-	-	-	-	-	-	Y
YEL053C	4.16993	1	0	0	-	-	-	-	-	-	-	-	-	Y
YFL024C	4.16993	5	1	0	-	-	-	-	-	-	-	-	-	Y
YGL125W	4.16993	2	0	0	-	-	-	-	-	-	-	-	-	Y
YHR199C	4.16993	3	0	0	-	-	-	-	-	-	-	-	-	Y
YIL087C	4.16993	2	0	0	-	-	-	-	-	-	-	-	-	Y
YIL108W	4.16993	2	1	0	-	-	-	-	-	-	-	-	-	Y
YIR021W	4.16993	1	1	0	-	-	-	-	-	-	-	-	-	Y
YJL046W	4.16993	1	1	0	-	-	-	-	-	-	-	-	-	Y
YKL087C	4.16993	2	1	0	-	-	-	-	-	-	-	-	-	Y
YKL165C	4.16993	2	1	0	-	-	-	-	-	-	-	-	-	Y
YKR030W	4.16993	1	0	0	-	-	-	-	-	-	-	-	-	Y
YLL015W	4.16993	3	0	0	-	-	-	-	-	-	-	-	-	Y
YLR094C	4.16993	2	1	1	-	-	-	-	-	-	-	-	-	Y
YLR320W	4.16993	1	0	0	-	-	-	-	-	-	-	-	-	Y
YML098W	4.16993	3	0	0	-	-	-	-	-	-	-	-	-	Y
YMR001C	4.16993	1	1	0	-	-	-	-	-	-	-	-	-	Y
YMR231W	4.16993	2	0	0	-	-	-	-	-	-	-	-	-	Y
YNL326C	4.16993	2	0	0	-	-	-	-	-	-	-	-	-	Y
YOR093C	4.16993	10	1	0	-	-	-	-	-	-	-	-	-	Y
YOR227W	4.16993	2	0	0	-	-	-	-	-	-	-	-	-	Y
YOR358W	4.16993	2	0	0	-	-	-	-	-	-	-	-	-	Y
YPL212C	4.16993	1	2	0	-	-	-	-	-	-	-	-	-	Y
YPL263C	4.16993	3	0	0	-	-	-	-	-	-	-	-	-	Y
YCR054C	4.12928	1	0	0	-	-	-	-	-	-	-	-	-	Y
YDR111C	4.12928	1	0	0	-	-	-	-	-	-	-	-	-	Y
YDR257C	4.12928	3	0	0	-	-	-	-	-	-	-	-	-	Y
YDR469W	4.12928	1	0	0	-	-	-	-	-	-	-	-	-	Y
YDR520C	4.12928	4	0	0	-	-	-	-	-	-	-	-	-	Y
YEL006W	4.12928	2	0	0	-	-	-	-	-	-	-	-	-	Y
YEL068C	4.12928	1	0	0	-	-	-	-	-	-	-	-	-	Y
YGR190C	4.12928	9	0	0	-	-	-	-	-	-	-	-	-	Y
YGR194C	4.12928	1	1	0	-	-	-	-	-	-	-	-	-	Y
YGR218W	4.12928	20	0	0	-	-	-	-	-	-	-	-	-	Y
YHL020C	4.12928	1	0	0	-	-	-	-	-	-	-	-	-	Y
YHR041C	4.12928	6	0	0	-	-	-	-	-	-	-	-	-	Y
YIL096C	4.12928	1	6	0	-	-	-	-	-	-	-	-	-	Y
YJL149W	4.12928	1	0	0	-	-	-	-	-	-	-	-	-	Y
YJR090C	4.12928	1	0	0	-	-	-	-	-	-	-	-	-	Y
YJR102C	4.12928	1	1	0	-	-	-	-	-	-	-	-	-	Y
YKL026C	4.12928	3	1	0	-	-	-	-	-	-	-	-	-	Y
YKL061W	4.12928	3	2	0	-	-	-	-	-	-	-	-	-	Y
YKL132C	4.12928	3	2	0	-	-	-	-	-	-	-	-	-	Y
YLR383W	4.12928	3	1	0	-	-	-	-	-	-	-	-	-	Y
YLR409C	4.12928	1	0	0	-	-	-	-	-	-	-	-	-	Y
YNL136W	4.12928	1	0	0	-	-	-	-	-	-	-	-	-	Y
YOR269W	4.12928	8	0	0	-	-	-	-	-	-	-	-	-	Y
YPL007C	4.12928	1	0	0	-	-	-	-	-	-	-	-	-	Y
YPR017C	4.12928	1	0	0	-	-	-	-	-	-	-	-	-	Y
YPR167C	4.12928	2	1	0	-	-	-	-	-	-	-	-	-	Y
YAL028W	4.08746	5	0	0	-	-	-	-	-	-	-	-	Y	Y
YBR274W	4.08746	2	0	0	-	-	-	-	-	-	-	-	Y	Y
YDL076C	4.08746	4	0	0	-	-	-	-	-	-	-	-	Y	Y
YDL101C	4.08746	2	0	0	-	-	-	-	-	-	-	-	Y	Y
YDL149W	4.08746	2	1	0	-	-	-	-	-	-	-	-	Y	Y
YDR057W	4.08746	5	0	0	-	-	-	-	-	-	-	-	Y	Y
YDR208W	4.08746	5	0	0	-	-	-	-	-	-	-	-	Y	Y
YDR456W	4.08746	1	0	0	-	-	-	-	-	-	-	-	Y	Y
YFR006W	4.08746	1	2	0	-	-	-	-	-	-	-	-	Y	Y
YGL185C	4.08746	1	0	0	-	-	-	-	-	-	-	-	Y	Y
YGR156W	4.08746	1	0	0	-	-	-	-	-	-	-	-	Y	Y
YGR270W	4.08746	3	0	0	-	-	-	-	-	-	-	-	Y	Y
YHR091C	4.08746	18	0	0	-	-	-	-	-	-	-	-	Y	Y
YIL023C	4.08746	1	1	0	-	-	-	-	-	-	-	-	Y	Y
YJL023C	4.08746	10	0	0	-	-	-	-	-	-	-	-	Y	Y
YJR011C	4.08746	12	0	0	-	-	-	-	-	-	-	-	Y	Y
YLR277C	4.08746	2	0	0	-	-	-	-	-	-	-	-	Y	Y
YMR037C	4.08746	5	1	0	-	-	-	-	-	-	-	-	Y	Y
YMR061W	4.08746	3	1	0	-	-	-	-	-	-	-	-	Y	Y
YMR089C	4.08746	2	1	0	-	-	-	-	-	-	-	-	Y	Y
YMR233W	4.08746	1	1	0	-	-	-	-	-	-	-	-	Y	Y
YNL091W	4.08746	2	0	0	-	-	-	-	-	-	-	-	Y	Y
YNL186W	4.08746	1	0	0	-	-	-	-	-	-	-	-	Y	Y
YOL125W	4.08746	1	0	0	-	-	-	-	-	-	-	-	Y	Y
YOR087W	4.08746	1	0	0	-	-	-	-	-	-	-	-	Y	Y
YOR116C	4.08746	2	0	0	-	-	-	-	-	-	-	-	Y	Y
YPL032C	4.08746	1	2	0	-	-	-	-	-	-	-	-	Y	Y
YPL045W	4.08746	1	0	0	-	-	-	-	-	-	-	-	Y	Y
YPL120W	4.08746	1	1	0	-	-	-	-	-	-	-	-	Y	Y
YPL270W	4.08746	1	0	0	-	-	-	-	-	-	-	-	Y	Y
YPR083W	4.08746	4	0	0	-	-	-	-	-	-	-	-	Y	Y
YPR120C	4.08746	3	0	0	-	-	-	-	-	-	-	-	Y	Y
YBR066C	4.04439	1	2	0	-	-	-	-	-	-	-	-	Y	Y
YBR194W	4.04439	1	0	0	-	-	-	-	-	-	-	-	Y	Y
YCL049C	4.04439	1	1	0	-	-	-	-	-	-	-	-	Y	Y
YDL037C	4.04439	5	28	0	-	-	-	-	-	-	-	-	Y	Y
YDL090C	4.04439	7	0	0	-	-	-	-	-	-	-	-	Y	Y
YDR219C	4.04439	3	1	0	-	-	-	-	-	-	-	-	Y	Y
YDR441C	4.04439	12	0	0	-	-	-	-	-	-	-	-	Y	Y
YEL072W	4.04439	2	1	0	-	-	-	-	-	-	-	-	Y	Y
YER078C	4.04439	9	1	0	-	-	-	-	-	-	-	-	Y	Y
YGL088W	4.04439	1	0	0	-	-	-	-	-	-	-	-	Y	Y
YGR166W	4.04439	4	2	1	-	-	-	-	-	-	-	-	Y	Y
YHR209W	4.04439	1	0	0	-	-	-	-	-	-	-	-	Y	Y
YIL112W	4.04439	2	0	0	-	-	-	-	-	-	-	-	Y	Y
YJR091C	4.04439	5	0	0	-	-	-	-	-	-	-	-	Y	Y
YKL121W	4.04439	1	0	0	-	-	-	-	-	-	-	-	Y	Y
YKR068C	4.04439	2	0	0	-	-	-	-	-	-	-	-	Y	Y
YKR089C	4.04439	1	0	0	-	-	-	-	-	-	-	-	Y	Y
YLR020C	4.04439	1	0	0	-	-	-	-	-	-	-	-	Y	Y
YLR049C	4.04439	2	0	0	-	-	-	-	-	-	-	-	Y	Y
YLR143W	4.04439	1	0	0	-	-	-	-	-	-	-	-	Y	Y
YLR221C	4.04439	1	1	0	-	-	-	-	-	-	-	-	Y	Y
YLR271W	4.04439	3	0	0	-	-	-	-	-	-	-	-	Y	Y
YML082W	4.04439	2	0	0	-	-	-	-	-	-	-	-	Y	Y
YMR020W	4.04439	1	1	0	-	-	-	-	-	-	-	-	Y	Y
YMR221C	4.04439	2	0	0	-	-	-	-	-	-	-	-	Y	Y
YNL111C	4.04439	6	1	0	-	-	-	-	-	-	-	-	Y	Y
YNL233W	4.04439	1	0	0	-	-	-	-	-	-	-	-	Y	Y
YNL323W	4.04439	3	0	0	-	-	-	-	-	-	-	-	Y	Y
YOR018W	4.04439	2	0	0	-	-	-	-	-	-	-	-	Y	Y
YPL186C	4.04439	1	0	0	-	-	-	-	-	-	-	-	Y	Y
YPR092W	4.04439	2	0	0	-	-	-	-	-	-	-	-	Y	Y
YBR030W	4	5	0	0	-	-	-	-	-	-	-	-	Y	Y
YBR038W	4	2	1	1	-	-	-	-	-	-	-	-	Y	Y
YDL077C	4	1	0	0	-	-	-	-	-	-	-	-	Y	Y
YDL146W	4	4	0	0	-	-	-	-	-	-	-	-	Y	Y
YDR117C	4	2	0	0	-	-	-	-	-	-	-	-	Y	Y
YDR186C	4	2	0	0	-	-	-	-	-	-	-	-	Y	Y
YGL156W	4	4	1	0	-	-	-	-	-	-	-	-	Y	Y
YGR184C	4	6	1	0	-	-	-	-	-	-	-	-	Y	Y
YGR249W	4	10	2	0	-	-	-	-	-	-	-	-	Y	Y
YHR001W	4	2	0	0	-	-	-	-	-	-	-	-	Y	Y
YHR032W	4	1	1	0	-	-	-	-	-	-	-	-	Y	Y
YHR080C	4	3	0	0	-	-	-	-	-	-	-	-	Y	Y
YHR116W	4	1	0	0	-	-	-	-	-	-	-	-	Y	Y
YJL204C	4	10	0	0	-	-	-	-	-	-	-	-	Y	Y
YKL010C	4	4	0	0	-	-	-	-	-	-	-	-	Y	Y
YKL103C	4	3	7	1	-	-	-	-	-	-	-	-	Y	Y
YKL128C	4	1	2	0	-	-	-	-	-	-	-	-	Y	Y
YKR036C	4	1	0	0	-	-	-	-	-	-	-	-	Y	Y
YKR075C	4	3	1	0	-	-	-	-	-	-	-	-	Y	Y
YKR090W	4	1	0	0	-	-	-	-	-	-	-	-	Y	Y
YLR031W	4	2	0	0	-	-	-	-	-	-	-	-	Y	Y
YLR046C	4	2	0	0	-	-	-	-	-	-	-	-	Y	Y
YLR077W	4	2	0	0	-	-	-	-	-	-	-	-	Y	Y
YLR090W	4	3	0	0	-	-	-	-	-	-	-	-	Y	Y
YLR210W	4	1	0	0	-	-	-	-	-	-	-	-	Y	Y
YML002W	4	2	0	0	-	-	-	-	-	-	-	-	Y	Y
YMR065W	4	4	2	1	-	-	-	-	-	-	-	-	Y	Y
YNL125C	4	2	0	0	-	-	-	-	-	-	-	-	Y	Y
YNL164C	4	1	1	0	-	-	-	-	-	-	-	-	Y	Y
YNL173C	4	1	0	0	-	-	-	-	-	-	-	-	Y	Y
YNR038W	4	1	1	0	-	-	-	-	-	-	-	-	Y	Y
[truncated: 1,222 more rows]

## Sheet: transcriptionalPlasticity
ORF name	Transcriptional plasticity	B	K	O	T10%	T20%	T30%	T40%	T50%	B10%	B20%	B30%	B40%	B50%
YFL014W	12.9705	2	15	1	Y	Y	Y	Y	Y	-	-	-	-	-
YDL184C	8.48466	3	9	1	Y	Y	Y	Y	Y	-	-	-	-	-
YDR461W	6.54128	3	15	1	Y	Y	Y	Y	Y	-	-	-	-	-
YHR018C	4.40742	1	9	0	Y	Y	Y	Y	Y	-	-	-	-	-
YOL151W	3.55874	4	12	2	Y	Y	Y	Y	Y	-	-	-	-	-
YBR072W	3.45927	1	0	0	Y	Y	Y	Y	Y	-	-	-	-	-
YOL058W	3.25639	2	13	2	Y	Y	Y	Y	Y	-	-	-	-	-
YKR039W	3.17297	2	2	0	Y	Y	Y	Y	Y	-	-	-	-	-
YCR005C	2.52938	6	10	0	Y	Y	Y	Y	Y	-	-	-	-	-
YCL040W	2.39863	1	43	1	Y	Y	Y	Y	Y	-	-	-	-	-
YFL026W	2.379	1	9	1	Y	Y	Y	Y	Y	-	-	-	-	-
YMR251W-A	2.34235	4	8	0	Y	Y	Y	Y	Y	-	-	-	-	-
YGR088W	2.27812	1	1	0	Y	Y	Y	Y	Y	-	-	-	-	-
YML100W	2.26227	7	46	2	Y	Y	Y	Y	Y	-	-	-	-	-
YNL036W	2.22335	2	19	1	Y	Y	Y	Y	Y	-	-	-	-	-
YMR090W	2.21016	2	2	0	Y	Y	Y	Y	Y	-	-	-	-	-
YHR087W	2.18601	4	1	0	Y	Y	Y	Y	Y	-	-	-	-	-
YGR243W	2.08498	3	2	0	Y	Y	Y	Y	Y	-	-	-	-	-
YMR105C	2.07616	1	7	0	Y	Y	Y	Y	Y	-	-	-	-	-
YHR215W	2.07527	1	22	0	Y	Y	Y	Y	Y	-	-	-	-	-
YHR137W	2.00657	4	11	1	Y	Y	Y	Y	Y	-	-	-	-	-
YJL190C	1.93459	4	6	1	Y	Y	Y	Y	Y	-	-	-	-	-
YGL009C	1.9316	1	9	1	Y	Y	Y	Y	Y	-	-	-	-	-
YHL021C	1.90494	2	47	1	Y	Y	Y	Y	Y	-	-	-	-	-
YMR170C	1.90453	2	5	0	Y	Y	Y	Y	Y	-	-	-	-	-
YBR147W	1.85603	1	1	0	Y	Y	Y	Y	Y	-	-	-	-	-
YLR303W	1.84091	2	8	0	Y	Y	Y	Y	Y	-	-	-	-	-
YKL151C	1.81994	4	3	0	Y	Y	Y	Y	Y	-	-	-	-	-
YBL064C	1.76236	2	4	1	Y	Y	Y	Y	Y	-	-	-	-	-
YBR040W	1.74271	7	0	0	Y	Y	Y	Y	Y	-	-	-	-	-
YHR096C	1.73757	3	2	0	Y	Y	Y	Y	Y	-	-	-	-	-
YJL088W	1.73244	4	3	2	Y	Y	Y	Y	Y	-	-	-	-	-
YKR097W	1.72523	3	0	0	Y	Y	Y	Y	Y	-	-	-	-	-
YML123C	1.71117	1	9	0	Y	Y	Y	Y	Y	-	-	-	-	-
YBR018C	1.70297	1	1	0	Y	Y	Y	Y	Y	-	-	-	-	-
YNL112W	1.69519	1	0	0	Y	Y	Y	Y	Y	-	-	-	-	-
YLL026W	1.69139	1	35	0	Y	Y	Y	Y	Y	-	-	-	-	-
YLR312C	1.6658	2	0	0	Y	Y	Y	Y	Y	-	-	-	-	-
YBR020W	1.64895	5	1	1	Y	Y	Y	Y	Y	-	-	-	-	-
YLR142W	1.60807	1	2	0	Y	Y	Y	Y	Y	-	-	-	-	-
YMR173W	1.60633	4	18	1	Y	Y	Y	Y	Y	-	-	-	-	-
YLR340W	1.60001	1	9	1	Y	Y	Y	Y	Y	-	-	-	-	-
YDR070C	1.59988	1	0	0	Y	Y	Y	Y	Y	-	-	-	-	-
YOL084W	1.5947	2	4	0	Y	Y	Y	Y	Y	-	-	-	-	-
YLR413W	1.59161	5	5	0	Y	Y	Y	Y	Y	-	-	-	-	-
YKL217W	1.58432	2	1	0	Y	Y	Y	Y	Y	-	-	-	-	-
YBR019C	1.58284	5	1	1	Y	Y	Y	Y	Y	-	-	-	-	-
YMR173W-A	1.56281	4	15	1	Y	Y	Y	Y	Y	-	-	-	-	-
YBR116C	1.54456	1	4	0	Y	Y	Y	Y	Y	-	-	-	-	-
YNL134C	1.53342	2	6	0	Y	Y	Y	Y	Y	-	-	-	-	-
YER175C	1.53187	1	4	0	Y	Y	Y	Y	Y	-	-	-	-	-
YHR071W	1.52263	1	3	0	Y	Y	Y	Y	Y	-	-	-	-	-
YDR533C	1.51451	2	2	0	Y	Y	Y	Y	Y	-	-	-	-	-
YNR044W	1.51018	6	14	1	Y	Y	Y	Y	Y	-	-	-	-	-
YJL172W	1.50807	1	1	0	Y	Y	Y	Y	Y	-	-	-	-	-
YHR139C	1.50635	1	2	0	Y	Y	Y	Y	Y	-	-	-	-	-
YKL096W	1.5034	7	39	4	Y	Y	Y	Y	Y	-	-	-	-	-
YBL072C	1.50274	2	7	1	Y	Y	Y	Y	Y	-	-	-	-	-
YKL103C	1.50147	3	7	1	Y	Y	Y	Y	Y	-	-	-	-	-
YOR309C	1.4849	2	5	0	Y	Y	Y	Y	Y	-	-	-	-	-
YER103W	1.48166	1	1	0	Y	Y	Y	Y	Y	-	-	-	-	-
YGL032C	1.47488	3	16	1	Y	Y	Y	Y	Y	-	-	-	-	-
YJR094W-A	1.4601	1	12	0	Y	Y	Y	Y	Y	-	-	-	-	-
YIL136W	1.45977	1	1	0	Y	Y	Y	Y	Y	-	-	-	-	-
YOL119C	1.4508	3	4	0	Y	Y	Y	Y	Y	-	-	-	-	-
YDR007W	1.42939	2	0	0	Y	Y	Y	Y	Y	-	-	-	-	-
YMR120C	1.42833	1	15	1	Y	Y	Y	Y	Y	-	-	-	-	-
YMR107W	1.42831	1	2	0	Y	Y	Y	Y	Y	-	-	-	-	-
YBL039C	1.41965	2	0	0	Y	Y	Y	Y	Y	-	-	-	-	-
YDR380W	1.41909	1	5	1	Y	Y	Y	Y	Y	-	-	-	-	-
YOL039W	1.41325	1	8	1	Y	Y	Y	Y	Y	-	-	-	-	-
YDL134C	1.38677	1	1	0	Y	Y	Y	Y	Y	-	-	-	-	-
YLR249W	1.38656	1	6	0	Y	Y	Y	Y	Y	-	-	-	-	-
YGL255W	1.3831	1	19	1	Y	Y	Y	Y	Y	-	-	-	-	-
YBR054W	1.36562	1	35	0	Y	Y	Y	Y	Y	-	-	-	-	-
YOR310C	1.34554	2	5	0	Y	Y	Y	Y	Y	-	-	-	-	-
YOL140W	1.34411	4	2	2	Y	Y	Y	Y	Y	-	-	-	-	-
YBR189W	1.33044	3	7	1	Y	Y	Y	Y	Y	-	-	-	-	-
YJR073C	1.32634	1	1	0	Y	Y	Y	Y	Y	-	-	-	-	-
YCL018W	1.3158	1	6	0	Y	Y	Y	Y	Y	-	-	-	-	-
YBL015W	1.3112	1	0	0	Y	Y	Y	Y	Y	-	-	-	-	-
YDR258C	1.30714	1	0	0	Y	Y	Y	Y	Y	-	-	-	-	-
YKR046C	1.30545	1	0	0	Y	Y	Y	Y	Y	-	-	-	-	-
YEL011W	1.30303	4	3	0	Y	Y	Y	Y	Y	-	-	-	-	-
YDL124W	1.3013	2	6	0	Y	Y	Y	Y	Y	-	-	-	-	-
YCL064C	1.2946	5	12	1	Y	Y	Y	Y	Y	-	-	-	-	-
YJL153C	1.29159	4	5	2	Y	Y	Y	Y	Y	-	-	-	-	-
YML131W	1.29018	8	3	0	Y	Y	Y	Y	Y	-	-	-	-	-
YJR109C	1.28959	4	0	0	Y	Y	Y	Y	Y	-	-	-	-	-
YFL011W	1.28891	2	0	0	Y	Y	Y	Y	Y	-	-	-	-	-
YOL120C	1.28763	2	8	1	Y	Y	Y	Y	Y	-	-	-	-	-
YDR113C	1.27497	4	0	0	Y	Y	Y	Y	Y	-	-	-	-	-
YNL248C	1.26982	2	2	0	Y	Y	Y	Y	Y	-	-	-	-	-
YOR348C	1.2627	2	1	0	Y	Y	Y	Y	Y	-	-	-	-	-
YIR034C	1.26086	1	9	0	Y	Y	Y	Y	Y	-	-	-	-	-
YMR116C	1.25846	1	6	1	Y	Y	Y	Y	Y	-	-	-	-	-
YPL061W	1.25207	2	31	0	Y	Y	Y	Y	Y	-	-	-	-	-
YLR149C	1.25095	1	5	0	Y	Y	Y	Y	Y	-	-	-	-	-
YAR071W	1.23934	1	24	0	Y	Y	Y	Y	Y	-	-	-	-	-
YPL230W	1.23927	6	1	0	Y	Y	Y	Y	Y	-	-	-	-	-
YGL156W	1.22801	4	1	0	Y	Y	Y	Y	Y	-	-	-	-	-
YNL141W	1.22783	2	2	0	Y	Y	Y	Y	Y	-	-	-	-	-
YHR138C	1.22511	11	2	0	Y	Y	Y	Y	Y	-	-	-	-	-
YBR181C	1.22321	3	6	1	Y	Y	Y	Y	Y	-	-	-	-	-
YEL054C	1.22	6	7	1	Y	Y	Y	Y	Y	-	-	-	-	-
YDR342C	1.21777	1	4	0	Y	Y	Y	Y	Y	-	-	-	-	-
YDR536W	1.21451	2	1	0	Y	Y	Y	Y	Y	-	-	-	-	-
YGR234W	1.21183	5	13	0	Y	Y	Y	Y	Y	-	-	-	-	-
YJR095W	1.20761	2	0	0	Y	Y	Y	Y	Y	-	-	-	-	-
YDR276C	1.20587	1	6	0	Y	Y	Y	Y	Y	-	-	-	-	-
YKL009W	1.20355	4	4	0	Y	Y	Y	Y	Y	-	-	-	-	-
YHR089C	1.20247	3	6	0	Y	Y	Y	Y	Y	-	-	-	-	-
YIL015W	1.19009	2	11	1	Y	Y	Y	Y	Y	-	-	-	-	-
YLR058C	1.18759	2	11	1	Y	Y	Y	Y	Y	-	-	-	-	-
YNL015W	1.18474	1	1	0	Y	Y	Y	Y	Y	-	-	-	-	-
YMR011W	1.17495	3	7	0	Y	Y	Y	Y	Y	-	-	-	-	-
YOL077C	1.17474	2	2	0	Y	Y	Y	Y	Y	-	-	-	-	-
YNL178W	1.17297	8	3	0	Y	Y	Y	Y	Y	-	-	-	-	-
YMR229C	1.17191	1	0	0	Y	Y	Y	Y	Y	-	-	-	-	-
YMR217W	1.16978	1	6	0	Y	Y	Y	Y	Y	-	-	-	-	-
YPR160W	1.16815	2	0	0	Y	Y	Y	Y	Y	-	-	-	-	-
YNL279W	1.16544	3	4	0	Y	Y	Y	Y	Y	-	-	-	-	-
YGL121C	1.16164	2	1	0	Y	Y	Y	Y	Y	-	-	-	-	-
YGR142W	1.15586	1	12	0	Y	Y	Y	Y	Y	-	-	-	-	-
YNL175C	1.14756	2	0	0	Y	Y	Y	Y	Y	-	-	-	-	-
YOL040C	1.14063	1	9	1	Y	Y	Y	Y	Y	-	-	-	-	-
YNL301C	1.13536	2	6	0	Y	Y	Y	Y	Y	-	-	-	-	-
YER131W	1.13303	1	12	0	Y	Y	Y	Y	Y	-	-	-	-	-
YLR048W	1.13294	10	6	1	Y	Y	Y	Y	Y	-	-	-	-	-
YER055C	1.1313	1	8	0	Y	Y	Y	Y	Y	-	-	-	-	-
YPL027W	1.11478	1	1	0	Y	Y	Y	Y	Y	-	-	-	-	-
YOR095C	1.11373	3	7	1	Y	Y	Y	Y	Y	-	-	-	-	-
YJR070C	1.11143	2	10	0	Y	Y	Y	Y	Y	-	-	-	-	-
YMR131C	1.11135	2	4	0	Y	Y	Y	Y	Y	-	-	-	-	-
YHR136C	1.10553	4	18	0	Y	Y	Y	Y	Y	-	-	-	-	-
YDR453C	1.10272	2	2	0	Y	Y	Y	Y	Y	-	-	-	-	-
YFR032C	1.09591	1	1	1	Y	Y	Y	Y	Y	-	-	-	-	-
YGL189C	1.09262	4	12	1	Y	Y	Y	Y	Y	-	-	-	-	-
YNL145W	1.09029	12	0	0	Y	Y	Y	Y	Y	-	-	-	-	-
YDR343C	1.08839	6	3	0	Y	Y	Y	Y	Y	-	-	-	-	-
YPL198W	1.0876	13	6	0	Y	Y	Y	Y	Y	-	-	-	-	-
YBL078C	1.08608	2	1	0	Y	Y	Y	Y	Y	-	-	-	-	-
YFR031C-A	1.08538	5	10	1	Y	Y	Y	Y	Y	-	-	-	-	-
YEL051W	1.08442	1	0	0	Y	Y	Y	Y	Y	-	-	-	-	-
YNL132W	1.08432	1	1	0	Y	Y	Y	Y	Y	-	-	-	-	-
YAL036C	1.08284	3	3	0	Y	Y	Y	Y	Y	-	-	-	-	-
YCL042W	1.08134	1	17	0	Y	Y	Y	Y	Y	-	-	-	-	-
YNL274C	1.08113	3	4	0	Y	Y	Y	Y	Y	-	-	-	-	-
YGL055W	1.076	2	11	0	Y	Y	Y	Y	Y	-	-	-	-	-
YOR312C	1.07518	2	6	1	Y	Y	Y	Y	Y	-	-	-	-	-
YDR077W	1.0743	10	8	0	Y	Y	Y	Y	Y	-	-	-	-	-
YJL177W	1.07353	2	6	1	Y	Y	Y	Y	Y	-	-	-	-	-
YNL069C	1.05602	4	8	1	Y	Y	Y	Y	Y	-	-	-	-	-
YCL030C	1.05551	4	7	3	Y	Y	Y	Y	Y	-	-	-	-	-
YLR198C	1.05519	1	2	0	Y	Y	Y	Y	Y	-	-	-	-	-
YNL209W	1.05446	1	4	0	Y	Y	Y	Y	Y	-	-	-	-	-
YJR123W	1.05341	2	7	0	Y	Y	Y	Y	Y	-	-	-	-	-
YGL147C	1.05337	2	3	1	Y	Y	Y	Y	Y	-	-	-	-	-
YGL123W	1.05284	2	7	1	Y	Y	Y	Y	Y	-	-	-	-	-
YPL019C	1.0495	11	7	0	Y	Y	Y	Y	Y	-	-	-	-	-
YER117W	1.04722	5	9	2	Y	Y	Y	Y	Y	-	-	-	-	-
YNL055C	1.04496	1	5	0	Y	Y	Y	Y	Y	-	-	-	-	-
YPL111W	1.0448	2	8	1	Y	Y	Y	Y	Y	-	-	-	-	-
YLR448W	1.04409	3	7	1	Y	Y	Y	Y	Y	-	-	-	-	-
YOR173W	1.0435	1	0	0	Y	Y	Y	Y	Y	-	-	-	-	-
YPR010C	1.04274	1	1	0	Y	Y	Y	Y	Y	-	-	-	-	-
YDR438W	1.04088	2	0	0	Y	Y	Y	Y	Y	-	-	-	-	-
YPL265W	1.03598	5	10	1	Y	Y	Y	Y	Y	-	-	-	-	-
YPL090C	1.03222	6	6	1	Y	Y	Y	Y	Y	-	-	-	-	-
YDR418W	1.03087	3	7	1	Y	Y	Y	Y	Y	-	-	-	-	-
YER011W	1.02711	6	0	0	Y	Y	Y	Y	Y	-	-	-	-	-
YER102W	1.02625	1	6	1	Y	Y	Y	Y	Y	-	-	-	-	-
YHR055C	1.02512	2	13	0	Y	Y	Y	Y	Y	-	-	-	-	-
YNL104C	1.02227	6	1	0	Y	Y	Y	Y	Y	-	-	-	-	-
YIL133C	1.01943	7	8	1	Y	Y	Y	Y	Y	-	-	-	-	-
YIL101C	1.01622	3	1	0	Y	Y	Y	Y	Y	-	-	-	-	-
YOR004W	1.01508	4	0	0	Y	Y	Y	Y	Y	-	-	-	-	-
YLL008W	1.01197	1	0	0	Y	Y	Y	Y	Y	-	-	-	-	-
YKR057W	1.01043	2	12	0	Y	Y	Y	Y	Y	-	-	-	-	-
YNL117W	1.00892	2	0	0	Y	Y	Y	Y	Y	-	-	-	-	-
YNL174W	1.00881	2	0	0	Y	Y	Y	Y	Y	-	-	-	-	-
YLR110C	1.00724	4	5	0	Y	Y	Y	Y	Y	-	-	-	-	-
YOR369C	1.00703	7	11	0	Y	Y	Y	Y	Y	-	-	-	-	-
YGL062W	1.00582	3	9	2	Y	Y	Y	Y	Y	-	-	-	-	-
YEL040W	0.999875	15	0	0	Y	Y	Y	Y	Y	-	-	-	-	-
YHR053C	0.997864	2	16	0	Y	Y	Y	Y	Y	-	-	-	-	-
YML056C	0.997719	4	4	0	Y	Y	Y	Y	Y	-	-	-	-	-
YOR096W	0.995873	3	3	1	Y	Y	Y	Y	Y	-	-	-	-	-
YOR161C	0.992375	2	0	0	Y	Y	Y	Y	Y	-	-	-	-	-
YOL083W	0.987678	6	0	0	Y	Y	Y	Y	Y	-	-	-	-	-
YLL045C	0.987177	1	7	1	Y	Y	Y	Y	Y	-	-	-	-	-
YMR290C	0.986074	2	1	0	Y	Y	Y	Y	Y	-	-	-	-	-
YNL288W	0.984608	3	2	1	Y	Y	Y	Y	Y	-	-	-	-	-
YHR208W	0.98241	1	10	1	Y	Y	Y	Y	Y	-	-	-	-	-
YER074W	0.982202	5	1	0	Y	Y	Y	Y	Y	-	-	-	-	-
YIL018W	0.980751	5	8	1	Y	Y	Y	Y	Y	-	-	-	-	-
YPL131W	0.979019	1	8	1	Y	Y	Y	Y	Y	-	-	-	-	-
YGR214W	0.978578	1	6	1	Y	Y	Y	Y	Y	-	-	-	-	-
YGL031C	0.978352	3	12	1	Y	Y	Y	Y	Y	-	-	-	-	-
YLL041C	0.978209	1	3	0	Y	Y	Y	Y	Y	-	-	-	-	-
YDR471W	0.977277	4	8	2	Y	Y	Y	Y	Y	-	-	-	-	-
YBR191W	0.976356	6	6	1	Y	Y	Y	Y	Y	-	-	-	-	-
YLR180W	0.975884	2	7	0	Y	Y	Y	Y	Y	-	-	-	-	-
YJR096W	0.975323	1	1	0	Y	Y	Y	Y	Y	-	-	-	-	-
YER081W	0.974029	1	4	0	Y	Y	Y	Y	Y	-	-	-	-	-
YDL081C	0.968061	1	15	0	Y	Y	Y	Y	Y	-	-	-	-	-
YOR273C	0.966853	8	47	2	Y	Y	Y	Y	Y	-	-	-	-	-
YPL081W	0.965688	4	6	0	Y	Y	Y	Y	Y	-	-	-	-	-
YBR230C	0.960731	6	3	0	Y	Y	Y	Y	Y	-	-	-	-	-
YOR206W	0.96066	2	1	0	Y	Y	Y	Y	Y	-	-	-	-	-
YKL078W	0.959483	3	0	0	Y	Y	Y	Y	Y	-	-	-	-	-
YOR063W	0.958789	1	7	0	Y	Y	Y	Y	Y	-	-	-	-	-
YLR372W	0.956379	1	6	0	Y	Y	Y	Y	Y	-	-	-	-	-
YLL039C	0.955803	2	2	1	Y	Y	Y	Y	Y	-	-	-	-	-
YKL081W	0.951086	3	8	1	Y	Y	Y	Y	Y	-	-	-	-	-
YNL096C	0.95062	2	8	2	Y	Y	Y	Y	Y	-	-	-	-	-
YDR055W	0.949123	1	16	1	Y	Y	Y	Y	Y	-	-	-	-	-
YOR313C	0.948053	1	0	0	Y	Y	Y	Y	Y	-	-	-	-	-
YMR081C	0.945691	2	0	0	Y	Y	Y	Y	Y	-	-	-	-	-
YPL130W	0.943229	10	3	1	Y	Y	Y	Y	Y	-	-	-	-	-
YPL079W	0.935946	1	8	1	Y	Y	Y	Y	Y	-	-	-	-	-
YDL223C	0.933796	2	0	0	Y	Y	Y	Y	Y	-	-	-	-	-
YHR203C	0.932471	3	6	1	Y	Y	Y	Y	Y	-	-	-	-	-
YOR293W	0.931256	2	11	1	Y	Y	Y	Y	Y	-	-	-	-	-
YML063W	0.930785	3	7	2	Y	Y	Y	Y	Y	-	-	-	-	-
YJL116C	0.930596	4	4	0	Y	Y	Y	Y	Y	-	-	-	-	-
YHR162W	0.928506	3	3	0	Y	Y	Y	Y	Y	-	-	-	-	-
YFR015C	0.928121	3	31	1	Y	Y	Y	Y	Y	-	-	-	-	-
YEL060C	0.927903	1	9	0	Y	Y	Y	Y	Y	-	-	-	-	-
YPL043W	0.926506	2	1	0	Y	Y	Y	Y	Y	-	-	-	-	-
YLR009W	0.925149	3	0	0	Y	Y	Y	Y	Y	-	-	-	-	-
YLR251W	0.923945	1	1	0	Y	Y	Y	Y	Y	-	-	-	-	-
YGR145W	0.922606	3	2	0	Y	Y	Y	Y	Y	-	-	-	-	-
YIL099W	0.922063	10	0	0	Y	Y	Y	Y	Y	-	-	-	-	-
YDR496C	0.919619	1	1	0	Y	Y	Y	Y	Y	-	-	-	-	-
YGL184C	0.918176	4	0	0	Y	Y	Y	Y	Y	-	-	-	-	-
YPR194C	0.917286	1	0	0	Y	Y	Y	Y	Y	-	-	-	-	-
YDR019C	0.915693	1	30	1	Y	Y	Y	Y	Y	-	-	-	-	-
YGR161C	0.915279	1	3	0	Y	Y	Y	Y	Y	-	-	-	-	-
YNL220W	0.915119	2	7	1	Y	Y	Y	Y	Y	-	-	-	-	-
YGR148C	0.914325	3	12	1	Y	Y	Y	Y	Y	-	-	-	-	-
YBR256C	0.913297	3	2	0	Y	Y	Y	Y	Y	-	-	-	-	-
YJR145C	0.910244	7	6	1	Y	Y	Y	Y	Y	-	-	-	-	-
YNR053C	0.910103	1	2	0	Y	Y	Y	Y	Y	-	-	-	-	-
YHR170W	0.909618	1	3	0	Y	Y	Y	Y	Y	-	-	-	-	-
YBR117C	0.907152	1	1	0	Y	Y	Y	Y	Y	-	-	-	-	-
YML026C	0.905072	4	4	0	Y	Y	Y	Y	Y	-	-	-	-	-
YPL201C	0.903542	4	2	0	Y	Y	Y	Y	Y	-	-	-	-	-
YMR242C	0.903135	1	7	1	Y	Y	Y	Y	Y	-	-	-	-	-
YKL006W	0.901544	4	14	1	Y	Y	Y	Y	Y	-	-	-	-	-
YLR061W	0.901346	5	8	2	Y	Y	Y	Y	Y	-	-	-	-	-
YGL138C	0.899319	3	1	1	Y	Y	Y	Y	Y	-	-	-	-	-
YNL327W	0.89652	2	7	1	Y	Y	Y	Y	Y	-	-	-	-	-
YDR025W	0.89615	1	2	0	Y	Y	Y	Y	Y	-	-	-	-	-
YER181C	0.895736	3	0	0	Y	Y	Y	Y	Y	-	-	-	-	-
YLR062C	0.895633	1	9	0	Y	Y	Y	Y	Y	-	-	-	-	-
YLR441C	0.89547	1	6	1	Y	Y	Y	Y	Y	-	-	-	-	-
YKL172W	0.893837	2	4	0	Y	Y	Y	Y	Y	-	-	-	-	-
YLR174W	0.893506	6	0	0	Y	Y	Y	Y	Y	-	-	-	-	-
YDR398W	0.890135	2	0	0	Y	Y	Y	Y	Y	-	-	-	-	-
YMR189W	0.889916	3	12	1	Y	Y	Y	Y	Y	-	-	-	-	-
YKL150W	0.888276	4	2	0	Y	Y	Y	Y	Y	-	-	-	-	-
YNL002C	0.888227	4	1	0	Y	Y	Y	Y	Y	-	-	-	-	-
YBL075C	0.886491	1	1	0	Y	Y	Y	Y	Y	-	-	-	-	-
YMR049C	0.885189	1	1	0	Y	Y	Y	Y	Y	-	-	-	-	-
YLR222C	0.883731	3	1	0	Y	Y	Y	Y	Y	-	-	-	-	-
YPL211W	0.883347	1	0	0	Y	Y	Y	Y	Y	-	-	-	-	-
YER091C	0.883139	4	9	0	Y	Y	Y	Y	Y	-	-	-	-	-
YER106W	0.882582	1	2	1	Y	Y	Y	Y	Y	-	-	-	-	-
YKR106W	0.88219	2	0	0	Y	Y	Y	Y	Y	-	-	-	-	-
YLR264W	0.880301	2	7	0	Y	Y	Y	Y	Y	-	-	-	-	-
YLR081W	0.879833	4	2	0	Y	Y	Y	Y	Y	-	-	-	-	-
YOL124C	0.878681	2	1	0	Y	Y	Y	Y	Y	-	-	-	-	-
YBR126C	0.878504	1	6	0	Y	Y	Y	Y	Y	-	-	-	-	-
YDL082W	0.878259	5	8	2	Y	Y	Y	Y	Y	-	-	-	-	-
YOR234C	0.876663	5	11	1	Y	Y	Y	Y	Y	-	-	-	-	-
YJL157C	0.876158	1	0	0	Y	Y	Y	Y	Y	-	-	-	-	-
YLL044W	0.874463	2	5	0	Y	Y	Y	Y	Y	-	-	-	-	-
YGL029W	0.869412	1	2	0	Y	Y	Y	Y	Y	-	-	-	-	-
YMR305C	0.866913	5	3	0	Y	Y	Y	Y	Y	-	-	-	-	-
YBR012C	0.865605	4	0	0	Y	Y	Y	Y	Y	-	-	-	-	-
YJR025C	0.864807	2	4	1	Y	Y	Y	Y	Y	-	-	-	-	-
YDR101C	0.862028	1	2	0	Y	Y	Y	Y	Y	-	-	-	-	-
YML070W	0.861259	1	1	0	Y	Y	Y	Y	Y	-	-	-	-	-
YLL060C	0.860398	3	0	0	Y	Y	Y	Y	Y	-	-	-	-	-
YFR023W	0.860146	11	2	2	Y	Y	Y	Y	Y	-	-	-	-	-
YLR339C	0.860095	4	7	0	Y	Y	Y	Y	Y	-	-	-	-	-
YMR315W	0.859135	1	1	0	Y	Y	Y	Y	Y	-	-	-	-	-
YGL171W	0.85863	1	2	0	Y	Y	Y	Y	Y	-	-	-	-	-
YOR272W	0.855392	3	1	0	Y	Y	Y	Y	Y	-	-	-	-	-
YJL161W	0.854113	1	0	0	Y	Y	Y	Y	Y	-	-	-	-	-
YMR058W	0.852664	1	13	0	Y	Y	Y	Y	Y	-	-	-	-	-
YDL039C	0.852387	2	3	0	Y	Y	Y	Y	Y	-	-	-	-	-
YPR035W	0.84991	10	5	1	Y	Y	Y	Y	Y	-	-	-	-	-
YPL226W	0.848831	1	3	0	Y	Y	Y	Y	Y	-	-	-	-	-
YCL037C	0.846965	1	1	0	Y	Y	Y	Y	Y	-	-	-	-	-
YGL135W	0.846745	8	7	1	Y	Y	Y	Y	Y	-	-	-	-	-
YGR067C	0.845436	3	0	0	Y	Y	Y	Y	Y	-	-	-	-	-
YDR447C	0.84497	1	6	1	Y	Y	Y	Y	Y	-	-	-	-	-
YPL186C	0.843915	1	0	0	Y	Y	Y	Y	Y	-	-	-	-	-
YIL069C	0.842637	5	5	1	Y	Y	Y	Y	Y	-	-	-	-	-
YCL027W	0.838581	3	6	1	Y	Y	Y	Y	Y	-	-	-	-	-
YOR303W	0.837939	7	4	3	Y	Y	Y	Y	Y	-	-	-	-	-
YGL234W	0.837606	4	8	1	Y	Y	Y	Y	Y	-	-	-	-	-
YMR196W	0.832387	1	0	0	Y	Y	Y	Y	Y	-	-	-	-	-
YKL143W	0.832232	2	3	0	Y	Y	Y	Y	Y	-	-	-	-	-
YLR356W	0.830369	2	3	0	Y	Y	Y	Y	Y	-	-	-	-	-
YER070W	0.830291	6	6	1	Y	Y	Y	Y	Y	-	-	-	-	-
YOR178C	0.829551	4	1	0	Y	Y	Y	Y	Y	-	-	-	-	-
YJL148W	0.827478	29	1	0	Y	Y	Y	Y	Y	-	-	-	-	-
YLR325C	0.827455	1	11	1	Y	Y	Y	Y	Y	-	-	-	-	-
YLR367W	0.826529	8	11	0	Y	Y	Y	Y	Y	-	-	-	-	-
YLR304C	0.825947	3	22	1	Y	Y	Y	Y	Y	-	-	-	-	-
YNL300W	0.8243	2	13	2	Y	Y	Y	Y	Y	-	-	-	-	-
YKR081C	0.824129	1	2	0	Y	Y	Y	Y	Y	-	-	-	-	-
YML073C	0.823548	2	7	1	Y	Y	Y	Y	Y	-	-	-	-	-
YML093W	0.822285	1	3	0	Y	Y	Y	Y	Y	-	-	-	-	-
YDR382W	0.822014	1	7	0	Y	Y	Y	Y	Y	-	-	-	-	-
YKL071W	0.819374	6	1	0	Y	Y	Y	Y	Y	-	-	-	-	-
YDL024C	0.818443	2	0	0	Y	Y	Y	Y	Y	-	-	-	-	-
YBL049W	0.817836	1	0	0	Y	Y	Y	Y	Y	-	-	-	-	-
YGR110W	0.817734	4	0	0	Y	Y	Y	Y	Y	-	-	-	-	-
YLR109W	0.81714	4	4	2	Y	Y	Y	Y	Y	-	-	-	-	-
YFR017C	0.816295	14	6	1	Y	Y	Y	Y	Y	-	-	-	-	-
YAL054C	0.816116	7	1	1	Y	Y	Y	Y	Y	-	-	-	-	-
YOR100C	0.815721	3	1	0	Y	Y	Y	Y	Y	-	-	-	-	-
YKL178C	0.815034	4	19	0	Y	Y	Y	Y	Y	-	-	-	-	-
YDL083C	0.814419	5	7	1	Y	Y	Y	Y	Y	-	-	-	-	-
YNL182C	0.814412	2	1	0	Y	Y	Y	Y	Y	-	-	-	-	-
YKL026C	0.813333	3	1	0	Y	Y	Y	Y	Y	-	-	-	-	-
YGL120C	0.813249	1	3	0	Y	Y	Y	Y	Y	-	-	-	-	-
YMR195W	0.811588	3	3	0	Y	Y	Y	Y	Y	-	-	-	-	-
YML116W	0.811469	7	1	0	Y	Y	Y	Y	Y	-	-	-	-	-
YLR029C	0.80923	3	7	0	Y	Y	Y	Y	Y	-	-	-	-	-
YLR185W	0.808208	2	16	1	Y	Y	Y	Y	Y	-	-	-	-	-
YJR148W	0.80725	4	24	2	Y	Y	Y	Y	Y	-	-	-	-	-
YPR167C	0.80716	2	1	0	Y	Y	Y	Y	Y	-	-	-	-	-
YLR438W	0.806253	5	20	2	Y	Y	Y	Y	Y	-	-	-	-	-
YER056C-A	0.804507	2	7	1	Y	Y	Y	Y	Y	-	-	-	-	-
YDL085W	0.803733	2	0	0	Y	Y	Y	Y	Y	-	-	-	-	-
YHR094C	0.803615	3	2	0	Y	Y	Y	Y	Y	-	-	-	-	-
YPL163C	0.802684	3	4	1	Y	Y	Y	Y	Y	-	-	-	-	-
YKL163W	0.802528	3	5	0	Y	Y	Y	Y	Y	-	-	-	-	-
YAL025C	0.80244	1	5	0	Y	Y	Y	Y	Y	-	-	-	-	-
YDL037C	0.801669	5	28	0	Y	Y	Y	Y	Y	-	-	-	-	-
YAL067C	0.801321	3	0	0	Y	Y	Y	Y	Y	-	-	-	-	-
YGR280C	0.800952	1	4	0	Y	Y	Y	Y	Y	-	-	-	-	-
YJR008W	0.800121	1	10	0	Y	Y	Y	Y	Y	-	-	-	-	-
YMR142C	0.798696	3	6	1	Y	Y	Y	Y	Y	-	-	-	-	-
YOL064C	0.798142	3	3	0	Y	Y	Y	Y	Y	-	-	-	-	-
YOR285W	0.798047	1	4	0	Y	Y	Y	Y	Y	-	-	-	-	-
YLR346C	0.797947	3	2	0	Y	Y	Y	Y	Y	-	-	-	-	-
YEL039C	0.797036	1	2	0	Y	Y	Y	Y	Y	-	-	-	-	-
YLR344W	0.796355	2	8	1	Y	Y	Y	Y	Y	-	-	-	-	-
YBL043W	0.794073	5	2	0	Y	Y	Y	Y	Y	-	-	-	-	-
YDR033W	0.793936	2	0	0	Y	Y	Y	Y	Y	-	-	-	-	-
YDR064W	0.792251	8	5	1	Y	Y	Y	Y	Y	-	-	-	-	-
YLR089C	0.791596	3	9	0	Y	Y	Y	Y	Y	-	-	-	-	-
YOR185C	0.791593	1	0	0	Y	Y	Y	Y	Y	-	-	-	-	-
YBR047W	0.791251	2	0	0	Y	Y	Y	Y	Y	-	-	-	-	-
YMR232W	0.790429	2	1	0	Y	Y	Y	Y	Y	-	-	-	-	-
YLR012C	0.789576	3	0	0	Y	Y	Y	Y	Y	-	-	-	-	-
YDL110C	0.788626	1	0	0	Y	Y	Y	Y	Y	-	-	-	-	-
YMR271C	0.78574	1	0	0	Y	Y	Y	Y	Y	-	-	-	-	-
YPR110C	0.780085	6	0	0	Y	Y	Y	Y	Y	-	-	-	-	-
YLR276C	0.779601	3	1	0	Y	Y	Y	Y	Y	-	-	-	-	-
YJL089W	0.777999	2	0	0	Y	Y	Y	Y	Y	-	-	-	-	-
YOR247W	0.777721	6	11	2	Y	Y	Y	Y	Y	-	-	-	-	-
YOR294W	0.777567	1	1	0	Y	Y	Y	Y	Y	-	-	-	-	-
YBR067C	0.776932	1	16	0	Y	Y	Y	Y	Y	-	-	-	-	-
YHR052W	0.775782	1	0	0	Y	Y	Y	Y	Y	-	-	-	-	-
YBR183W	0.775586	2	3	0	Y	Y	Y	Y	Y	-	-	-	-	-
YDR450W	0.77515	5	7	1	Y	Y	Y	Y	Y	-	-	-	-	-
YPR149W	0.775116	6	0	0	Y	Y	Y	Y	Y	-	-	-	-	-
YER065C	0.774692	1	1	0	Y	Y	Y	Y	Y	-	-	-	-	-
YNL162W	0.774505	1	12	1	Y	Y	Y	Y	Y	-	-	-	-	-
YML042W	0.772352	1	1	0	Y	Y	Y	Y	Y	-	-	-	-	-
YMR082C	0.771108	1	0	0	Y	Y	Y	Y	Y	-	-	-	-	-
YDR001C	0.771087	1	1	0	Y	Y	Y	Y	Y	-	-	-	-	-
YKL148C	0.770408	4	0	0	Y	Y	Y	Y	Y	-	-	-	-	-
YDR085C	0.768961	4	0	0	Y	Y	Y	Y	Y	-	-	-	-	-
YPR184W	0.768802	4	1	0	Y	Y	Y	Y	Y	-	-	-	-	-
YCL059C	0.76805	2	1	0	Y	Y	Y	Y	Y	-	-	-	-	-
YHL047C	0.767855	2	6	0	Y	Y	Y	Y	Y	-	-	-	-	-
YOL118C	0.76726	2	0	0	Y	Y	Y	Y	Y	-	-	-	-	-
YHL001W	0.767131	1	10	1	Y	Y	Y	Y	Y	-	-	-	-	-
YDL153C	0.76508	1	0	0	Y	Y	Y	Y	Y	-	-	-	-	-
YPR074C	0.764649	2	7	1	Y	Y	Y	Y	Y	-	-	-	-	-
YJL217W	0.764373	4	8	0	Y	Y	Y	Y	Y	-	-	-	-	-
YEL012W	0.764242	5	1	0	Y	Y	Y	Y	Y	-	-	-	-	-
YLR452C	0.763815	4	9	2	Y	Y	Y	Y	Y	-	-	-	-	-
YNL335W	0.762862	2	1	0	Y	Y	Y	Y	Y	-	-	-	-	-
YPR102C	0.762344	2	1	0	Y	Y	Y	Y	Y	-	-	-	-	-
YBR046C	0.757785	2	0	0	Y	Y	Y	Y	Y	-	-	-	-	-
YER079W	0.756695	9	4	0	Y	Y	Y	Y	Y	-	-	-	-	-
YLR409C	0.75611	1	0	0	Y	Y	Y	Y	Y	-	-	-	-	-
YGR034W	0.755852	2	12	1	Y	Y	Y	Y	Y	-	-	-	-	-
YLR359W	0.755605	1	11	1	-	Y	Y	Y	Y	-	-	-	-	-
YKL120W	0.755572	1	9	1	-	Y	Y	Y	Y	-	-	-	-	-
YOR255W	0.755312	1	1	1	-	Y	Y	Y	Y	-	-	-	-	-
YOR248W	0.755001	6	8	2	-	Y	Y	Y	Y	-	-	-	-	-
YCL054W	0.754044	3	3	0	-	Y	Y	Y	Y	-	-	-	-	-
YDL114W	0.752527	6	0	0	-	Y	Y	Y	Y	-	-	-	-	-
YBL087C	0.751911	8	8	1	-	Y	Y	Y	Y	-	-	-	-	-
YDL066W	0.750318	1	0	0	-	Y	Y	Y	Y	-	-	-	-	-
YBR069C	0.747948	3	4	0	-	Y	Y	Y	Y	-	-	-	-	-
YPL012W	0.747656	2	1	0	-	Y	Y	Y	Y	-	-	-	-	-
YMR093W	0.747272	1	1	0	-	Y	Y	Y	Y	-	-	-	-	-
YPR145W	0.746801	4	0	0	-	Y	Y	Y	Y	-	-	-	-	-
YHR128W	0.745569	1	4	0	-	Y	Y	Y	Y	-	-	-	-	-
YDL148C	0.74256	2	1	0	-	Y	Y	Y	Y	-	-	-	-	-
YMR143W	0.740586	3	3	0	-	Y	Y	Y	Y	-	-	-	-	-
YCL066W	0.739884	16	3	1	-	Y	Y	Y	Y	-	-	-	-	-
YLR167W	0.739086	7	10	1	-	Y	Y	Y	Y	-	-	-	-	-
YMR062C	0.739008	3	1	0	-	Y	Y	Y	Y	-	-	-	-	-
YKL180W	0.738976	2	7	1	-	Y	Y	Y	Y	-	-	-	-	-
YNL308C	0.738778	1	2	0	-	Y	Y	Y	Y	-	-	-	-	-
YLR267W	0.737834	1	0	0	-	Y	Y	Y	Y	-	-	-	-	-
YLR460C	0.737306	2	3	0	-	Y	Y	Y	Y	-	-	-	-	-
YLR194C	0.736779	1	46	0	-	Y	Y	Y	Y	-	-	-	-	-
YDL198C	0.735985	1	1	0	-	Y	Y	Y	Y	-	-	-	-	-
YDL214C	0.735479	3	0	0	-	Y	Y	Y	Y	-	-	-	-	-
YPR112C	0.735185	1	0	0	-	Y	Y	Y	Y	-	-	-	-	-
YKR013W	0.734843	2	6	1	-	Y	Y	Y	Y	-	-	-	-	-
YIR028W	0.73463	2	2	1	-	Y	Y	Y	Y	-	-	-	-	-
YIL045W	0.733374	1	0	0	-	Y	Y	Y	Y	-	-	-	-	-
YGR192C	0.733095	8	5	4	-	Y	Y	Y	Y	-	-	-	-	-
YOL101C	0.731933	1	17	0	-	Y	Y	Y	Y	-	-	-	-	-
YOR028C	0.731608	1	0	0	-	Y	Y	Y	Y	-	-	-	-	-
YLR286C	0.731138	10	12	3	-	Y	Y	Y	Y	-	-	-	-	-
YKL109W	0.73057	3	1	0	-	Y	Y	Y	Y	-	-	-	-	-
YLR355C	0.729155	2	14	0	-	Y	Y	Y	Y	-	-	-	-	-
YGR256W	0.728268	10	2	0	-	Y	Y	Y	Y	-	-	-	-	-
YGR244C	0.728089	1	6	0	-	Y	Y	Y	Y	-	-	-	-	-
YLR056W	0.728016	8	3	0	-	Y	Y	Y	Y	-	-	-	-	-
YOL127W	0.727983	3	9	1	-	Y	Y	Y	Y	-	-	-	-	-
YPL240C	0.727684	1	18	1	-	Y	Y	Y	Y	-	-	-	-	-
YER043C	0.727518	2	7	0	-	Y	Y	Y	Y	-	-	-	-	-
YKR033C	0.726014	1	0	0	-	Y	Y	Y	Y	-	-	-	-	-
YMR300C	0.72548	1	3	1	-	Y	Y	Y	Y	-	-	-	-	-
YER126C	0.724068	1	3	0	-	Y	Y	Y	Y	-	-	-	-	-
YBR244W	0.723578	1	17	0	-	Y	Y	Y	Y	-	-	-	-	-
YKL107W	0.721922	1	0	0	-	Y	Y	Y	Y	-	-	-	-	-
YIL111W	0.721552	1	1	0	-	Y	Y	Y	Y	-	-	-	-	-
YPL143W	0.720659	7	10	1	-	Y	Y	Y	Y	-	-	-	-	-
YGL183C	0.720008	2	0	0	-	Y	Y	Y	Y	-	-	-	-	-
YKL142W	0.719563	6	4	0	-	Y	Y	Y	Y	-	-	-	-	-
YAL018C	0.719556	7	6	0	-	Y	Y	Y	Y	-	-	-	-	-
YBR214W	0.719502	3	6	0	-	Y	Y	Y	Y	-	-	-	-	-
YJL037W	0.718935	4	0	0	-	Y	Y	Y	Y	-	-	-	-	-
YJL136C	0.717234	5	12	1	-	Y	Y	Y	Y	-	-	-	-	-
YER069W	0.717199	4	2	2	-	Y	Y	Y	Y	-	-	-	-	-
YHR185C	0.716241	3	1	1	-	Y	Y	Y	Y	-	-	-	-	-
YDR465C	0.716206	1	0	0	-	Y	Y	Y	Y	-	-	-	-	-
YDR256C	0.715967	4	0	0	-	Y	Y	Y	Y	-	-	-	-	-
YIL066C	0.715083	2	3	1	-	Y	Y	Y	Y	-	-	-	-	-
YMR017W	0.71461	13	0	0	-	Y	Y	Y	Y	-	-	-	-	-
YKR080W	0.713818	1	3	1	-	Y	Y	Y	Y	-	-	-	-	-
YOR153W	0.712655	1	0	0	-	Y	Y	Y	Y	-	-	-	-	-
YIL144W	0.710536	2	2	1	-	Y	Y	Y	Y	-	-	-	-	-
YAL060W	0.709901	1	6	0	-	Y	Y	Y	Y	-	-	-	-	-
YOR315W	0.709751	16	1	1	-	Y	Y	Y	Y	-	-	-	-	-
YDL215C	0.709509	2	0	0	-	Y	Y	Y	Y	-	-	-	-	-
YLR388W	0.708377	1	13	1	-	Y	Y	Y	Y	-	-	-	-	-
YPR151C	0.708229	4	0	0	-	Y	Y	Y	Y	-	-	-	-	-
YGL262W	0.707904	1	1	0	-	Y	Y	Y	Y	-	-	-	-	-
YCR089W	0.707711	2	0	0	-	Y	Y	Y	Y	-	-	-	-	-
YDL208W	0.706977	1	6	0	-	Y	Y	Y	Y	-	-	-	-	-
YBL002W	0.706424	5	8	1	-	Y	Y	Y	Y	-	-	-	-	-
YER052C	0.704885	1	2	0	-	Y	Y	Y	Y	-	-	-	-	-
YBL054W	0.704678	1	0	0	-	Y	Y	Y	Y	-	-	-	-	-
YHR143W	0.703273	6	6	1	-	Y	Y	Y	Y	-	-	-	-	-
YNL113W	0.70324	6	1	0	-	Y	Y	Y	Y	-	-	-	-	-
YPL121C	0.702097	1	1	0	-	Y	Y	Y	Y	-	-	-	-	-
YJL191W	0.701205	18	3	1	-	Y	Y	Y	Y	-	-	-	-	-
YGL008C	0.701153	2	6	0	-	Y	Y	Y	Y	-	-	-	-	-
YDL169C	0.700576	1	0	0	-	Y	Y	Y	Y	-	-	-	-	-
YOR136W	0.699405	1	1	0	-	Y	Y	Y	Y	-	-	-	-	-
YJL069C	0.696891	1	1	0	-	Y	Y	Y	Y	-	-	-	-	-
YBR050C	0.696551	1	2	0	-	Y	Y	Y	Y	-	-	-	-	-
YBR056W	0.694854	2	3	0	-	Y	Y	Y	Y	-	-	-	-	-
YPL126W	0.693727	3	0	0	-	Y	Y	Y	Y	-	-	-	-	-
YEL024W	0.693689	3	2	0	-	Y	Y	Y	Y	-	-	-	-	-
YGR264C	0.693545	1	4	0	-	Y	Y	Y	Y	-	-	-	-	-
YBR238C	0.692971	1	4	0	-	Y	Y	Y	Y	-	-	-	-	-
YDR010C	0.692701	7	0	0	-	Y	Y	Y	Y	-	-	-	-	-
YBR190W	0.692464	6	0	0	-	Y	Y	Y	Y	-	-	-	-	-
YOR338W	0.691962	2	7	2	-	Y	Y	Y	Y	-	-	-	-	-
YJR010W	0.691521	1	0	0	-	Y	Y	Y	Y	-	-	-	-	-
YHR197W	0.689898	1	1	0	-	Y	Y	Y	Y	-	-	-	-	-
YJR048W	0.689893	1	5	0	-	Y	Y	Y	Y	-	-	-	-	-
YBR145W	0.688577	3	5	1	-	Y	Y	Y	Y	-	-	-	-	-
YBR297W	0.688276	1	2	0	-	Y	Y	Y	Y	-	-	-	-	-
YDR299W	0.688088	1	5	0	-	Y	Y	Y	Y	-	-	-	-	-
YDL181W	0.688027	1	0	0	-	Y	Y	Y	Y	-	-	-	-	-
YLR252W	0.687101	1	4	0	-	Y	Y	Y	Y	-	-	-	-	-
YPL044C	0.685961	1	1	0	-	Y	Y	Y	Y	-	-	-	-	-
YMR206W	0.685876	1	0	0	-	Y	Y	Y	Y	-	-	-	-	-
YML024W	0.685168	3	9	1	-	Y	Y	Y	Y	-	-	-	-	-
YBL003C	0.684837	5	13	0	-	Y	Y	Y	Y	-	-	-	-	-
YFR030W	0.682891	4	4	0	-	Y	Y	Y	Y	-	-	-	-	-
YKR093W	0.682729	5	41	1	-	Y	Y	Y	Y	-	-	-	-	-
YGR085C	0.682673	2	8	0	-	Y	Y	Y	Y	-	-	-	-	-
YNL037C	0.682616	2	4	0	-	Y	Y	Y	Y	-	-	-	-	-
YLR311C	0.681506	2	0	0	-	Y	Y	Y	Y	-	-	-	-	-
YIL037C	0.681336	3	1	0	-	Y	Y	Y	Y	-	-	-	-	-
YJR153W	0.680204	1	0	0	-	Y	Y	Y	Y	-	-	-	-	-
YLR333C	0.679144	1	13	1	-	Y	Y	Y	Y	-	-	-	-	-
YML089C	0.678883	4	0	0	-	Y	Y	Y	Y	-	-	-	-	-
YHR140W	0.677742	2	0	0	-	Y	Y	Y	Y	-	-	-	-	-
YMR230W	0.677735	1	8	0	-	Y	Y	Y	Y	-	-	-	-	-
YBR084C-A	0.677093	1	6	1	-	Y	Y	Y	Y	-	-	-	-	-
YNL305C	0.676533	1	1	1	-	Y	Y	Y	Y	-	-	-	-	-
YGR066C	0.676427	4	1	0	-	Y	Y	Y	Y	-	-	-	-	-
YKL099C	0.673975	1	7	0	-	Y	Y	Y	Y	-	-	-	-	-
YOR186W	0.673677	1	0	0	-	Y	Y	Y	Y	-	-	-	-	-
YER073W	0.672273	3	9	1	-	Y	Y	Y	Y	-	-	-	-	-
YDR158W	0.671508	5	9	1	-	Y	Y	Y	Y	-	-	-	-	-
YAL062W	0.671276	7	5	0	-	Y	Y	Y	Y	-	-	-	-	-
YDR384C	0.670903	3	0	0	-	Y	Y	Y	Y	-	-	-	-	-
YCL025C	0.670505	5	6	0	-	Y	Y	Y	Y	-	-	-	-	-
YDR523C	0.669147	5	0	0	-	Y	Y	Y	Y	-	-	-	-	-
YGL030W	0.668831	3	8	1	-	Y	Y	Y	Y	-	-	-	-	-
YLL046C	0.668718	2	0	0	-	Y	Y	Y	Y	-	-	-	-	-
YER179W	0.668461	2	0	0	-	Y	Y	Y	Y	-	-	-	-	-
YDR417C	0.66844	2	6	0	-	Y	Y	Y	Y	-	-	-	-	-
YDR449C	0.668439	5	0	0	-	Y	Y	Y	Y	-	-	-	-	-
YMR040W	0.667913	2	0	0	-	Y	Y	Y	Y	-	-	-	-	-
YGL103W	0.6674	4	8	1	-	Y	Y	Y	Y	-	-	-	-	-
YDL075W	0.664815	4	12	1	-	Y	Y	Y	Y	-	-	-	-	-
YLR300W	0.663937	8	7	0	-	Y	Y	Y	Y	-	-	-	-	-
YIL019W	0.663269	1	2	0	-	Y	Y	Y	Y	-	-	-	-	-
YCR057C	0.659738	2	0	0	-	Y	Y	Y	Y	-	-	-	-	-
YDL051W	0.658977	3	2	0	-	Y	Y	Y	Y	-	-	-	-	-
YBR009C	0.658422	6	14	1	-	Y	Y	Y	Y	-	-	-	-	-
YBL092W	0.656624	1	6	1	-	Y	Y	Y	Y	-	-	-	-	-
YPR026W	0.655795	1	0	0	-	Y	Y	Y	Y	-	-	-	-	-
YJL108C	0.654822	4	1	0	-	Y	Y	Y	Y	-	-	-	-	-
YOR130C	0.654652	1	4	0	-	Y	Y	Y	Y	-	-	-	-	-
YGL028C	0.654432	4	9	1	-	Y	Y	Y	Y	-	-	-	-	-
YGR225W	0.652565	1	0	0	-	Y	Y	Y	Y	-	-	-	-	-
YER124C	0.651248	8	3	1	-	Y	Y	Y	Y	-	-	-	-	-
YDR035W	0.650247	2	0	0	-	Y	Y	Y	Y	-	-	-	-	-
YDR037W	0.650005	1	0	0	-	Y	Y	Y	Y	-	-	-	-	-
YOL158C	0.649982	2	25	1	-	Y	Y	Y	Y	-	-	-	-	-
YML130C	0.649607	1	0	0	-	Y	Y	Y	Y	-	-	-	-	-
YMR294W	0.648967	1	1	0	-	Y	Y	Y	Y	-	-	-	-	-
YJL159W	0.648504	5	6	0	-	Y	Y	Y	Y	-	-	-	-	-
YOR183W	0.647977	1	0	0	-	Y	Y	Y	Y	-	-	-	-	-
YHR216W	0.64772	1	6	0	-	Y	Y	Y	Y	-	-	-	-	-
YBR048W	0.647067	7	6	1	-	Y	Y	Y	Y	-	-	-	-	-
YER066C-A	0.646358	5	0	0	-	Y	Y	Y	Y	-	-	-	-	-
YBR249C	0.645663	2	7	0	-	Y	Y	Y	Y	-	-	-	-	-
YPL273W	0.644625	1	4	0	-	Y	Y	Y	Y	-	-	-	-	-
YDR324C	0.644514	5	1	0	-	Y	Y	Y	Y	-	-	-	-	-
YJL106W	0.644258	4	0	0	-	Y	Y	Y	Y	-	-	-	-	-
YKL082C	0.643699	3	1	0	-	Y	Y	Y	Y	-	-	-	-	-
YKR094C	0.642517	2	3	1	-	Y	Y	Y	Y	-	-	-	-	-
YLR296W	0.642134	2	0	0	-	Y	Y	Y	Y	-	-	-	-	-
YDR365C	0.640719	2	1	0	-	Y	Y	Y	Y	-	-	-	-	-
YMR194W	0.640543	11	5	0	-	Y	Y	Y	Y	-	-	-	-	-
YPR144C	0.64037	1	0	0	-	Y	Y	Y	Y	-	-	-	-	-
YPL192C	0.637455	1	1	0	-	Y	Y	Y	Y	-	-	-	-	-
YPR044C	0.637074	1	11	0	-	Y	Y	Y	Y	-	-	-	-	-
YGR108W	0.636564	1	8	0	-	Y	Y	Y	Y	-	-	-	-	-
YDR385W	0.636449	3	5	0	-	Y	Y	Y	Y	-	-	-	-	-
YDL061C	0.635988	4	12	1	-	Y	Y	Y	Y	-	-	-	-	-
YKR056W	0.635955	2	1	0	-	Y	Y	Y	Y	-	-	-	-	-
YIL127C	0.634294	1	7	1	-	Y	Y	Y	Y	-	-	-	-	-
YKL085W	0.633035	2	1	0	-	Y	Y	Y	Y	-	-	-	-	-
YLR214W	0.632665	2	39	0	-	Y	Y	Y	Y	-	-	-	-	-
YPL147W	0.631066	1	0	0	-	Y	Y	Y	Y	-	-	-	-	-
YNL009W	0.63104	2	1	0	-	Y	Y	Y	Y	-	-	-	-	-
YIL113W	0.628861	2	0	0	-	Y	Y	Y	Y	-	-	-	-	-
YGL113W	0.628756	1	0	0	-	Y	Y	Y	Y	-	-	-	-	-
YJL158C	0.628527	6	5	0	-	Y	Y	Y	Y	-	-	-	-	-
YML022W	0.62806	1	6	0	-	Y	Y	Y	Y	-	-	-	-	-
YGL104C	0.627118	4	2	0	-	Y	Y	Y	Y	-	-	-	-	-
YDL191W	0.626855	2	5	0	-	Y	Y	Y	Y	-	-	-	-	-
YKR091W	0.626423	3	1	0	-	Y	Y	Y	Y	-	-	-	-	-
YMR246W	0.626226	1	2	0	-	Y	Y	Y	Y	-	-	-	-	-
YJR130C	0.626129	1	0	0	-	Y	Y	Y	Y	-	-	-	-	-
YGR118W	0.626089	4	10	1	-	Y	Y	Y	Y	-	-	-	-	-
YLR150W	0.625869	1	6	0	-	Y	Y	Y	Y	-	-	-	-	-
YGL157W	0.62508	2	0	0	-	Y	Y	Y	Y	-	-	-	-	-
YOR317W	0.625038	5	7	1	-	Y	Y	Y	Y	-	-	-	-	-
YPR007C	0.624877	2	1	0	-	Y	Y	Y	Y	-	-	-	-	-
YOR128C	0.624742	4	0	0	-	Y	Y	Y	Y	-	-	-	-	-
YNL066W	0.623968	5	9	0	-	Y	Y	Y	Y	-	-	-	-	-
YIR017C	0.622819	1	0	0	-	Y	Y	Y	Y	-	-	-	-	-
YAL003W	0.621807	1	8	0	-	Y	Y	Y	Y	-	-	-	-	-
YCL055W	0.621182	2	4	0	-	Y	Y	Y	Y	-	-	-	-	-
YKR011C	0.621077	2	0	0	-	Y	Y	Y	Y	-	-	-	-	-
YJL012C	0.620364	3	6	0	-	Y	Y	Y	Y	-	-	-	-	-
YNL111C	0.619948	6	1	0	-	Y	Y	Y	Y	-	-	-	-	-
YLL011W	0.618952	2	0	0	-	Y	Y	Y	Y	-	-	-	-	-
YOR145C	0.618197	1	0	0	-	Y	Y	Y	Y	-	-	-	-	-
YGR128C	0.61719	1	1	0	-	Y	Y	Y	Y	-	-	-	-	-
YIR026C	0.616524	1	3	0	-	Y	Y	Y	Y	-	-	-	-	-
YHR174W	0.616469	1	8	0	-	Y	Y	Y	Y	-	-	-	-	-
YHR014W	0.616389	1	1	1	-	Y	Y	Y	Y	-	-	-	-	-
YBR084W	0.61589	1	0	0	-	Y	Y	Y	Y	-	-	-	-	-
YHR033W	0.615758	7	1	0	-	Y	Y	Y	Y	-	-	-	-	-
YDL130W	0.615632	2	8	1	-	Y	Y	Y	Y	-	-	-	-	-
YOL155C	0.615091	5	29	1	-	Y	Y	Y	Y	-	-	-	-	-
YPL004C	0.614954	1	2	0	-	Y	Y	Y	Y	-	-	-	-	-
YDR522C	0.61321	7	0	0	-	Y	Y	Y	Y	-	-	-	-	-
YCR034W	0.611905	1	7	0	-	Y	Y	Y	Y	-	-	-	-	-
YPR163C	0.611753	2	0	0	-	Y	Y	Y	Y	-	-	-	-	-
YJL189W	0.611723	4	1	0	-	Y	Y	Y	Y	-	-	-	-	-
YPR119W	0.611396	7	2	0	-	Y	Y	Y	Y	-	-	-	-	-
YKL029C	0.611135	2	8	0	-	Y	Y	Y	Y	-	-	-	-	-
YOL016C	0.610567	1	54	0	-	Y	Y	Y	Y	-	-	-	-	-
YNL030W	0.61056	3	15	0	-	Y	Y	Y	Y	-	-	-	-	-
YGL205W	0.610538	1	2	0	-	Y	Y	Y	Y	-	-	-	-	-
YHR141C	0.609721	6	10	1	-	Y	Y	Y	Y	-	-	-	-	-
YLR186W	0.609354	1	0	0	-	Y	Y	Y	Y	-	-	-	-	-
YMR239C	0.607118	2	1	0	-	Y	Y	Y	Y	-	-	-	-	-
YBR149W	0.605869	1	2	0	-	Y	Y	Y	Y	-	-	-	-	-
YLR108C	0.605739	4	3	1	-	Y	Y	Y	Y	-	-	-	-	-
YNR014W	0.60418	2	0	0	-	Y	Y	Y	Y	-	-	-	-	-
YJR016C	0.60379	3	13	1	-	Y	Y	Y	Y	-	-	-	-	-
YHR209W	0.603649	1	0	0	-	Y	Y	Y	Y	-	-	-	-	-
YLL055W	0.602457	2	0	0	-	Y	Y	Y	Y	-	-	-	-	-
YLR038C	0.601663	1	2	0	-	Y	Y	Y	Y	-	-	-	-	-
YPR132W	0.601164	3	1	0	-	Y	Y	Y	Y	-	-	-	-	-
YLR152C	0.601087	3	3	0	-	Y	Y	Y	Y	-	-	-	-	-
YJL200C	0.601053	2	4	0	-	Y	Y	Y	Y	-	-	-	-	-
YNR050C	0.600746	8	4	0	-	Y	Y	Y	Y	-	-	-	-	-
YJL079C	0.60073	2	5	0	-	Y	Y	Y	Y	-	-	-	-	-
YKL001C	0.600723	1	10	0	-	Y	Y	Y	Y	-	-	-	-	-
YDR018C	0.599592	1	1	0	-	Y	Y	Y	Y	-	-	-	-	-
YKL164C	0.599417	2	4	0	-	Y	Y	Y	Y	-	-	-	-	-
YPL123C	0.599273	3	0	0	-	Y	Y	Y	Y	-	-	-	-	-
YLR002C	0.599033	1	0	0	-	Y	Y	Y	Y	-	-	-	-	-
YMR215W	0.598868	4	3	0	-	Y	Y	Y	Y	-	-	-	-	-
YGR027C	0.597815	3	11	0	-	Y	Y	Y	Y	-	-	-	-	-
YDL182W	0.597451	3	3	0	-	Y	Y	Y	Y	-	-	-	-	-
YLR366W	0.597186	1	0	0	-	Y	Y	Y	Y	-	-	-	-	-
YMR015C	0.596816	4	2	1	-	Y	Y	Y	Y	-	-	-	-	-
YPL095C	0.59637	1	1	0	-	Y	Y	Y	Y	-	-	-	-	-
YOR027W	0.596198	2	6	0	-	Y	Y	Y	Y	-	-	-	-	-
YDR281C	0.595837	2	17	1	-	Y	Y	Y	Y	-	-	-	-	-
YKR009C	0.595609	3	1	0	-	Y	Y	Y	Y	-	-	-	-	-
YML004C	0.595197	2	1	0	-	Y	Y	Y	Y	-	-	-	-	-
YOR019W	0.594088	1	0	0	-	Y	Y	Y	Y	-	-	-	-	-
YBL042C	0.59372	2	5	0	-	Y	Y	Y	Y	-	-	-	-	-
YDR345C	0.593683	6	5	0	-	Y	Y	Y	Y	-	-	-	-	-
YNL302C	0.591085	4	8	1	-	Y	Y	Y	Y	-	-	-	-	-
YLL024C	0.588861	1	9	0	-	Y	Y	Y	Y	-	-	-	-	-
YER145C	0.588703	4	11	1	-	Y	Y	Y	Y	-	-	-	-	-
YJR063W	0.587979	1	4	0	-	Y	Y	Y	Y	-	-	-	-	-
YDR224C	0.58792	7	4	0	-	Y	Y	Y	Y	-	-	-	-	-
YLR308W	0.587878	1	1	1	-	Y	Y	Y	Y	-	-	-	-	-
YOR214C	0.587505	2	3	0	-	Y	Y	Y	Y	-	-	-	-	-
YLR345W	0.587138	2	2	0	-	Y	Y	Y	Y	-	-	-	-	-
YCL035C	0.58665	1	1	0	-	Y	Y	Y	Y	-	-	-	-	-
YMR307W	0.58648	4	4	0	-	Y	Y	Y	Y	-	-	-	-	-
YER085C	0.586309	3	1	0	-	Y	Y	Y	Y	-	-	-	-	-
YDL038C	0.585951	2	1	0	-	Y	Y	Y	Y	-	-	-	-	-
YOL010W	0.585693	1	1	0	-	Y	Y	Y	Y	-	-	-	-	-
YBR139W	0.585309	3	1	0	-	Y	Y	Y	Y	-	-	-	-	-
YOR226C	0.584884	2	7	1	-	Y	Y	Y	Y	-	-	-	-	-
YHR021C	0.584312	5	0	0	-	Y	Y	Y	Y	-	-	-	-	-
YMR297W	0.584165	2	0	0	-	Y	Y	Y	Y	-	-	-	-	-
YJL045W	0.583912	6	1	0	-	Y	Y	Y	Y	-	-	-	-	-
YNL196C	0.583577	1	1	0	-	Y	Y	Y	Y	-	-	-	-	-
YBR051W	0.58352	1	0	0	-	Y	Y	Y	Y	-	-	-	-	-
YNR067C	0.582954	2	7	0	-	Y	Y	Y	Y	-	-	-	-	-
YDR508C	0.581884	6	0	0	-	Y	Y	Y	Y	-	-	-	-	-
YDR500C	0.581169	9	4	1	-	Y	Y	Y	Y	-	-	-	-	-
YAL012W	0.580781	3	6	0	-	Y	Y	Y	Y	-	-	-	-	-
YLR074C	0.580329	5	2	1	-	Y	Y	Y	Y	-	-	-	-	-
YAL064W	0.579434	5	1	1	-	Y	Y	Y	Y	-	-	-	-	-
YLR075W	0.578687	5	8	0	-	Y	Y	Y	Y	-	-	-	-	-
YOR065W	0.578593	1	5	0	-	Y	Y	Y	Y	-	-	-	-	-
YMR108W	0.577941	2	6	1	-	Y	Y	Y	Y	-	-	-	-	-
YPR098C	0.574657	1	1	0	-	Y	Y	Y	Y	-	-	-	-	-
YGR087C	0.574199	1	5	1	-	Y	Y	Y	Y	-	-	-	-	-
YGR059W	0.573433	3	2	1	-	Y	Y	Y	Y	-	-	-	-	-
YOL121C	0.573432	13	7	1	-	Y	Y	Y	Y	-	-	-	-	-
YMR014W	0.573358	10	0	0	-	Y	Y	Y	Y	-	-	-	-	-
YLR297W	0.57331	1	53	1	-	Y	Y	Y	Y	-	-	-	-	-
YPL217C	0.573113	6	1	0	-	Y	Y	Y	Y	-	-	-	-	-
YHR064C	0.572599	2	1	0	-	Y	Y	Y	Y	-	-	-	-	-
YJL093C	0.572576	2	0	0	-	Y	Y	Y	Y	-	-	-	-	-
YHR179W	0.572267	4	11	0	-	Y	Y	Y	Y	-	-	-	-	-
YDR225W	0.572062	7	9	1	-	Y	Y	Y	Y	-	-	-	-	-
YLR401C	0.57181	3	0	0	-	Y	Y	Y	Y	-	-	-	-	-
YKR092C	0.571487	1	0	0	-	Y	Y	Y	Y	-	-	-	-	-
YNL119W	0.571133	1	2	0	-	Y	Y	Y	Y	-	-	-	-	-
YHL028W	0.570295	4	1	0	-	Y	Y	Y	Y	-	-	-	-	-
YDL055C	0.569728	3	0	0	-	Y	Y	Y	Y	-	-	-	-	-
YOR134W	0.568586	1	1	0	-	Y	Y	Y	Y	-	-	-	-	-
YGR194C	0.56844	1	1	0	-	Y	Y	Y	Y	-	-	-	-	-
YOR224C	0.567971	1	5	0	-	Y	Y	Y	Y	-	-	-	-	-
YLR083C	0.567647	1	0	0	-	Y	Y	Y	Y	-	-	-	-	-
YGR185C	0.565635	1	5	0	-	Y	Y	Y	Y	-	-	-	-	-
YLR466W	0.565441	7	8	1	-	Y	Y	Y	Y	-	-	-	-	-
YBR104W	0.564585	1	1	0	-	Y	Y	Y	Y	-	-	-	-	-
YPR124W	0.564414	4	1	0	-	Y	Y	Y	Y	-	-	-	-	-
YGR187C	0.564158	3	2	0	-	Y	Y	Y	Y	-	-	-	-	-
YPR001W	0.56386	2	2	0	-	Y	Y	Y	Y	-	-	-	-	-
YKL191W	0.563588	2	4	0	-	Y	Y	Y	Y	-	-	-	-	-
YNL333W	0.563383	2	0	0	-	Y	Y	Y	Y	-	-	-	-	-
YCR102C	0.563183	2	6	1	-	Y	Y	Y	Y	-	-	-	-	-
YGR273C	0.562251	4	0	0	-	Y	Y	Y	Y	-	-	-	-	-
YDR165W	0.561081	5	0	0	-	Y	Y	Y	Y	-	-	-	-	-
YER127W	0.560848	1	2	0	-	Y	Y	Y	Y	-	-	-	-	-
YHR171W	0.559746	5	0	0	-	Y	Y	Y	Y	-	-	-	-	-
YOL082W	0.559233	2	2	0	-	Y	Y	Y	Y	-	-	-	-	-
YOL131W	0.559221	1	1	1	-	Y	Y	Y	Y	-	-	-	-	-
YLR467W	0.558424	15	4	0	-	Y	Y	Y	Y	-	-	-	-	-
YNL313C	0.557221	2	1	0	-	Y	Y	Y	Y	-	-	-	-	-
YDR091C	0.555997	2	5	0	-	Y	Y	Y	Y	-	-	-	-	-
YOR230W	0.55559	3	12	0	-	Y	Y	Y	Y	-	-	-	-	-
YOR108W	0.555222	3	0	0	-	Y	Y	Y	Y	-	-	-	-	-
YGR189C	0.554985	7	3	0	-	Y	Y	Y	Y	-	-	-	-	-
YBR158W	0.554515	6	6	1	-	Y	Y	Y	Y	-	-	-	-	-
YHL040C	0.554474	2	1	0	-	Y	Y	Y	Y	-	-	-	-	-
YDR120C	0.554106	1	5	0	-	Y	Y	Y	Y	-	-	-	-	-
YHR042W	0.553485	6	0	0	-	Y	Y	Y	Y	-	-	-	-	-
YDR009W	0.553322	2	0	0	-	Y	Y	Y	Y	-	-	-	-	-
YER049W	0.553235	3	2	0	-	Y	Y	Y	Y	-	-	-	-	-
YKL156W	0.553212	1	7	1	-	Y	Y	Y	Y	-	-	-	-	-
YLR044C	0.551768	5	6	2	-	Y	Y	Y	Y	-	-	-	-	-
YPR033C	0.550562	1	2	0	-	Y	Y	Y	Y	-	-	-	-	-
YNL093W	0.550242	1	0	0	-	Y	Y	Y	Y	-	-	-	-	-
YHR184W	0.549868	2	1	1	-	Y	Y	Y	Y	-	-	-	-	-
YPL256C	0.549699	3	3	0	-	Y	Y	Y	Y	-	-	-	-	-
YKL086W	0.548321	2	0	0	-	Y	Y	Y	Y	-	-	-	-	-
YBR008C	0.548145	2	0	0	-	Y	Y	Y	Y	-	-	-	-	-
YLR013W	0.54787	3	1	0	-	Y	Y	Y	Y	-	-	-	-	-
YBR248C	0.547798	1	2	0	-	Y	Y	Y	Y	-	-	-	-	-
YOR036W	0.547583	1	2	0	-	Y	Y	Y	Y	-	-	-	-	-
YOL154W	0.546684	4	2	0	-	Y	Y	Y	Y	-	-	-	-	-
YDL063C	0.546394	2	2	0	-	Y	Y	Y	Y	-	-	-	-	-
YBR052C	0.546335	1	4	0	-	Y	Y	Y	Y	-	-	-	-	-
YJL155C	0.546055	5	0	0	-	Y	Y	Y	Y	-	-	-	-	-
YCR098C	0.546048	3	0	0	-	Y	Y	Y	Y	-	-	-	-	-
YJR071W	0.545361	5	2	0	-	Y	Y	Y	Y	-	-	-	-	-
YJL034W	0.543705	2	2	0	-	Y	Y	Y	Y	-	-	-	-	-
YMR121C	0.543306	1	7	0	-	Y	Y	Y	Y	-	-	-	-	-
YAL005C	0.541357	1	1	0	-	Y	Y	Y	Y	-	-	-	-	-
YOR167C	0.540846	2	2	0	-	Y	Y	Y	Y	-	-	-	-	-
YDL136W	0.54029	2	9	0	-	Y	Y	Y	Y	-	-	-	-	-
YOR344C	0.540115	4	6	0	-	Y	Y	Y	Y	-	-	-	-	-
YLR343W	0.539849	2	5	1	-	Y	Y	Y	Y	-	-	-	-	-
YBR121C	0.539541	1	6	0	-	Y	Y	Y	Y	-	-	-	-	-
YPR030W	0.539493	2	2	0	-	Y	Y	Y	Y	-	-	-	-	-
YBR266C	0.538966	1	2	0	-	Y	Y	Y	Y	-	-	-	-	-
YGL191W	0.538731	2	2	0	-	Y	Y	Y	Y	-	-	-	-	-
YFR057W	0.538343	1	0	0	-	Y	Y	Y	Y	-	-	-	-	-
YIL119C	0.537388	14	1	0	-	Y	Y	Y	Y	-	-	-	-	-
YER001W	0.536032	8	1	0	-	Y	Y	Y	Y	-	-	-	-	-
YOL104C	0.535451	2	7	1	-	Y	Y	Y	Y	-	-	-	-	-
YJR009C	0.534957	4	7	1	-	Y	Y	Y	Y	-	-	-	-	-
YAR015W	0.53461	2	10	0	-	Y	Y	Y	Y	-	-	-	-	-
YGR109C	0.534464	7	0	0	-	Y	Y	Y	Y	-	-	-	-	-
YIL160C	0.53347	3	1	0	-	Y	Y	Y	Y	-	-	-	-	-
YGR289C	0.53328	6	0	0	-	Y	Y	Y	Y	-	-	-	-	-
YLL034C	0.532617	3	6	0	-	Y	Y	Y	Y	-	-	-	-	-
YLR092W	0.532558	3	1	0	-	Y	Y	Y	Y	-	-	-	-	-
YPR191W	0.532121	2	1	0	-	Y	Y	Y	Y	-	-	-	-	-
YNL303W	0.532008	1	0	0	-	Y	Y	Y	Y	-	-	-	-	-
YDR184C	0.532006	1	0	0	-	Y	Y	Y	Y	-	-	-	-	-
YKR066C	0.531925	2	0	0	-	Y	Y	Y	Y	-	-	-	-	-
YOL015W	0.531851	1	0	0	-	Y	Y	Y	Y	-	-	-	-	-
YLR003C	0.531802	1	2	0	-	Y	Y	Y	Y	-	-	-	-	-
YGR032W	0.530494	2	9	0	-	Y	Y	Y	Y	-	-	-	-	-
YGR177C	0.530474	2	4	0	-	Y	Y	Y	Y	-	-	-	-	-
YDR341C	0.529832	1	6	0	-	Y	Y	Y	Y	-	-	-	-	-
YOR182C	0.529473	1	7	0	-	Y	Y	Y	Y	-	-	-	-	-
YJL080C	0.529463	3	4	0	-	Y	Y	Y	Y	-	-	-	-	-
YIL051C	0.528162	4	12	0	-	Y	Y	Y	Y	-	-	-	-	-
YAR068W	0.528014	2	9	0	-	Y	Y	Y	Y	-	-	-	-	-
YLR205C	0.527997	1	2	0	-	Y	Y	Y	Y	-	-	-	-	-
YMR145C	0.526748	1	10	0	-	Y	Y	Y	Y	-	-	-	-	-
YOR215C	0.525007	2	3	0	-	Y	Y	Y	Y	-	-	-	-	-
YPL142C	0.524595	1	3	0	-	Y	Y	Y	Y	-	-	-	-	-
YJL138C	0.524398	1	5	0	-	Y	Y	Y	Y	-	-	-	-	-
YGL170C	0.523888	1	0	0	-	Y	Y	Y	Y	-	-	-	-	-
YMR136W	0.523762	12	14	0	-	Y	Y	Y	Y	-	-	-	-	-
YPL146C	0.522852	1	3	0	-	Y	Y	Y	Y	-	-	-	-	-
YGL158W	0.522581	2	0	0	-	Y	Y	Y	Y	-	-	-	-	-
YBR300C	0.522098	1	0	0	-	Y	Y	Y	Y	-	-	-	-	-
YHR001W-A	0.521888	4	2	0	-	Y	Y	Y	Y	-	-	-	-	-
YOR287C	0.521659	1	9	0	-	Y	Y	Y	Y	-	-	-	-	-
YIR027C	0.521364	2	1	1	-	Y	Y	Y	Y	-	-	-	-	-
YDR312W	0.520452	5	0	0	-	Y	Y	Y	Y	-	-	-	-	-
YJL160C	0.520219	4	0	0	-	Y	Y	Y	Y	-	-	-	-	-
YJR041C	0.519125	2	1	0	-	Y	Y	Y	Y	-	-	-	-	-
YGR162W	0.518868	1	2	0	-	Y	Y	Y	Y	-	-	-	-	-
YDR043C	0.518562	2	0	0	-	-	Y	Y	Y	-	-	-	-	-
YNL115C	0.517587	6	1	0	-	-	Y	Y	Y	-	-	-	-	-
YMR186W	0.515805	6	11	2	-	-	Y	Y	Y	-	-	-	-	-
YJL107C	0.51566	4	0	0	-	-	Y	Y	Y	-	-	-	-	-
YOL157C	0.515056	7	1	0	-	-	Y	Y	Y	-	-	-	-	-
YOL126C	0.514556	1	13	0	-	-	Y	Y	Y	-	-	-	-	-
YDR529C	0.513868	1	3	0	-	-	Y	Y	Y	-	-	-	-	-
YOR210W	0.513282	3	7	0	-	-	Y	Y	Y	-	-	-	-	-
YGL187C	0.51315	4	1	0	-	-	Y	Y	Y	-	-	-	-	-
YOR152C	0.513143	1	1	0	-	-	Y	Y	Y	-	-	-	-	-
YKL104C	0.512345	1	1	0	-	-	Y	Y	Y	-	-	-	-	-
YKL062W	0.512211	5	5	1	-	-	Y	Y	Y	-	-	-	-	-
YLL061W	0.511083	2	3	0	-	-	Y	Y	Y	-	-	-	-	-
YGL202W	0.510848	5	0	0	-	-	Y	Y	Y	-	-	-	-	-
YOR024W	0.510801	1	0	0	-	-	Y	Y	Y	-	-	-	-	-
YDR285W	0.510556	5	0	0	-	-	Y	Y	Y	-	-	-	-	-
YIL087C	0.510288	2	0	0	-	-	Y	Y	Y	-	-	-	-	-
YKL152C	0.510147	4	5	3	-	-	Y	Y	Y	-	-	-	-	-
YGL248W	0.509955	1	1	0	-	-	Y	Y	Y	-	-	-	-	-
YML120C	0.50907	3	1	0	-	-	Y	Y	Y	-	-	-	-	-
YOR242C	0.50808	1	0	0	-	-	Y	Y	Y	-	-	-	-	-
YNL334C	0.508071	2	2	0	-	-	Y	Y	Y	-	-	-	-	-
YBR157C	0.507474	5	2	0	-	-	Y	Y	Y	-	-	-	-	-
YER135C	0.506986	6	0	0	-	-	Y	Y	Y	-	-	-	-	-
YIL121W	0.506576	4	7	1	-	-	Y	Y	Y	-	-	-	-	-
YBR162C	0.506525	3	6	0	-	-	Y	Y	Y	-	-	-	-	-
YAL038W	0.505523	4	7	2	-	-	Y	Y	Y	-	-	-	-	-
YNL241C	0.50551	5	5	0	-	-	Y	Y	Y	-	-	-	-	-
YNL114C	0.504035	1	0	0	-	-	Y	Y	Y	-	-	-	-	-
YGR254W	0.503375	3	7	1	-	-	Y	Y	Y	-	-	-	-	-
YFL056C	0.503262	2	1	0	-	-	Y	Y	Y	-	-	-	-	-
YOL109W	0.502163	2	15	1	-	-	Y	Y	Y	-	-	-	-	-
YLL020C	0.502119	3	0	0	-	-	Y	Y	Y	-	-	-	-	-
YLR076C	0.501957	2	7	0	-	-	Y	Y	Y	-	-	-	-	-
YNR054C	0.501458	11	1	0	-	-	Y	Y	Y	-	-	-	-	-
YNL202W	0.501397	3	0	0	-	-	Y	Y	Y	-	-	-	-	-
YGR094W	0.501394	3	5	0	-	-	Y	Y	Y	-	-	-	-	-
YOR268C	0.500324	8	0	0	-	-	Y	Y	Y	-	-	-	-	-
YGR290W	0.499293	1	1	0	-	-	Y	Y	Y	-	-	-	-	-
YGR035C	0.499185	2	9	0	-	-	Y	Y	Y	-	-	-	-	-
YKR059W	0.498619	4	6	0	-	-	Y	Y	Y	-	-	-	-	-
YLR221C	0.498507	1	1	0	-	-	Y	Y	Y	-	-	-	-	-
YDL003W	0.497722	4	0	0	-	-	Y	Y	Y	-	-	-	-	-
YPL171C	0.497341	1	0	0	-	-	Y	Y	Y	-	-	-	-	-
YIL148W	0.497014	6	10	1	-	-	Y	Y	Y	-	-	-	-	-
YGR144W	0.496799	2	2	0	-	-	Y	Y	Y	-	-	-	-	-
YJL188C	0.496446	6	6	0	-	-	Y	Y	Y	-	-	-	-	-
YOR091W	0.496194	2	1	0	-	-	Y	Y	Y	-	-	-	-	-
YMR184W	0.495648	2	0	0	-	-	Y	Y	Y	-	-	-	-	-
YJR159W	0.49458	10	2	0	-	-	Y	Y	Y	-	-	-	-	-
YPL160W	0.494406	3	0	0	-	-	Y	Y	Y	-	-	-	-	-
YKL221W	0.493921	2	0	0	-	-	Y	Y	Y	-	-	-	-	-
YCL009C	0.493789	6	6	0	-	-	Y	Y	Y	-	-	-	-	-
YPL183C	0.492475	1	0	0	-	-	Y	Y	Y	-	-	-	-	-
YKL067W	0.491701	1	1	0	-	-	Y	Y	Y	-	-	-	-	-
YDR361C	0.490346	1	1	0	-	-	Y	Y	Y	-	-	-	-	-
YBL076C	0.489924	2	2	0	-	-	Y	Y	Y	-	-	-	-	-
YJL171C	0.489406	1	0	0	-	-	Y	Y	Y	-	-	-	-	-
YCR012W	0.48929	6	10	1	-	-	Y	Y	Y	-	-	-	-	-
YGR283C	0.488935	3	0	0	-	-	Y	Y	Y	-	-	-	-	-
YDL060W	0.4889	4	0	0	-	-	Y	Y	Y	-	-	-	-	-
YPL037C	0.488767	1	5	0	-	-	Y	Y	Y	-	-	-	-	-
YPR187W	0.488335	2	1	0	-	-	Y	Y	Y	-	-	-	-	-
YMR290W-A	0.488271	1	1	0	-	-	Y	Y	Y	-	-	-	-	-
YJL048C	0.488058	9	1	0	-	-	Y	Y	Y	-	-	-	-	-
YMR291W	0.487983	2	2	0	-	-	Y	Y	Y	-	-	-	-	-
YDR023W	0.487946	3	2	0	-	-	Y	Y	Y	-	-	-	-	-
YBR142W	0.487582	1	3	0	-	-	Y	Y	Y	-	-	-	-	-
YOL041C	0.486882	3	2	0	-	-	Y	Y	Y	-	-	-	-	-
YOR032C	0.486474	6	1	0	-	-	Y	Y	Y	-	-	-	-	-
YGL148W	0.486228	1	0	0	-	-	Y	Y	Y	-	-	-	-	-
YGL253W	0.485435	4	6	0	-	-	Y	Y	Y	-	-	-	-	-
YHR148W	0.484732	2	1	0	-	-	Y	Y	Y	-	-	-	-	-
YBR148W	0.484636	1	1	0	-	-	Y	Y	Y	-	-	-	-	-
YLR259C	0.484628	2	8	1	-	-	Y	Y	Y	-	-	-	-	-
YOR306C	0.483728	2	9	1	-	-	Y	Y	Y	-	-	-	-	-
YJR078W	0.483598	4	1	1	-	-	Y	Y	Y	-	-	-	-	-
YML028W	0.483385	2	6	1	-	-	Y	Y	Y	-	-	-	-	-
YMR241W	0.483361	1	2	0	-	-	Y	Y	Y	-	-	-	-	-
YOR139C	0.483233	1	0	0	-	-	Y	Y	Y	-	-	-	-	-
YOR271C	0.482949	2	3	0	-	-	Y	Y	Y	-	-	-	-	-
YPL207W	0.482441	3	2	0	-	-	Y	Y	Y	-	-	-	-	-
YOL152W	0.482044	1	15	0	-	-	Y	Y	Y	-	-	-	-	-
YLR153C	0.48115	1	6	0	-	-	Y	Y	Y	-	-	-	-	-
YMR076C	0.480989	6	0	0	-	-	Y	Y	Y	-	-	-	-	-
YEL063C	0.480538	2	1	0	-	-	Y	Y	Y	-	-	-	-	-
YFR001W	0.480385	7	7	0	-	-	Y	Y	Y	-	-	-	-	-
YDR429C	0.480174	1	3	0	-	-	Y	Y	Y	-	-	-	-	-
YDR133C	0.480158	4	0	0	-	-	Y	Y	Y	-	-	-	-	-
YOR020C	0.480115	2	6	0	-	-	Y	Y	Y	-	-	-	-	-
YOR225W	0.479546	1	5	0	-	-	Y	Y	Y	-	-	-	-	-
YHR068W	0.479349	3	1	0	-	-	Y	Y	Y	-	-	-	-	-
YOL059W	0.479157	3	4	1	-	-	Y	Y	Y	-	-	-	-	-
YNL186W	0.478979	1	0	0	-	-	Y	Y	Y	-	-	-	-	-
YOR078W	0.47858	1	3	0	-	-	Y	Y	Y	-	-	-	-	-
YPL106C	0.478572	2	4	0	-	-	Y	Y	Y	-	-	-	-	-
YNR068C	0.478013	5	0	0	-	-	Y	Y	Y	-	-	-	-	-
YBL048W	0.477853	1	0	0	-	-	Y	Y	Y	-	-	-	-	-
YDR144C	0.476544	8	0	0	-	-	Y	Y	Y	-	-	-	-	-
YBR010W	0.476448	6	19	0	-	-	Y	Y	Y	-	-	-	-	-
YJR004C	0.476219	1	5	0	-	-	Y	Y	Y	-	-	-	-	-
YOR049C	0.475874	5	1	0	-	-	Y	Y	Y	-	-	-	-	-
YMR101C	0.475808	2	2	1	-	-	Y	Y	Y	-	-	-	-	-
YBL044W	0.475597	1	2	0	-	-	Y	Y	Y	-	-	-	-	-
YDR309C	0.47532	8	9	0	-	-	Y	Y	Y	-	-	-	-	-
YJR047C	0.474922	1	8	0	-	-	Y	Y	Y	-	-	-	-	-
YGR124W	0.474906	1	5	0	-	-	Y	Y	Y	-	-	-	-	-
YLL019C	0.474764	3	3	0	-	-	Y	Y	Y	-	-	-	-	-
YLR365W	0.474435	1	0	0	-	-	Y	Y	Y	-	-	-	-	-
YLR293C	0.474399	1	7	0	-	-	Y	Y	Y	-	-	-	-	-
YDR148C	0.473918	3	0	0	-	-	Y	Y	Y	-	-	-	-	-
YNL125C	0.473713	2	0	0	-	-	Y	Y	Y	-	-	-	-	-
YDR112W	0.473524	1	0	0	-	-	Y	Y	Y	-	-	-	-	-
YMR001C	0.473129	1	1	0	-	-	Y	Y	Y	-	-	-	-	-
YBL112C	0.472876	9	1	0	-	-	Y	Y	Y	-	-	-	-	-
YGL259W	0.472353	3	0	0	-	-	Y	Y	Y	-	-	-	-	-
YER165W	0.472074	1	6	0	-	-	Y	Y	Y	-	-	-	-	-
YPR159W	0.4708	4	0	0	-	-	Y	Y	Y	-	-	-	-	-
YIL097W	0.470155	2	1	0	-	-	Y	Y	Y	-	-	-	-	-
YPL263C	0.469991	3	0	0	-	-	Y	Y	Y	-	-	-	-	-
YPL212C	0.46991	1	2	0	-	-	Y	Y	Y	-	-	-	-	-
YDR497C	0.469086	3	4	1	-	-	Y	Y	Y	-	-	-	-	-
YBR083W	0.468546	5	4	2	-	-	Y	Y	Y	-	-	-	-	-
YDR234W	0.46845	1	2	0	-	-	Y	Y	Y	-	-	-	-	-
YIL070C	0.468193	2	3	0	-	-	Y	Y	Y	-	-	-	-	-
YJL103C	0.468134	1	1	1	-	-	Y	Y	Y	-	-	-	-	-
YGR200C	0.468112	1	0	0	-	-	Y	Y	Y	-	-	-	-	-
YBR001C	0.467419	2	2	0	-	-	Y	Y	Y	-	-	-	-	-
YDL213C	0.466896	2	0	0	-	-	Y	Y	Y	-	-	-	-	-
YOR276W	0.466857	1	3	0	-	-	Y	Y	Y	-	-	-	-	-
YNL007C	0.466028	1	7	0	-	-	Y	Y	Y	-	-	-	-	-
YML043C	0.465861	1	3	0	-	-	Y	Y	Y	-	-	-	-	-
YML091C	0.465398	4	2	0	-	-	Y	Y	Y	-	-	-	-	-
YMR056C	0.465298	4	2	0	-	-	Y	Y	Y	-	-	-	-	-
YGR055W	0.464723	3	5	0	-	-	Y	Y	Y	-	-	-	-	-
YER072W	0.464669	7	7	0	-	-	Y	Y	Y	-	-	-	-	-
YDR031W	0.46442	5	0	0	-	-	Y	Y	Y	-	-	-	-	-
YER035W	0.464113	1	2	0	-	-	Y	Y	Y	-	-	-	-	-
YIR019C	0.46392	1	0	0	-	-	Y	Y	Y	-	-	-	-	-
YDR412W	0.463456	1	2	0	-	-	Y	Y	Y	-	-	-	-	-
YPR080W	0.463055	4	0	0	-	-	Y	Y	Y	-	-	-	-	-
YHL044W	0.462925	1	3	0	-	-	Y	Y	Y	-	-	-	-	-
YMR198W	0.462639	3	1	0	-	-	Y	Y	Y	-	-	-	-	-
YJL026W	0.462518	2	8	2	-	-	Y	Y	Y	-	-	-	-	-
YKL043W	0.462039	1	16	0	-	-	Y	Y	Y	-	-	-	-	-
YDL239C	0.461856	1	0	0	-	-	Y	Y	Y	-	-	-	-	-
YER086W	0.46154	3	2	0	-	-	Y	Y	Y	-	-	-	-	-
YLR284C	0.461041	1	0	0	-	-	Y	Y	Y	-	-	-	-	-
YGL012W	0.459462	1	5	0	-	-	Y	Y	Y	-	-	-	-	-
YJL196C	0.45929	5	4	0	-	-	Y	Y	Y	-	-	-	-	-
YPR142C	0.459209	1	0	0	-	-	Y	Y	Y	-	-	-	-	-
YHR049W	0.45872	4	0	0	-	-	Y	Y	Y	-	-	-	-	-
YML008C	0.458541	4	3	0	-	-	Y	Y	Y	-	-	-	-	-
YOL085C	0.458432	2	0	0	-	-	Y	Y	Y	-	-	-	-	-
YLR302C	0.458052	3	0	0	-	-	Y	Y	Y	-	-	-	-	-
YPL283C	0.457954	14	4	0	-	-	Y	Y	Y	-	-	-	-	-
YNL173C	0.457706	1	0	0	-	-	Y	Y	Y	-	-	-	-	-
YLL035W	0.457631	2	0	0	-	-	Y	Y	Y	-	-	-	-	-
YDR535C	0.457246	2	0	0	-	-	Y	Y	Y	-	-	-	-	-
YJR104C	0.457204	5	6	1	-	-	Y	Y	Y	-	-	-	-	-
YMR133W	0.457027	1	1	0	-	-	Y	Y	Y	-	-	-	-	-
YAL035W	0.456734	3	1	0	-	-	Y	Y	Y	-	-	-	-	-
YOL139C	0.456695	2	3	0	-	-	Y	Y	Y	-	-	-	-	-
YKL177W	0.45575	16	19	1	-	-	Y	Y	Y	-	-	-	-	-
YGR180C	0.455379	6	10	2	-	-	Y	Y	Y	-	-	-	-	-
YJR137C	0.455235	5	1	0	-	-	Y	Y	Y	-	-	-	-	-
YFL023W	0.45522	5	0	0	-	-	Y	Y	Y	-	-	-	-	-
YFL003C	0.454513	1	1	0	-	-	Y	Y	Y	-	-	-	-	-
YGR175C	0.454454	2	2	0	-	-	Y	Y	Y	-	-	-	-	-
YOL071W	0.454002	1	1	0	-	-	Y	Y	Y	-	-	-	-	-
YIL123W	0.453819	7	7	1	-	-	Y	Y	Y	-	-	-	-	-
YBR143C	0.453208	2	6	0	-	-	Y	Y	Y	-	-	-	-	-
YLR414C	0.452994	1	5	0	-	-	Y	Y	Y	-	-	-	-	-
YNL247W	0.451824	2	2	0	-	-	Y	Y	Y	-	-	-	-	-
YBR068C	0.451756	3	4	1	-	-	Y	Y	Y	-	-	-	-	-
YBR089W	0.451625	1	3	1	-	-	Y	Y	Y	-	-	-	-	-
YFL021W	0.451236	8	2	0	-	-	Y	Y	Y	-	-	-	-	-
YNL024C	0.450912	1	1	0	-	-	Y	Y	Y	-	-	-	-	-
YBR154C	0.45041	1	8	0	-	-	Y	Y	Y	-	-	-	-	-
YOR101W	0.450373	3	1	0	-	-	Y	Y	Y	-	-	-	-	-
YKL128C	0.450328	1	2	0	-	-	Y	Y	Y	-	-	-	-	-
YBL016W	0.449864	3	2	0	-	-	Y	Y	Y	-	-	-	-	-
YKR099W	0.449492	1	0	0	-	-	Y	Y	Y	-	-	-	-	-
YCR091W	0.449322	1	1	0	-	-	Y	Y	Y	-	-	-	-	-
YDL152W	0.449214	3	4	1	-	-	Y	Y	Y	-	-	-	-	-
YLR349W	0.449114	1	10	1	-	-	Y	Y	Y	-	-	-	-	-
YBR078W	0.448706	7	5	0	-	-	Y	Y	Y	-	-	-	-	-
YLR060W	0.447915	1	4	0	-	-	Y	Y	Y	-	-	-	-	-
YNR071C	0.447574	2	1	0	-	-	Y	Y	Y	-	-	-	-	-
YIL056W	0.447497	4	0	0	-	-	Y	Y	Y	-	-	-	-	-
YHR051W	0.447042	5	0	0	-	-	Y	Y	Y	-	-	-	-	-
YHL024W	0.446993	4	1	1	-	-	Y	Y	Y	-	-	-	-	-
YKL153W	0.446318	1	6	0	-	-	Y	Y	Y	-	-	-	-	-
YCL048W	0.445268	1	1	1	-	-	Y	Y	Y	-	-	-	-	-
YHR008C	0.445239	1	3	0	-	-	Y	Y	Y	-	-	-	-	-
YCR061W	0.444675	1	1	1	-	-	Y	Y	Y	-	-	-	-	-
YBL113C	0.444323	9	3	0	-	-	Y	Y	Y	-	-	-	-	-
YAL044C	0.444228	1	11	1	-	-	Y	Y	Y	-	-	-	-	-
YGR155W	0.443712	1	7	0	-	-	Y	Y	Y	-	-	-	-	-
YIL064W	0.443375	1	1	0	-	-	Y	Y	Y	-	-	-	-	-
YCR040W	0.443117	13	0	0	-	-	Y	Y	Y	-	-	-	-	-
YOL052C-A	0.442759	4	9	1	-	-	Y	Y	Y	-	-	-	-	-
YMR269W	0.44267	1	0	0	-	-	Y	Y	Y	-	-	-	-	-
YGR121C	0.442368	1	2	0	-	-	Y	Y	Y	-	-	-	-	-
YDL020C	0.442366	3	0	0	-	-	Y	Y	Y	-	-	-	-	-
YEL059W	0.440974	1	0	0	-	-	Y	Y	Y	-	-	-	-	-
YMR260C	0.440893	5	5	0	-	-	Y	Y	Y	-	-	-	-	-
YOR107W	0.440697	2	0	0	-	-	Y	Y	Y	-	-	-	-	-
YFR026C	0.440396	5	4	0	-	-	Y	Y	Y	-	-	-	-	-
YLL012W	0.439861	2	3	0	-	-	Y	Y	Y	-	-	-	-	-
YNL192W	0.439357	1	7	0	-	-	Y	Y	Y	-	-	-	-	-
YGR265W	0.439337	5	0	0	-	-	Y	Y	Y	-	-	-	-	-
YGL099W	0.439112	1	1	0	-	-	Y	Y	Y	-	-	-	-	-
YNL128W	0.439092	1	0	0	-	-	Y	Y	Y	-	-	-	-	-
YPR158W	0.43804	1	1	0	-	-	Y	Y	Y	-	-	-	-	-
YFL060C	0.437493	5	0	0	-	-	Y	Y	Y	-	-	-	-	-
YJL212C	0.436909	4	4	0	-	-	Y	Y	Y	-	-	-	-	-
YKL185W	0.436705	2	0	0	-	-	Y	Y	Y	-	-	-	-	-
YIL096C	0.436565	1	6	0	-	-	Y	Y	Y	-	-	-	-	-
YHL012W	0.436245	5	0	0	-	-	Y	Y	Y	-	-	-	-	-
YMR280C	0.435891	3	0	0	-	-	Y	Y	Y	-	-	-	-	-
YJR147W	0.435738	7	12	2	-	-	Y	Y	Y	-	-	-	-	-
YDL244W	0.434454	1	0	0	-	-	Y	Y	Y	-	-	-	-	-
YDR403W	0.434368	1	0	0	-	-	Y	Y	Y	-	-	-	-	-
YKL211C	0.433706	1	0	0	-	-	Y	Y	Y	-	-	-	-	-
YNL144C	0.433417	1	0	0	-	-	Y	Y	Y	-	-	-	-	-
YJL038C	0.432999	4	5	1	-	-	Y	Y	Y	-	-	-	-	-
YIR018W	0.432985	1	1	0	-	-	Y	Y	Y	-	-	-	-	-
YOR335C	0.432448	1	5	0	-	-	Y	Y	Y	-	-	-	-	-
YDR050C	0.431618	4	6	1	-	-	Y	Y	Y	-	-	-	-	-
YPL127C	0.430985	3	0	0	-	-	Y	Y	Y	-	-	-	-	-
YOR001W	0.430973	1	1	0	-	-	Y	Y	Y	-	-	-	-	-
YOL007C	0.430674	1	1	0	-	-	Y	Y	Y	-	-	-	-	-
YLR342W	0.430612	4	3	0	-	-	Y	Y	Y	-	-	-	-	-
YPR137W	0.430473	4	0	0	-	-	Y	Y	Y	-	-	-	-	-
YOR386W	0.429691	1	1	0	-	-	Y	Y	Y	-	-	-	-	-
YDL227C	0.429064	4	0	0	-	-	Y	Y	Y	-	-	-	-	-
YDR125C	0.428888	2	0	0	-	-	Y	Y	Y	-	-	-	-	-
YOR056C	0.42882	3	2	0	-	-	Y	Y	Y	-	-	-	-	-
YFL057C	0.427971	2	0	0	-	-	Y	Y	Y	-	-	-	-	-
YHR160C	0.427561	1	0	0	-	-	Y	Y	Y	-	-	-	-	-
YDR102C	0.427366	3	0	0	-	-	Y	Y	Y	-	-	-	-	-
YJL060W	0.427296	5	0	0	-	-	Y	Y	Y	-	-	-	-	-
YHR023W	0.42722	3	1	0	-	-	Y	Y	Y	-	-	-	-	-
YOR168W	0.42702	2	1	0	-	-	Y	Y	Y	-	-	-	-	-
YMR304C-A	0.427008	5	0	0	-	-	Y	Y	Y	-	-	-	-	-
YMR031C	0.42699	1	2	0	-	-	Y	Y	Y	-	-	-	-	-
YGR211W	0.426945	1	2	0	-	-	Y	Y	Y	-	-	-	-	-
YAL034C	0.426754	2	0	0	-	-	Y	Y	Y	-	-	-	-	-
YHR153C	0.426399	2	0	0	-	-	Y	Y	Y	-	-	-	-	-
YLR179C	0.426288	2	5	0	-	-	Y	Y	Y	-	-	-	-	-
YKR061W	0.426215	2	1	0	-	-	Y	Y	Y	-	-	-	-	-
YDR313C	0.425845	3	0	0	-	-	Y	Y	Y	-	-	-	-	-
YKL189W	0.425755	1	0	0	-	-	Y	Y	Y	-	-	-	-	-
YMR069W	0.425514	1	0	0	-	-	Y	Y	Y	-	-	-	-	-
YGR149W	0.424761	3	0	0	-	-	Y	Y	Y	-	-	-	-	-
YDL210W	0.424417	1	0	0	-	-	Y	Y	Y	-	-	-	-	-
YPL165C	0.422773	1	0	0	-	-	Y	Y	Y	-	-	-	-	-
YOR021C	0.422214	4	0	0	-	-	Y	Y	Y	-	-	-	-	-
YJR121W	0.422006	2	1	0	-	-	Y	Y	Y	-	-	-	-	-
YLR406C	0.420735	4	4	0	-	-	Y	Y	Y	-	-	-	-	-
YPL014W	0.420643	1	58	0	-	-	Y	Y	Y	-	-	-	-	-
YLR121C	0.420527	4	5	1	-	-	Y	Y	Y	-	-	-	-	-
YFL016C	0.42049	1	0	0	-	-	Y	Y	Y	-	-	-	-	-
YOR328W	0.420468	1	0	0	-	-	Y	Y	Y	-	-	-	-	-
YPR005C	0.420296	2	0	0	-	-	Y	Y	Y	-	-	-	-	-
YNR009W	0.419975	3	1	0	-	-	Y	Y	Y	-	-	-	-	-
YOR339C	0.419644	2	2	0	-	-	Y	Y	Y	-	-	-	-	-
YBR032W	0.419611	4	0	0	-	-	Y	Y	Y	-	-	-	-	-
YEL070W	0.419341	10	0	0	-	-	Y	Y	Y	-	-	-	-	-
YGR061C	0.419238	1	4	0	-	-	Y	Y	Y	-	-	-	-	-
YML083C	0.419092	2	1	0	-	-	Y	Y	Y	-	-	-	-	-
YML132W	0.418526	8	3	0	-	-	Y	Y	Y	-	-	-	-	-
YIR016W	0.418352	1	1	0	-	-	Y	Y	Y	-	-	-	-	-
YLR049C	0.418029	2	0	0	-	-	Y	Y	Y	-	-	-	-	-
YKR060W	0.417761	3	0	0	-	-	Y	Y	Y	-	-	-	-	-
YFL062W	0.417405	3	4	0	-	-	Y	Y	Y	-	-	-	-	-
YGR014W	0.416596	4	1	0	-	-	Y	Y	Y	-	-	-	-	-
YAL039C	0.416195	1	0	0	-	-	Y	Y	Y	-	-	-	-	-
YOR207C	0.416127	1	0	0	-	-	Y	Y	Y	-	-	-	-	-
YDR507C	0.415776	4	1	0	-	-	Y	Y	Y	-	-	-	-	-
YER026C	0.415181	2	2	0	-	-	Y	Y	Y	-	-	-	-	-
YML106W	0.414988	1	4	0	-	-	Y	Y	Y	-	-	-	-	-
YFL067W	0.414973	2	7	0	-	-	Y	Y	Y	-	-	-	-	-
YPR118W	0.414557	2	0	0	-	-	Y	Y	Y	-	-	-	-	-
YHL037C	0.414381	1	0	0	-	-	Y	Y	Y	-	-	-	-	-
YNL013C	0.414206	4	0	0	-	-	Y	Y	Y	-	-	-	-	-
YJR007W	0.41418	3	4	0	-	-	Y	Y	Y	-	-	-	-	-
YFL059W	0.413467	5	1	0	-	-	Y	Y	Y	-	-	-	-	-
YFL013W-A	0.413378	2	0	0	-	-	Y	Y	Y	-	-	-	-	-
YDR111C	0.413222	1	0	0	-	-	Y	Y	Y	-	-	-	-	-
YLL047W	0.413072	1	1	0	-	-	Y	Y	Y	-	-	-	-	-
YGL192W	0.41217	2	1	0	-	-	Y	Y	Y	-	-	-	-	-
YBR280C	0.411906	6	0	0	-	-	Y	Y	Y	-	-	-	-	-
YDR003W	0.411566	4	0	0	-	-	Y	Y	Y	-	-	-	-	-
YDR124W	0.410449	1	2	0	-	-	Y	Y	Y	-	-	-	-	-
YLR177W	0.40999	3	1	0	-	-	Y	Y	Y	-	-	-	-	-
YDR368W	0.40999	5	0	0	-	-	Y	Y	Y	-	-	-	-	-
YEL041W	0.409787	1	0	0	-	-	Y	Y	Y	-	-	-	-	-
YJL098W	0.409761	2	0	0	-	-	Y	Y	Y	-	-	-	-	-
YIR041W	0.409484	1	0	0	-	-	Y	Y	Y	-	-	-	-	-
YHL041W	0.409431	6	0	0	-	-	Y	Y	Y	-	-	-	-	-
YOL080C	0.408858	8	0	0	-	-	Y	Y	Y	-	-	-	-	-
YDL174C	0.408422	2	0	0	-	-	Y	Y	Y	-	-	-	-	-
YIL158W	0.40834	4	5	0	-	-	Y	Y	Y	-	-	-	-	-
YMR038C	0.408165	3	6	0	-	-	Y	Y	Y	-	-	-	-	-
YBR144C	0.408089	3	0	0	-	-	Y	Y	Y	-	-	-	-	-
YDR042C	0.407929	30	1	1	-	-	Y	Y	Y	-	-	-	-	-
YOR237W	0.407851	1	1	0	-	-	Y	Y	Y	-	-	-	-	-
YDL054C	0.407792	1	0	0	-	-	Y	Y	Y	-	-	-	-	-
YOR222W	0.407768	1	1	0	-	-	Y	Y	Y	-	-	-	-	-
YOR388C	0.407756	2	2	1	-	-	Y	Y	Y	-	-	-	-	-
YLL053C	0.407751	3	2	0	-	-	Y	Y	Y	-	-	-	-	-
YER044C	0.407702	12	5	0	-	-	Y	Y	Y	-	-	-	-	-
YOL086C	0.407405	2	10	1	-	-	Y	Y	Y	-	-	-	-	-
YER158C	0.407401	3	4	0	-	-	Y	Y	Y	-	-	-	-	-
YPL267W	0.406151	2	2	0	-	-	Y	Y	Y	-	-	-	-	-
YOR198C	0.405974	1	2	0	-	-	Y	Y	Y	-	-	-	-	-
YOR342C	0.405639	2	2	0	-	-	Y	Y	Y	-	-	-	-	-
YEL023C	0.40561	3	1	0	-	-	Y	Y	Y	-	-	-	-	-
YLR132C	0.404976	1	1	0	-	-	Y	Y	Y	-	-	-	-	-
YMR197C	0.404552	3	0	0	-	-	Y	Y	Y	-	-	-	-	-
YPR016C	0.404436	3	5	0	-	-	Y	Y	Y	-	-	-	-	-
YGL077C	0.404381	3	2	0	-	-	Y	Y	Y	-	-	-	-	-
YJL078C	0.404339	6	4	2	-	-	Y	Y	Y	-	-	-	-	-
YDR512C	0.403849	1	0	0	-	-	Y	Y	Y	-	-	-	-	-
YOL091W	0.403772	1	1	0	-	-	Y	Y	Y	-	-	-	-	-
YDR046C	0.403607	2	1	0	-	-	Y	Y	Y	-	-	-	-	-
YHR007C	0.403361	1	2	0	-	-	Y	Y	Y	-	-	-	-	-
YKR067W	0.403238	2	0	0	-	-	Y	Y	Y	-	-	-	-	-
YMR319C	0.403216	7	7	1	-	-	Y	Y	Y	-	-	-	-	-
YLR354C	0.403191	7	3	1	-	-	Y	Y	Y	-	-	-	-	-
YNL034W	0.403103	4	1	0	-	-	Y	Y	Y	-	-	-	-	-
YGL047W	0.402995	1	0	0	-	-	Y	Y	Y	-	-	-	-	-
YNL322C	0.402589	5	2	1	-	-	Y	Y	Y	-	-	-	-	-
YPL156C	0.402273	2	1	0	-	-	Y	Y	Y	-	-	-	-	-
YPL018W	0.402126	11	2	0	-	-	Y	Y	Y	-	-	-	-	-
YPR006C	0.402049	2	0	0	-	-	Y	Y	Y	-	-	-	-	-
YLR314C	0.401773	1	0	0	-	-	Y	Y	Y	-	-	-	-	-
YNR038W	0.40176	1	1	0	-	-	Y	Y	Y	-	-	-	-	-
YDR039C	0.401401	1	0	0	-	-	Y	Y	Y	-	-	-	-	-
YHL022C	0.401394	2	1	0	-	-	Y	Y	Y	-	-	-	-	-
YBL086C	0.401226	1	1	0	-	-	Y	Y	Y	-	-	-	-	-
YBR025C	0.401146	3	4	1	-	-	Y	Y	Y	-	-	-	-	-
YIL074C	0.401123	1	6	0	-	-	Y	Y	Y	-	-	-	-	-
YDR300C	0.400218	1	1	0	-	-	Y	Y	Y	-	-	-	-	-
YLR257W	0.400129	2	9	0	-	-	Y	Y	Y	-	-	-	-	-
YDL072C	0.39986	1	5	0	-	-	Y	Y	Y	-	-	-	-	-
YMR308C	0.399696	3	1	0	-	-	Y	Y	Y	-	-	-	-	-
YDL150W	0.399574	1	1	0	-	-	Y	Y	Y	-	-	-	-	-
YDL151C	0.399266	2	1	0	-	-	Y	Y	Y	-	-	-	-	-
YNL255C	0.398894	2	5	0	-	-	Y	Y	Y	-	-	-	-	-
YMR016C	0.39888	5	1	0	-	-	Y	Y	Y	-	-	-	-	-
YIL055C	0.398644	1	0	0	-	-	Y	Y	Y	-	-	-	-	-
YNR072W	0.398507	2	1	0	-	-	Y	Y	Y	-	-	-	-	-
YKL161C	0.3984	2	2	0	-	-	Y	Y	Y	-	-	-	-	-
YDR402C	0.398286	1	1	0	-	-	Y	Y	Y	-	-	-	-	-
YGR295C	0.398272	2	3	0	-	-	Y	Y	Y	-	-	-	-	-
YJR077C	0.397879	4	3	0	-	-	Y	Y	Y	-	-	-	-	-
YHR030C	0.397867	1	3	0	-	-	Y	Y	Y	-	-	-	-	-
YBL068W	0.397787	2	2	0	-	-	Y	Y	Y	-	-	-	-	-
YIL146C	0.397704	1	0	0	-	-	Y	Y	Y	-	-	-	-	-
YER058W	0.39706	2	0	0	-	-	Y	Y	Y	-	-	-	-	-
YLR063W	0.397056	1	0	0	-	-	Y	Y	Y	-	-	-	-	-
YOR302W	0.396963	7	4	2	-	-	Y	Y	Y	-	-	-	-	-
YJL043W	0.396777	1	1	1	-	-	Y	Y	Y	-	-	-	-	-
YBL005W	0.396312	1	0	0	-	-	Y	Y	Y	-	-	-	-	-
YDL212W	0.396164	2	1	0	-	-	Y	Y	Y	-	-	-	-	-
YGR090W	0.395998	1	4	0	-	-	Y	Y	Y	-	-	-	-	-
YHR005C	0.395297	4	3	1	-	-	Y	Y	Y	-	-	-	-	-
YKL182W	0.395229	6	7	3	-	-	Y	Y	Y	-	-	-	-	-
YLR397C	0.395095	5	1	0	-	-	Y	Y	Y	-	-	-	-	-
YNL124W	0.394562	2	0	0	-	-	Y	Y	Y	-	-	-	-	-
YNL318C	0.394281	1	1	1	-	-	Y	Y	Y	-	-	-	-	-
YPR154W	0.394203	2	0	0	-	-	Y	Y	Y	-	-	-	-	-
YCL049C	0.394132	1	1	0	-	-	Y	Y	Y	-	-	-	-	-
YDL127W	0.394058	7	1	0	-	-	Y	Y	Y	-	-	-	-	-
YBL030C	0.3934	4	0	0	-	-	Y	Y	Y	-	-	-	-	-
YBR114W	0.393179	3	0	0	-	-	Y	Y	Y	-	-	-	-	-
YKL097C	0.393123	8	0	0	-	-	Y	Y	Y	-	-	-	-	-
YDR525W	0.39289	8	0	0	-	-	Y	Y	Y	-	-	-	-	-
YER015W	0.392884	4	1	0	-	-	Y	Y	Y	-	-	-	-	-
YBR212W	0.392693	1	1	0	-	-	Y	Y	Y	-	-	-	-	-
YNL031C	0.392673	3	5	0	-	-	Y	Y	Y	-	-	-	-	-
YDL096C	0.392627	1	5	1	-	-	Y	Y	Y	-	-	-	-	-
YJR161C	0.392559	3	2	0	-	-	Y	Y	Y	-	-	-	-	-
YHL048W	0.392368	4	5	0	-	-	Y	Y	Y	-	-	-	-	-
YHR163W	0.392304	1	4	1	-	-	Y	Y	Y	-	-	-	-	-
YBR101C	0.392211	2	0	0	-	-	Y	Y	Y	-	-	-	-	-
YNL087W	0.39216	5	0	0	-	-	Y	Y	Y	-	-	-	-	-
YAL004W	0.391904	2	4	1	-	-	Y	Y	Y	-	-	-	-	-
YIL082W	0.391709	2	5	0	-	-	Y	Y	Y	-	-	-	-	-
YMR243C	0.391303	1	6	0	-	-	Y	Y	Y	-	-	-	-	-
YLR172C	0.39114	1	3	0	-	-	Y	Y	Y	-	-	-	-	-
YNL078W	0.390619	4	0	0	-	-	Y	Y	Y	-	-	-	-	-
YDL149W	0.390311	2	1	0	-	-	Y	Y	Y	-	-	-	-	-
YOL092W	0.390122	2	6	0	-	-	-	Y	Y	-	-	-	-	-
YJL142C	0.389916	2	2	0	-	-	-	Y	Y	-	-	-	-	-
YHL036W	0.389862	1	0	0	-	-	-	Y	Y	-	-	-	-	-
YOR044W	0.389668	2	1	0	-	-	-	Y	Y	-	-	-	-	-
YML007W	0.389658	4	5	0	-	-	-	Y	Y	-	-	-	-	-
YNR046W	0.389319	2	2	0	-	-	-	Y	Y	-	-	-	-	-
YOR298W	0.388994	3	0	0	-	-	-	Y	Y	-	-	-	-	-
YMR032W	0.388842	1	1	0	-	-	-	Y	Y	-	-	-	-	-
YLL009C	0.38829	1	2	0	-	-	-	Y	Y	-	-	-	-	-
YBR076W	0.388089	1	1	0	-	-	-	Y	Y	-	-	-	-	-
YOR059C	0.387856	5	2	0	-	-	-	Y	Y	-	-	-	-	-
YHR183W	0.387837	3	7	1	-	-	-	Y	Y	-	-	-	-	-
YML052W	0.38726	4	3	0	-	-	-	Y	Y	-	-	-	-	-
YOR187W	0.386649	2	0	0	-	-	-	Y	Y	-	-	-	-	-
YHR143W-A	0.386361	1	2	0	-	-	-	Y	Y	-	-	-	-	-
YOL165C	0.386299	2	3	0	-	-	-	Y	Y	-	-	-	-	-
YDL129W	0.386034	3	2	1	-	-	-	Y	Y	-	-	-	-	-
YKR105C	0.385968	2	1	0	-	-	-	Y	Y	-	-	-	-	-
YGR151C	0.385862	3	5	0	-	-	-	Y	Y	-	-	-	-	-
YPR190C	0.385729	2	3	0	-	-	-	Y	Y	-	-	-	-	-
YDL050C	0.385623	1	0	0	-	-	-	Y	Y	-	-	-	-	-
YDL229W	0.385609	1	1	0	-	-	-	Y	Y	-	-	-	-	-
YLL052C	0.385193	3	1	0	-	-	-	Y	Y	-	-	-	-	-
YGR053C	0.384976	2	1	0	-	-	-	Y	Y	-	-	-	-	-
YGR173W	0.384894	1	1	0	-	-	-	Y	Y	-	-	-	-	-
YKL060C	0.384252	6	6	2	-	-	-	Y	Y	-	-	-	-	-
YHR085W	0.383979	1	0	0	-	-	-	Y	Y	-	-	-	-	-
YBR204C	0.383915	2	0	0	-	-	-	Y	Y	-	-	-	-	-
YLR263W	0.383832	2	0	0	-	-	-	Y	Y	-	-	-	-	-
YPL080C	0.383729	1	0	0	-	-	-	Y	Y	-	-	-	-	-
YNR060W	0.383397	1	9	1	-	-	-	Y	Y	-	-	-	-	-
YIL172C	0.383338	7	5	0	-	-	-	Y	Y	-	-	-	-	-
YMR252C	0.383287	2	0	0	-	-	-	Y	Y	-	-	-	-	-
YNL204C	0.383256	3	2	1	-	-	-	Y	Y	-	-	-	-	-
YHR193C	0.383245	16	2	0	-	-	-	Y	Y	-	-	-	-	-
YHR122W	0.38324	1	0	0	-	-	-	Y	Y	-	-	-	-	-
YER156C	0.382912	1	5	0	-	-	-	Y	Y	-	-	-	-	-
YIR035C	0.382756	1	14	0	-	-	-	Y	Y	-	-	-	-	-
YGR279C	0.38271	5	5	1	-	-	-	Y	Y	-	-	-	-	-
YHR037W	0.381806	1	2	1	-	-	-	Y	Y	-	-	-	-	-
YJL044C	0.381607	1	2	0	-	-	-	Y	Y	-	-	-	-	-
YLR054C	0.381244	2	0	0	-	-	-	Y	Y	-	-	-	-	-
YGR249W	0.381191	10	2	0	-	-	-	Y	Y	-	-	-	-	-
YPR127W	0.381153	1	2	0	-	-	-	Y	Y	-	-	-	-	-
YEL055C	0.380262	7	0	0	-	-	-	Y	Y	-	-	-	-	-
YER141W	0.380139	1	3	0	-	-	-	Y	Y	-	-	-	-	-
YKL121W	0.380054	1	0	0	-	-	-	Y	Y	-	-	-	-	-
YBL077W	0.379476	2	10	0	-	-	-	Y	Y	-	-	-	-	-
YHR213W	0.379223	2	0	0	-	-	-	Y	Y	-	-	-	-	-
YMR272C	0.379157	2	2	0	-	-	-	Y	Y	-	-	-	-	-
YFL015C	0.378795	2	0	0	-	-	-	Y	Y	-	-	-	-	-
YDL171C	0.378488	5	0	0	-	-	-	Y	Y	-	-	-	-	-
YOR025W	0.378279	1	3	0	-	-	-	Y	Y	-	-	-	-	-
YLL059C	0.378261	3	0	0	-	-	-	Y	Y	-	-	-	-	-
YNL332W	0.377738	1	3	0	-	-	-	Y	Y	-	-	-	-	-
YER095W	0.377482	4	2	1	-	-	-	Y	Y	-	-	-	-	-
YMR261C	0.377259	4	0	0	-	-	-	Y	Y	-	-	-	-	-
YKR042W	0.377126	10	3	2	-	-	-	Y	Y	-	-	-	-	-
YBR187W	0.377082	2	8	0	-	-	-	Y	Y	-	-	-	-	-
YCL036W	0.376862	1	0	0	-	-	-	Y	Y	-	-	-	-	-
YNL014W	0.376858	2	1	0	-	-	-	Y	Y	-	-	-	-	-
YER003C	0.376527	1	3	0	-	-	-	Y	Y	-	-	-	-	-
YJL221C	0.376512	10	0	0	-	-	-	Y	Y	-	-	-	-	-
YGR251W	0.376198	1	2	0	-	-	-	Y	Y	-	-	-	-	-
YDL004W	0.37617	2	0	0	-	-	-	Y	Y	-	-	-	-	-
YBR155W	0.376012	1	3	0	-	-	-	Y	Y	-	-	-	-	-
YGL089C	0.375885	1	11	0	-	-	-	Y	Y	-	-	-	-	-
YDR542W	0.375719	1	2	0	-	-	-	Y	Y	-	-	-	-	-
YOR045W	0.375692	1	5	0	-	-	-	Y	Y	-	-	-	-	-
YCR079W	0.375363	1	1	0	-	-	-	Y	Y	-	-	-	-	-
YHR152W	0.375242	5	1	0	-	-	-	Y	Y	-	-	-	-	-
YBL099W	0.375028	2	0	0	-	-	-	Y	Y	-	-	-	-	-
YDR454C	0.374729	1	6	0	-	-	-	Y	Y	-	-	-	-	-
YDR297W	0.374146	1	5	0	-	-	-	Y	Y	-	-	-	-	-
YPR020W	0.374015	1	6	0	-	-	-	Y	Y	-	-	-	-	-
YML051W	0.373944	2	1	0	-	-	-	Y	Y	-	-	-	-	-
YDR504C	0.373922	1	1	0	-	-	-	Y	Y	-	-	-	-	-
YGR182C	0.373869	2	0	0	-	-	-	Y	Y	-	-	-	-	-
YML027W	0.373762	3	2	1	-	-	-	Y	Y	-	-	-	-	-
YNL277W	0.373732	3	4	0	-	-	-	Y	Y	-	-	-	-	-
YGL021W	0.373509	1	0	0	-	-	-	Y	Y	-	-	-	-	-
YGR183C	0.373474	4	2	0	-	-	-	Y	Y	-	-	-	-	-
YML110C	0.37322	1	1	0	-	-	-	Y	Y	-	-	-	-	-
YNL052W	0.373219	1	2	0	-	-	-	Y	Y	-	-	-	-	-
YBR185C	0.373113	5	0	0	-	-	-	Y	Y	-	-	-	-	-
YLL062C	0.373101	2	0	0	-	-	-	Y	Y	-	-	-	-	-
YDR058C	0.372911	1	1	0	-	-	-	Y	Y	-	-	-	-	-
YJL194W	0.372786	5	0	0	-	-	-	Y	Y	-	-	-	-	-
YEL046C	0.372348	9	3	0	-	-	-	Y	Y	-	-	-	-	-
YHL030W	0.372317	2	0	0	-	-	-	Y	Y	-	-	-	-	-
YJR105W	0.37203	5	3	1	-	-	-	Y	Y	-	-	-	-	-
YOR389W	0.371816	2	1	0	-	-	-	Y	Y	-	-	-	-	-
YGL230C	0.371495	3	1	0	-	-	-	Y	Y	-	-	-	-	-
YDR223W	0.371435	1	0	0	-	-	-	Y	Y	-	-	-	-	-
YER045C	0.371148	7	0	0	-	-	-	Y	Y	-	-	-	-	-
YDR191W	0.370851	2	0	0	-	-	-	Y	Y	-	-	-	-	-
YOR355W	0.370529	2	4	0	-	-	-	Y	Y	-	-	-	-	-
YGL039W	0.370523	1	3	0	-	-	-	Y	Y	-	-	-	-	-
YGR205W	0.370374	2	1	0	-	-	-	Y	Y	-	-	-	-	-
YGR260W	0.370169	3	5	1	-	-	-	Y	Y	-	-	-	-	-
YER039C	0.369944	1	1	0	-	-	-	Y	Y	-	-	-	-	-
YNL077W	0.369802	1	1	0	-	-	-	Y	Y	-	-	-	-	-
YNL120C	0.369722	1	0	0	-	-	-	Y	Y	-	-	-	-	-
YPL238C	0.369711	1	3	0	-	-	-	Y	Y	-	-	-	-	-
YJL141C	0.369672	2	2	0	-	-	-	Y	Y	-	-	-	-	-
YIL091C	0.36965	1	2	1	-	-	-	Y	Y	-	-	-	-	-
YMR199W	0.369417	5	3	0	-	-	-	Y	Y	-	-	-	-	-
YLR068W	0.369236	2	6	0	-	-	-	Y	Y	-	-	-	-	-
YMR018W	0.368409	3	0	0	-	-	-	Y	Y	-	-	-	-	-
YNL217W	0.367942	2	2	0	-	-	-	Y	Y	-	-	-	-	-
YKL066W	0.367672	1	0	0	-	-	-	Y	Y	-	-	-	-	-
YDR126W	0.367038	2	0	0	-	-	-	Y	Y	-	-	-	-	-
YDL049C	0.36665	5	3	0	-	-	-	Y	Y	-	-	-	-	-
YGR204W	0.366633	5	9	1	-	-	-	Y	Y	-	-	-	-	-
YMR065W	0.366324	4	2	1	-	-	-	Y	Y	-	-	-	-	-
YFR056C	0.366299	1	1	0	-	-	-	Y	Y	-	-	-	-	-
YLR434C	0.366152	1	0	0	-	-	-	Y	Y	-	-	-	-	-
YFL037W	0.365971	1	5	0	-	-	-	Y	Y	-	-	-	-	-
YPL227C	0.365947	1	0	0	-	-	-	Y	Y	-	-	-	-	-
YOL002C	0.365898	1	5	0	-	-	-	Y	Y	-	-	-	-	-
YPL036W	0.365404	1	3	0	-	-	-	Y	Y	-	-	-	-	-
YOR062C	0.365321	1	1	0	-	-	-	Y	Y	-	-	-	-	-
YBL045C	0.365314	1	0	0	-	-	-	Y	Y	-	-	-	-	-
YLR031W	0.365201	2	0	0	-	-	-	Y	Y	-	-	-	-	-
YJR059W	0.365022	1	1	0	-	-	-	Y	Y	-	-	-	-	-
YDR354W	0.364513	1	5	0	-	-	-	Y	Y	-	-	-	-	-
YKL106W	0.364497	1	1	0	-	-	-	Y	Y	-	-	-	-	-
YNR012W	0.364112	4	0	0	-	-	-	Y	Y	-	-	-	-	-
YGL256W	0.363943	3	0	0	-	-	-	Y	Y	-	-	-	-	-
YOL115W	0.36391	10	0	0	-	-	-	Y	Y	-	-	-	-	-
YLR084C	0.36379	4	0	0	-	-	-	Y	Y	-	-	-	-	-
YKL006C-A	0.362563	4	3	0	-	-	-	Y	Y	-	-	-	-	-
YJL102W	0.36228	1	0	0	-	-	-	Y	Y	-	-	-	-	-
YGL222C	0.362109	1	1	0	-	-	-	Y	Y	-	-	-	-	-
YFL022C	0.361298	8	2	1	-	-	-	Y	Y	-	-	-	-	-
YGR239C	0.361127	1	1	0	-	-	-	Y	Y	-	-	-	-	-
YKR069W	0.360693	2	0	0	-	-	-	Y	Y	-	-	-	-	-
YDR278C	0.360673	12	0	0	-	-	-	Y	Y	-	-	-	-	-
YDR476C	0.360006	1	1	0	-	-	-	Y	Y	-	-	-	-	-
YJR149W	0.359827	1	3	0	-	-	-	Y	Y	-	-	-	-	-
YER002W	0.3598	2	2	0	-	-	-	Y	Y	-	-	-	-	-
YGR154C	0.359411	1	0	0	-	-	-	Y	Y	-	-	-	-	-
YNL010W	0.359177	5	4	1	-	-	-	Y	Y	-	-	-	-	-
YKR075C	0.358963	3	1	0	-	-	-	Y	Y	-	-	-	-	-
YLR285W	0.358953	1	1	0	-	-	-	Y	Y	-	-	-	-	-
YKL133C	0.358691	1	0	0	-	-	-	Y	Y	-	-	-	-	-
YLR192C	0.358647	1	0	0	-	-	-	Y	Y	-	-	-	-	-
YDR149C	0.358559	1	0	0	-	-	-	Y	Y	-	-	-	-	-
YNR076W	0.358187	1	2	0	-	-	-	Y	Y	-	-	-	-	-
YOL129W	0.357836	1	2	0	-	-	-	Y	Y	-	-	-	-	-
YLR383W	0.357426	3	1	0	-	-	-	Y	Y	-	-	-	-	-
YAL023C	0.357397	2	3	0	-	-	-	Y	Y	-	-	-	-	-
YPR061C	0.356432	1	0	0	-	-	-	Y	Y	-	-	-	-	-
YOR254C	0.356361	1	1	0	-	-	-	Y	Y	-	-	-	-	-
YJR085C	0.355687	1	2	0	-	-	-	Y	Y	-	-	-	-	-
YER090W	0.35552	1	2	0	-	-	-	Y	Y	-	-	-	-	-
YPR060C	0.354938	1	0	0	-	-	-	Y	Y	-	-	-	-	-
YER130C	0.354718	1	1	0	-	-	-	Y	Y	-	-	-	-	-
YIL110W	0.354351	1	1	0	-	-	-	Y	Y	-	-	-	-	-
YBR196C	0.354289	5	7	3	-	-	-	Y	Y	-	-	-	-	-
YPL231W	0.354284	3	5	0	-	-	-	Y	Y	-	-	-	-	-
YIL176C	0.354083	3	2	0	-	-	-	Y	Y	-	-	-	-	-
YCL033C	0.353167	1	0	0	-	-	-	Y	Y	-	-	-	-	-
YER004W	0.353023	1	0	0	-	-	-	Y	Y	-	-	-	-	-
YDR231C	0.352966	1	0	0	-	-	-	Y	Y	-	-	-	-	-
YNL269W	0.352703	2	0	0	-	-	-	Y	Y	-	-	-	-	-
YHR199C	0.352663	3	0	0	-	-	-	Y	Y	-	-	-	-	-
YIL120W	0.352277	3	0	0	-	-	-	Y	Y	-	-	-	-	-
YNL299W	0.352211	4	0	0	-	-	-	Y	Y	-	-	-	-	-
YLR336C	0.352138	1	0	0	-	-	-	Y	Y	-	-	-	-	-
YDR226W	0.352049	3	6	0	-	-	-	Y	Y	-	-	-	-	-
YCR004C	0.351864	6	3	0	-	-	-	Y	Y	-	-	-	-	-
YGL250W	0.35169	3	0	0	-	-	-	Y	Y	-	-	-	-	-
YMR244W	0.351633	1	1	0	-	-	-	Y	Y	-	-	-	-	-
YDR481C	0.351451	1	8	0	-	-	-	Y	Y	-	-	-	-	-
YLR027C	0.351399	3	3	0	-	-	-	Y	Y	-	-	-	-	-
YBL001C	0.351399	7	1	0	-	-	-	Y	Y	-	-	-	-	-
YJR154W	0.351314	4	0	0	-	-	-	Y	Y	-	-	-	-	-
YER038C	0.35104	1	4	0	-	-	-	Y	Y	-	-	-	-	-
YOR208W	0.35058	1	0	0	-	-	-	Y	Y	-	-	-	-	-
YCL043C	0.35035	1	5	0	-	-	-	Y	Y	-	-	-	-	-
YGL125W	0.35025	2	0	0	-	-	-	Y	Y	-	-	-	-	-
YLR287C-A	0.350186	2	13	1	-	-	-	Y	Y	-	-	-	-	-
YHR214W-A	0.350152	2	0	0	-	-	-	Y	Y	-	-	-	-	-
YIR013C	0.350087	4	1	0	-	-	-	Y	Y	-	-	-	-	-
YCR002C	0.350038	6	2	0	-	-	-	Y	Y	-	-	-	-	-
YLR204W	0.349084	1	0	0	-	-	-	Y	Y	-	-	-	-	-
YOR343C	0.349034	3	0	0	-	-	-	Y	Y	-	-	-	-	-
YMR259C	0.348488	2	0	0	-	-	-	Y	Y	-	-	-	-	-
YHR063C	0.348294	1	0	0	-	-	-	Y	Y	-	-	-	-	-
YFR033C	0.348279	1	1	0	-	-	-	Y	Y	-	-	-	-	-
YOL022C	0.348032	1	0	0	-	-	-	Y	Y	-	-	-	-	-
YJL027C	0.347834	2	0	0	-	-	-	Y	Y	-	-	-	-	-
YPR120C	0.347754	3	0	0	-	-	-	Y	Y	-	-	-	-	-
YJL150W	0.346716	1	0	0	-	-	-	Y	Y	-	-	-	-	-
YDR210W	0.346613	2	5	0	-	-	-	Y	Y	-	-	-	-	-
YOL123W	0.34625	2	2	0	-	-	-	Y	Y	-	-	-	-	-
YDR021W	0.346199	2	1	0	-	-	-	Y	Y	-	-	-	-	-
YOR252W	0.345704	1	3	0	-	-	-	Y	Y	-	-	-	-	-
YNR065C	0.345583	1	0	0	-	-	-	Y	Y	-	-	-	-	-
YKL127W	0.345582	1	5	0	-	-	-	Y	Y	-	-	-	-	-
YMR020W	0.345393	1	1	0	-	-	-	Y	Y	-	-	-	-	-
YKR079C	0.345269	1	0	0	-	-	-	Y	Y	-	-	-	-	-
YBR115C	0.345239	1	0	0	-	-	-	Y	Y	-	-	-	-	-
YIR014W	0.345237	4	0	0	-	-	-	Y	Y	-	-	-	-	-
YGL179C	0.345099	2	0	0	-	-	-	Y	Y	-	-	-	-	-
YBR035C	0.345068	1	0	0	-	-	-	Y	Y	-	-	-	-	-
YFL002C	0.34494	1	0	0	-	-	-	Y	Y	-	-	-	-	-
YDL195W	0.344882	1	0	0	-	-	-	Y	Y	-	-	-	-	-
YOL144W	0.343966	3	2	0	-	-	-	Y	Y	-	-	-	-	-
YMR205C	0.343922	1	6	1	-	-	-	Y	Y	-	-	-	-	-
YDR543C	0.343897	19	0	0	-	-	-	Y	Y	-	-	-	-	-
YKL004W	0.343704	2	4	1	-	-	-	Y	Y	-	-	-	-	-
YMR135C	0.343549	12	0	0	-	-	-	Y	Y	-	-	-	-	-
YDR263C	0.343281	4	0	0	-	-	-	Y	Y	-	-	-	-	-
YJL028W	0.342861	1	0	0	-	-	-	Y	Y	-	-	-	-	-
YDR100W	0.342655	1	2	0	-	-	-	Y	Y	-	-	-	-	-
YDL211C	0.342643	2	0	0	-	-	-	Y	Y	-	-	-	-	-
YER143W	0.341814	2	0	0	-	-	-	Y	Y	-	-	-	-	-
YOL164W	0.341663	1	0	0	-	-	-	Y	Y	-	-	-	-	-
YJR003C	0.341415	1	0	0	-	-	-	Y	Y	-	-	-	-	-
YGR213C	0.341341	1	1	0	-	-	-	Y	Y	-	-	-	-	-
YPL200W	0.340977	4	0	0	-	-	-	Y	Y	-	-	-	-	-
YIL032C	0.340805	1	0	0	-	-	-	Y	Y	-	-	-	-	-
YIL102C	0.340407	3	2	0	-	-	-	Y	Y	-	-	-	-	-
YGR152C	0.340319	3	0	0	-	-	-	Y	Y	-	-	-	-	-
YOR314W	0.340034	1	0	0	-	-	-	Y	Y	-	-	-	-	-
YDR157W	0.339953	5	0	0	-	-	-	Y	Y	-	-	-	-	-
YGR282C	0.339927	3	4	1	-	-	-	Y	Y	-	-	-	-	-
YML119W	0.339917	3	0	0	-	-	-	Y	Y	-	-	-	-	-
YCR107W	0.339838	3	1	1	-	-	-	Y	Y	-	-	-	-	-
YNL043C	0.339776	3	4	0	-	-	-	Y	Y	-	-	-	-	-
YOR381W	0.339494	3	3	0	-	-	-	Y	Y	-	-	-	-	-
YDR317W	0.339268	6	1	0	-	-	-	Y	Y	-	-	-	-	-
YCL001W	0.339156	1	0	0	-	-	-	Y	Y	-	-	-	-	-
YJR038C	0.339116	1	0	0	-	-	-	Y	Y	-	-	-	-	-
YOL079W	0.339068	4	0	0	-	-	-	Y	Y	-	-	-	-	-
YJL185C	0.338952	3	1	0	-	-	-	Y	Y	-	-	-	-	-
YOR323C	0.338929	1	4	0	-	-	-	Y	Y	-	-	-	-	-
YDR097C	0.338863	1	0	0	-	-	-	Y	Y	-	-	-	-	-
YAL040C	0.338696	5	3	1	-	-	-	Y	Y	-	-	-	-	-
YDR491C	0.338684	1	0	0	-	-	-	Y	Y	-	-	-	-	-
YDR259C	0.338558	12	0	0	-	-	-	Y	Y	-	-	-	-	-
YJL063C	0.338456	1	1	0	-	-	-	Y	Y	-	-	-	-	-
YLR223C	0.33816	1	0	0	-	-	-	Y	Y	-	-	-	-	-
YGR157W	0.338123	1	6	0	-	-	-	Y	Y	-	-	-	-	-
YHR124W	0.337755	1	0	0	-	-	-	Y	Y	-	-	-	-	-
YAR007C	0.337491	6	4	0	-	-	-	Y	Y	-	-	-	-	-
YER064C	0.337202	1	2	0	-	-	-	Y	Y	-	-	-	-	-
YGL059W	0.337175	1	0	0	-	-	-	Y	Y	-	-	-	-	-
YGR288W	0.337087	1	0	0	-	-	-	Y	Y	-	-	-	-	-
YLR400W	0.336967	5	0	0	-	-	-	Y	Y	-	-	-	-	-
YNR018W	0.336878	8	1	0	-	-	-	Y	Y	-	-	-	-	-
YLL028W	0.336569	1	0	0	-	-	-	Y	Y	-	-	-	-	-
YDR377W	0.336446	4	4	0	-	-	-	Y	Y	-	-	-	-	-
YCR006C	0.336415	6	0	0	-	-	-	Y	Y	-	-	-	-	-
YDR298C	0.336373	1	1	0	-	-	-	Y	Y	-	-	-	-	-
YCR087C-A	0.33621	1	4	0	-	-	-	Y	Y	-	-	-	-	-
YNL163C	0.335813	1	0	0	-	-	-	Y	Y	-	-	-	-	-
YIL009W	0.335752	2	4	0	-	-	-	Y	Y	-	-	-	-	-
YKL044W	0.335663	10	0	0	-	-	-	Y	Y	-	-	-	-	-
YGL116W	0.335282	7	0	0	-	-	-	Y	Y	-	-	-	-	-
YOL105C	0.334691	1	2	0	-	-	-	Y	Y	-	-	-	-	-
YER142C	0.334668	2	0	0	-	-	-	Y	Y	-	-	-	-	-
YDR540C	0.334365	1	0	0	-	-	-	Y	Y	-	-	-	-	-
YHR047C	0.334239	2	7	0	-	-	-	Y	Y	-	-	-	-	-
YDL125C	0.334187	2	1	0	-	-	-	Y	Y	-	-	-	-	-
YNL256W	0.333793	1	1	0	-	-	-	Y	Y	-	-	-	-	-
YJR139C	0.33354	3	6	1	-	-	-	Y	Y	-	-	-	-	-
YDR275W	0.333487	2	1	0	-	-	-	Y	Y	-	-	-	-	-
YKL113C	0.333108	2	2	0	-	-	-	Y	Y	-	-	-	-	-
YBR182C	0.333101	2	2	1	-	-	-	Y	Y	-	-	-	-	-
YLR059C	0.333089	1	0	0	-	-	-	Y	Y	-	-	-	-	-
YDR215C	0.332921	1	0	0	-	-	-	Y	Y	-	-	-	-	-
YJR111C	0.332918	2	1	0	-	-	-	Y	Y	-	-	-	-	-
YOR233W	0.332868	1	0	0	-	-	-	Y	Y	-	-	-	-	-
YIL169C	0.33257	2	16	1	-	-	-	Y	Y	-	-	-	-	-
YDR253C	0.332378	1	1	0	-	-	-	Y	Y	-	-	-	-	-
YFR044C	0.33232	5	2	0	-	-	-	Y	Y	-	-	-	-	-
YHR166C	0.331504	1	0	0	-	-	-	Y	Y	-	-	-	-	-
YLR364W	0.33149	1	1	0	-	-	-	Y	Y	-	-	-	-	-
YDL170W	0.331416	5	0	0	-	-	-	Y	Y	-	-	-	-	-
YBR291C	0.331362	2	3	0	-	-	-	Y	Y	-	-	-	-	-
YJL101C	0.331107	3	3	0	-	-	-	Y	Y	-	-	-	-	-
YLR395C	0.331044	1	7	0	-	-	-	Y	Y	-	-	-	-	-
YGL251C	0.330979	3	1	0	-	-	-	Y	Y	-	-	-	-	-
YPL028W	0.330817	1	4	0	-	-	-	Y	Y	-	-	-	-	-
YDR154C	0.33072	5	7	1	-	-	-	Y	Y	-	-	-	-	-
YBR180W	0.329925	3	1	1	-	-	-	Y	Y	-	-	-	-	-
YMR214W	0.328712	1	0	0	-	-	-	Y	Y	-	-	-	-	-
YBR096W	0.328497	2	1	0	-	-	-	Y	Y	-	-	-	-	-
YLL056C	0.328076	1	0	0	-	-	-	Y	Y	-	-	-	-	-
YOL136C	0.327989	1	2	0	-	-	-	Y	Y	-	-	-	-	-
YJL042W	0.327969	3	0	0	-	-	-	Y	Y	-	-	-	-	-
YDR127W	0.327814	3	0	0	-	-	-	Y	Y	-	-	-	-	-
YFL040W	0.327645	2	1	1	-	-	-	Y	Y	-	-	-	-	-
YEL077C	0.327567	5	3	0	-	-	-	Y	Y	-	-	-	-	-
YLR220W	0.327523	3	0	0	-	-	-	Y	Y	-	-	-	-	-
YLR334C	0.327432	1	0	0	-	-	-	Y	Y	-	-	-	-	-
YHR084W	0.327422	3	0	0	-	-	-	Y	Y	-	-	-	-	-
YJR045C	0.32736	3	8	1	-	-	-	Y	Y	-	-	-	-	-
YLR168C	0.327249	3	3	0	-	-	-	Y	Y	-	-	-	-	-
YLR329W	0.327117	1	0	0	-	-	-	Y	Y	-	-	-	-	-
YBR066C	0.326937	1	2	0	-	-	-	Y	Y	-	-	-	-	-
YMR235C	0.326758	1	2	0	-	-	-	Y	Y	-	-	-	-	-
YLR271W	0.32627	3	0	0	-	-	-	Y	Y	-	-	-	-	-
YGR176W	0.32598	2	6	0	-	-	-	Y	Y	-	-	-	-	-
YOL125W	0.325747	1	0	0	-	-	-	Y	Y	-	-	-	-	-
YMR053C	0.32573	1	0	0	-	-	-	Y	Y	-	-	-	-	-
YDL084W	0.32559	2	2	0	-	-	-	Y	Y	-	-	-	-	-
YGL223C	0.325565	1	0	0	-	-	-	Y	Y	-	-	-	-	-
YML065W	0.325494	2	0	0	-	-	-	Y	Y	-	-	-	-	-
YLR030W	0.325447	3	0	0	-	-	-	Y	Y	-	-	-	-	-
YEL066W	0.325378	1	1	0	-	-	-	Y	Y	-	-	-	-	-
YIR030C	0.325112	1	1	0	-	-	-	Y	Y	-	-	-	-	-
YNL064C	0.324283	1	4	0	-	-	-	Y	Y	-	-	-	-	-
YNL085W	0.324237	1	2	0	-	-	-	Y	Y	-	-	-	-	-
YMR262W	0.324215	4	0	0	-	-	-	Y	Y	-	-	-	-	-
YNL336W	0.3241	6	4	0	-	-	-	Y	Y	-	-	-	-	-
YAR066W	0.323894	1	2	0	-	-	-	Y	Y	-	-	-	-	-
YGL209W	0.323515	2	4	0	-	-	-	Y	Y	-	-	-	-	-
YNL100W	0.323505	2	0	0	-	-	-	Y	Y	-	-	-	-	-
YBR184W	0.323193	1	4	1	-	-	-	Y	Y	-	-	-	-	-
YJR158W	0.323002	14	5	0	-	-	-	Y	Y	-	-	-	-	-
YIL125W	0.322881	3	1	0	-	-	-	Y	Y	-	-	-	-	-
YPL243W	0.32265	1	1	0	-	-	-	Y	Y	-	-	-	-	-
YKL101W	0.322518	1	0	0	-	-	-	Y	Y	-	-	-	-	-
YJR092W	0.3224	5	0	0	-	-	-	Y	Y	-	-	-	-	-
YBL097W	0.322165	3	0	0	-	-	-	Y	Y	-	-	-	-	-
YKR103W	0.322107	6	1	0	-	-	-	Y	Y	-	-	-	-	-
YKR071C	0.322013	2	0	0	-	-	-	Y	Y	-	-	-	-	-
YPL271W	0.321933	1	8	0	-	-	-	Y	Y	-	-	-	-	-
YMR092C	0.32172	1	1	0	-	-	-	Y	Y	-	-	-	-	-
YDR505C	0.321621	1	0	0	-	-	-	Y	Y	-	-	-	-	-
YOR253W	0.321523	1	1	0	-	-	-	Y	Y	-	-	-	-	-
YNL044W	0.321335	4	4	0	-	-	-	Y	Y	-	-	-	-	-
YDR011W	0.320962	7	1	0	-	-	-	Y	Y	-	-	-	-	-
YNR016C	0.320626	5	4	1	-	-	-	Y	Y	-	-	-	-	-
YDL095W	0.32061	1	5	0	-	-	-	Y	Y	-	-	-	-	-
YJR086W	0.32057	1	1	0	-	-	-	Y	Y	-	-	-	-	-
YNL022C	0.320566	2	0	0	-	-	-	Y	Y	-	-	-	-	-
YJL016W	0.320402	2	1	0	-	-	-	Y	Y	-	-	-	-	-
YGL084C	0.320338	1	0	0	-	-	-	Y	Y	-	-	-	-	-
YLR141W	0.320222	1	0	0	-	-	-	Y	Y	-	-	-	-	-
YNL296W	0.320016	1	1	0	-	-	-	Y	Y	-	-	-	-	-
YAR070C	0.319999	1	0	0	-	-	-	Y	Y	-	-	-	-	-
YHR081W	0.319967	3	6	0	-	-	-	Y	Y	-	-	-	-	-
YMR063W	0.319837	3	0	0	-	-	-	Y	Y	-	-	-	-	-
YBR222C	0.319651	3	2	1	-	-	-	Y	Y	-	-	-	-	-
YGR246C	0.31954	1	1	0	-	-	-	Y	Y	-	-	-	-	-
YPL078C	0.319231	1	1	0	-	-	-	Y	Y	-	-	-	-	-
YJL218W	0.319228	1	1	0	-	-	-	Y	Y	-	-	-	-	-
YBR232C	0.319163	1	0	0	-	-	-	Y	Y	-	-	-	-	-
YNR007C	0.319131	1	1	0	-	-	-	Y	Y	-	-	-	-	-
YIL076W	0.318988	3	2	0	-	-	-	Y	Y	-	-	-	-	-
YKL202W	0.318958	5	0	0	-	-	-	Y	Y	-	-	-	-	-
YDR487C	0.318939	1	1	0	-	-	-	Y	Y	-	-	-	-	-
YEL009C	0.3184	4	1	0	-	-	-	Y	Y	-	-	-	-	-
YIL077C	0.318272	3	0	0	-	-	-	Y	Y	-	-	-	-	-
YLR130C	0.318255	1	2	1	-	-	-	Y	Y	-	-	-	-	-
YFL039C	0.318116	4	1	0	-	-	-	Y	Y	-	-	-	-	-
YEL047C	0.318089	6	3	1	-	-	-	Y	Y	-	-	-	-	-
YIL112W	0.317908	2	0	0	-	-	-	Y	Y	-	-	-	-	-
YKL165C	0.317756	2	1	0	-	-	-	Y	Y	-	-	-	-	-
YBR082C	0.317755	1	2	0	-	-	-	Y	Y	-	-	-	-	-
YER061C	0.31769	2	1	0	-	-	-	Y	Y	-	-	-	-	-
YLR341W	0.317383	4	1	0	-	-	-	Y	Y	-	-	-	-	-
YML085C	0.317005	1	3	0	-	-	-	Y	Y	-	-	-	-	-
YDR008C	0.316623	2	1	0	-	-	-	Y	Y	-	-	-	-	-
YLL027W	0.316617	6	1	0	-	-	-	Y	Y	-	-	-	-	-
YKL073W	0.316308	1	1	0	-	-	-	Y	Y	-	-	-	-	-
YKR098C	0.31617	1	1	0	-	-	-	Y	Y	-	-	-	-	-
YOR084W	0.316051	1	0	0	-	-	-	Y	Y	-	-	-	-	-
YFR016C	0.316035	2	0	0	-	-	-	Y	Y	-	-	-	-	-
YLL025W	0.315959	1	0	0	-	-	-	Y	Y	-	-	-	-	-
YKL201C	0.315897	5	0	0	-	-	-	Y	Y	-	-	-	-	-
YGR229C	0.315816	2	0	0	-	-	-	Y	Y	-	-	-	-	-
YNL164C	0.315676	1	1	0	-	-	-	Y	Y	-	-	-	-	-
YJL151C	0.315308	1	2	0	-	-	-	Y	Y	-	-	-	-	-
YNL098C	0.315277	1	1	0	-	-	-	Y	Y	-	-	-	-	-
YNR037C	0.315141	1	1	0	-	-	-	Y	Y	-	-	-	-	-
YPL239W	0.31499	1	1	0	-	-	-	Y	Y	-	-	-	-	-
YKL080W	0.314972	2	3	0	-	-	-	Y	Y	-	-	-	-	-
YJR097W	0.31486	1	0	0	-	-	-	Y	Y	-	-	-	-	-
YOR116C	0.314725	2	0	0	-	-	-	Y	Y	-	-	-	-	-
YML075C	0.314719	2	3	0	-	-	-	Y	Y	-	-	-	-	-
YOL036W	0.314166	2	0	0	-	-	-	Y	Y	-	-	-	-	-
YMR302C	0.313761	2	0	0	-	-	-	Y	Y	-	-	-	-	-
YGL195W	0.313684	7	0	0	-	-	-	Y	Y	-	-	-	-	-
YOL160W	0.313602	6	0	0	-	-	-	Y	Y	-	-	-	-	-
YIL131C	0.313596	1	0	0	-	-	-	Y	Y	-	-	-	-	-
YIL166C	0.313387	2	3	1	-	-	-	Y	Y	-	-	-	-	-
YPR009W	0.313291	4	2	0	-	-	-	Y	Y	-	-	-	-	-
YMR129W	0.313248	1	0	0	-	-	-	Y	Y	-	-	-	-	-
YPL124W	0.313224	3	0	0	-	-	-	Y	Y	-	-	-	-	-
YLR378C	0.313129	1	5	1	-	-	-	Y	Y	-	-	-	-	-
YHR022C	0.313077	3	0	0	-	-	-	Y	Y	-	-	-	-	-
YPL158C	0.312907	2	0	0	-	-	-	-	Y	-	-	-	-	-
YLR322W	0.312906	2	0	0	-	-	-	-	Y	-	-	-	-	-
YHL046C	0.31286	1	0	0	-	-	-	-	Y	-	-	-	-	-
YAR047C	0.312794	3	0	0	-	-	-	-	Y	-	-	-	-	-
YLR442C	0.312708	1	1	0	-	-	-	-	Y	-	-	-	-	-
YOR047C	0.312629	1	2	0	-	-	-	-	Y	-	-	-	-	-
YDR041W	0.31184	5	0	0	-	-	-	-	Y	-	-	-	-	-
YJR064W	0.311548	1	5	0	-	-	-	-	Y	-	-	-	-	-
YKR016W	0.311499	2	1	0	-	-	-	-	Y	-	-	-	-	-
YLR273C	0.311266	5	0	0	-	-	-	-	Y	-	-	-	-	-
YGR086C	0.3111	2	7	0	-	-	-	-	Y	-	-	-	-	-
YKR026C	0.31095	3	3	0	-	-	-	-	Y	-	-	-	-	-
YMR238W	0.310327	2	0	0	-	-	-	-	Y	-	-	-	-	-
YJL001W	0.309961	2	2	0	-	-	-	-	Y	-	-	-	-	-
YGL001C	0.309915	19	4	0	-	-	-	-	Y	-	-	-	-	-
YOL031C	0.309682	3	1	0	-	-	-	-	Y	-	-	-	-	-
YPR201W	0.309557	1	0	0	-	-	-	-	Y	-	-	-	-	-
YNL079C	0.309543	4	2	0	-	-	-	-	Y	-	-	-	-	-
YLR326W	0.309483	1	1	0	-	-	-	-	Y	-	-	-	-	-
YLR243W	0.309341	5	0	0	-	-	-	-	Y	-	-	-	-	-
YHL050C	0.309079	2	6	0	-	-	-	-	Y	-	-	-	-	-
YCL014W	0.30907	1	0	0	-	-	-	-	Y	-	-	-	-	-
YJL167W	0.308916	2	4	1	-	-	-	-	Y	-	-	-	-	-
YPL262W	0.308579	3	0	0	-	-	-	-	Y	-	-	-	-	-
YDR155C	0.308097	5	2	0	-	-	-	-	Y	-	-	-	-	-
YDR539W	0.307942	1	0	0	-	-	-	-	Y	-	-	-	-	-
YLR210W	0.30767	1	0	0	-	-	-	-	Y	-	-	-	-	-
YIL065C	0.307215	1	0	0	-	-	-	-	Y	-	-	-	-	-
YMR144W	0.307184	8	2	1	-	-	-	-	Y	-	-	-	-	-
YJR094C	0.307115	6	0	0	-	-	-	-	Y	-	-	-	-	-
YCR001W	0.307021	1	0	0	-	-	-	-	Y	-	-	-	-	-
YDR040C	0.306911	5	0	0	-	-	-	-	Y	-	-	-	-	-
YEL072W	0.306794	2	1	0	-	-	-	-	Y	-	-	-	-	-
YGL261C	0.306758	1	0	0	-	-	-	-	Y	-	-	-	-	-
YEL073C	0.306754	2	0	0	-	-	-	-	Y	-	-	-	-	-
YGR222W	0.306714	2	0	0	-	-	-	-	Y	-	-	-	-	-
YLR225C	0.306529	1	2	0	-	-	-	-	Y	-	-	-	-	-
YOR326W	0.306355	1	0	0	-	-	-	-	Y	-	-	-	-	-
YDR086C	0.306259	5	5	0	-	-	-	-	Y	-	-	-	-	-
YOR209C	0.306133	3	3	0	-	-	-	-	Y	-	-	-	-	-
YDL121C	0.306031	1	0	0	-	-	-	-	Y	-	-	-	-	-
YKL016C	0.305997	7	3	0	-	-	-	-	Y	-	-	-	-	-
YHR218W	0.305725	1	6	0	-	-	-	-	Y	-	-	-	-	-
YOL159C	0.305652	4	1	0	-	-	-	-	Y	-	-	-	-	-
YDR306C	0.305581	3	1	0	-	-	-	-	Y	-	-	-	-	-
YMR306W	0.305474	5	2	0	-	-	-	-	Y	-	-	-	-	-
YKL195W	0.305375	1	5	0	-	-	-	-	Y	-	-	-	-	-
YDL245C	0.305307	11	1	0	-	-	-	-	Y	-	-	-	-	-
YBR039W	0.305253	3	3	0	-	-	-	-	Y	-	-	-	-	-
YGL239C	0.305088	1	0	0	-	-	-	-	Y	-	-	-	-	-
YGR287C	0.305078	1	0	0	-	-	-	-	Y	-	-	-	-	-
YBR071W	0.305011	5	1	0	-	-	-	-	Y	-	-	-	-	-
YPR204W	0.304915	2	1	0	-	-	-	-	Y	-	-	-	-	-
YOR188W	0.304811	4	0	0	-	-	-	-	Y	-	-	-	-	-
YCR083W	0.304809	5	0	0	-	-	-	-	Y	-	-	-	-	-
YIL159W	0.304759	3	0	0	-	-	-	-	Y	-	-	-	-	-
YEL069C	0.30469	8	1	0	-	-	-	-	Y	-	-	-	-	-
YMR117C	0.304574	3	0	0	-	-	-	-	Y	-	-	-	-	-
YER057C	0.304548	2	5	0	-	-	-	-	Y	-	-	-	-	-
YBR275C	0.304447	2	0	0	-	-	-	-	Y	-	-	-	-	-
YOL035C	0.30407	1	1	0	-	-	-	-	Y	-	-	-	-	-
YOL128C	0.30379	3	0	0	-	-	-	-	Y	-	-	-	-	-
YGR268C	0.303762	3	1	0	-	-	-	-	Y	-	-	-	-	-
YHR062C	0.303678	2	0	0	-	-	-	-	Y	-	-	-	-	-
YPL048W	0.303443	1	6	0	-	-	-	-	Y	-	-	-	-	-
YOR180C	0.303235	2	2	0	-	-	-	-	Y	-	-	-	-	-
YER177W	0.303123	8	1	1	-	-	-	-	Y	-	-	-	-	-
YHR145C	0.302777	2	0	0	-	-	-	-	Y	-	-	-	-	-
YDR233C	0.302686	1	5	1	-	-	-	-	Y	-	-	-	-	-
YKL192C	0.302516	2	2	0	-	-	-	-	Y	-	-	-	-	-
YHR157W	0.302431	4	3	0	-	-	-	-	Y	-	-	-	-	-
YKR052C	0.302321	3	0	0	-	-	-	-	Y	-	-	-	-	-
YDL209C	0.302095	1	0	0	-	-	-	-	Y	-	-	-	-	-
YLL029W	0.30205	1	0	0	-	-	-	-	Y	-	-	-	-	-
YOR359W	0.302005	1	0	0	-	-	-	-	Y	-	-	-	-	-
YLR447C	0.301828	3	2	1	-	-	-	-	Y	-	-	-	-	-
YOR098C	0.301619	2	0	0	-	-	-	-	Y	-	-	-	-	-
YDR355C	0.301494	4	3	0	-	-	-	-	Y	-	-	-	-	-
YGR083C	0.30146	2	1	0	-	-	-	-	Y	-	-	-	-	-
YKR102W	0.301307	8	1	0	-	-	-	-	Y	-	-	-	-	-
YNL190W	0.301209	1	2	0	-	-	-	-	Y	-	-	-	-	-
YKL124W	0.301126	2	1	0	-	-	-	-	Y	-	-	-	-	-
YDL079C	0.300911	1	0	0	-	-	-	-	Y	-	-	-	-	-
YKL014C	0.300906	2	0	0	-	-	-	-	Y	-	-	-	-	-
YHR195W	0.300838	5	2	0	-	-	-	-	Y	-	-	-	-	-
YGR296W	0.300714	10	5	0	-	-	-	-	Y	-	-	-	-	-
YKL146W	0.300604	4	0	0	-	-	-	-	Y	-	-	-	-	-
YBR162W-A	0.300545	3	9	0	-	-	-	-	Y	-	-	-	-	-
YMR125W	0.30051	10	0	0	-	-	-	-	Y	-	-	-	-	-
YER088C	0.30038	2	0	0	-	-	-	-	Y	-	-	-	-	-
YLR301W	0.30029	1	1	0	-	-	-	-	Y	-	-	-	-	-
YHR120W	0.300255	3	0	0	-	-	-	-	Y	-	-	-	-	-
YBR118W	0.300236	1	5	1	-	-	-	-	Y	-	-	-	-	-
YNL129W	0.299962	5	1	0	-	-	-	-	Y	-	-	-	-	-
YOR239W	0.299753	4	1	0	-	-	-	-	Y	-	-	-	-	-
YDL126C	0.29972	3	3	0	-	-	-	-	Y	-	-	-	-	-
YNL205C	0.299715	3	0	0	-	-	-	-	Y	-	-	-	-	-
YCR100C	0.29964	5	2	0	-	-	-	-	Y	-	-	-	-	-
YER118C	0.299473	1	3	0	-	-	-	-	Y	-	-	-	-	-
YBR003W	0.299465	1	0	0	-	-	-	-	Y	-	-	-	-	-
YMR253C	0.299307	1	1	0	-	-	-	-	Y	-	-	-	-	-
YOR227W	0.299279	2	0	0	-	-	-	-	Y	-	-	-	-	-
YOR337W	0.299136	3	0	0	-	-	-	-	Y	-	-	-	-	-
YPR013C	0.299097	13	1	0	-	-	-	-	Y	-	-	-	-	-
YHR150W	0.299077	4	0	0	-	-	-	-	Y	-	-	-	-	-
YLR428C	0.298993	7	0	0	-	-	-	-	Y	-	-	-	-	-
YBR011C	0.298876	3	1	0	-	-	-	-	Y	-	-	-	-	-
YMR079W	0.298616	1	1	0	-	-	-	-	Y	-	-	-	-	-
YLR034C	0.298585	6	0	0	-	-	-	-	Y	-	-	-	-	-
YPL032C	0.298418	1	2	0	-	-	-	-	Y	-	-	-	-	-
YNL221C	0.2984	2	0	0	-	-	-	-	Y	-	-	-	-	-
YIL054W	0.298388	1	0	0	-	-	-	-	Y	-	-	-	-	-
YPL025C	0.298205	9	0	0	-	-	-	-	Y	-	-	-	-	-
YJL111W	0.29815	1	6	0	-	-	-	-	Y	-	-	-	-	-
YIL039W	0.298017	2	1	0	-	-	-	-	Y	-	-	-	-	-
YOR022C	0.297434	1	1	0	-	-	-	-	Y	-	-	-	-	-
YEL001C	0.297218	7	0	0	-	-	-	-	Y	-	-	-	-	-
YGR126W	0.296796	4	3	0	-	-	-	-	Y	-	-	-	-	-
YER098W	0.296788	2	1	0	-	-	-	-	Y	-	-	-	-	-
YOR086C	0.296767	4	0	0	-	-	-	-	Y	-	-	-	-	-
YNL225C	0.296682	2	0	0	-	-	-	-	Y	-	-	-	-	-
YBR062C	0.296678	1	2	0	-	-	-	-	Y	-	-	-	-	-
YOR046C	0.296502	1	0	0	-	-	-	-	Y	-	-	-	-	-
YMR084W	0.296264	1	0	0	-	-	-	-	Y	-	-	-	-	-
YKL013C	0.296145	1	0	0	-	-	-	-	Y	-	-	-	-	-
YPL003W	0.295959	1	0	0	-	-	-	-	Y	-	-	-	-	-
YDL122W	0.29593	3	0	0	-	-	-	-	Y	-	-	-	-	-
YNR066C	0.295927	1	0	0	-	-	-	-	Y	-	-	-	-	-
YPL017C	0.295736	5	1	1	-	-	-	-	Y	-	-	-	-	-
YPL241C	0.295715	1	0	0	-	-	-	-	Y	-	-	-	-	-
YER046W	0.295678	4	0	0	-	-	-	-	Y	-	-	-	-	-
YCL067C	0.295667	16	6	0	-	-	-	-	Y	-	-	-	-	-
YGL258W	0.295634	1	0	0	-	-	-	-	Y	-	-	-	-	-
YCR039C	0.295507	13	4	0	-	-	-	-	Y	-	-	-	-	-
YDL059C	0.295449	6	0	0	-	-	-	-	Y	-	-	-	-	-
YBL100C	0.295383	1	0	0	-	-	-	-	Y	-	-	-	-	-
YOR122C	0.295334	1	0	0	-	-	-	-	Y	-	-	-	-	-
YNL337W	0.295321	23	0	0	-	-	-	-	Y	-	-	-	-	-
YMR002W	0.295301	1	2	0	-	-	-	-	Y	-	-	-	-	-
YDR473C	0.294884	10	1	0	-	-	-	-	Y	-	-	-	-	-
YOR137C	0.294858	3	0	0	-	-	-	-	Y	-	-	-	-	-
YBR218C	0.294776	1	1	0	-	-	-	-	Y	-	-	-	-	-
YDR528W	0.294768	2	0	0	-	-	-	-	Y	-	-	-	-	-
YPR108W	0.294717	1	0	0	-	-	-	-	Y	-	-	-	-	-
YCL023C	0.294686	1	0	0	-	-	-	-	Y	-	-	-	-	-
YDR314C	0.294605	1	1	0	-	-	-	-	Y	-	-	-	-	-
YDL193W	0.294496	3	0	0	-	-	-	-	Y	-	-	-	-	-
YGR230W	0.294467	2	0	0	-	-	-	-	Y	-	-	-	-	-
YHL039W	0.294431	2	2	0	-	-	-	-	Y	-	-	-	-	-
YKL051W	0.294288	1	2	0	-	-	-	-	Y	-	-	-	-	-
YGR143W	0.294069	3	1	0	-	-	-	-	Y	-	-	-	-	-
YCR053W	0.294041	1	3	0	-	-	-	-	Y	-	-	-	-	-
YPL114W	0.293889	1	0	0	-	-	-	-	Y	-	-	-	-	-
YML125C	0.29384	6	3	0	-	-	-	-	Y	-	-	-	-	-
YNL244C	0.293618	2	5	0	-	-	-	-	Y	-	-	-	-	-
YLR338W	0.293281	1	1	0	-	-	-	-	Y	-	-	-	-	-
YGR240C	0.293206	2	4	0	-	-	-	-	Y	-	-	-	-	-
YJL152W	0.292912	4	4	0	-	-	-	-	Y	-	-	-	-	-
YGL068W	0.292899	1	0	0	-	-	-	-	Y	-	-	-	-	-
YDR287W	0.292882	6	0	0	-	-	-	-	Y	-	-	-	-	-
YLR384C	0.292649	1	0	0	-	-	-	-	Y	-	-	-	-	-
YNR017W	0.292303	4	4	0	-	-	-	-	Y	-	-	-	-	-
YNL207W	0.292004	1	0	0	-	-	-	-	Y	-	-	-	-	-
YLR464W	0.29182	7	13	1	-	-	-	-	Y	-	-	-	-	-
YIL026C	0.291811	3	0	0	-	-	-	-	Y	-	-	-	-	-
YDR408C	0.291789	2	1	0	-	-	-	-	Y	-	-	-	-	-
YBR240C	0.291586	1	1	1	-	-	-	-	Y	-	-	-	-	-
YML064C	0.291344	3	0	0	-	-	-	-	Y	-	-	-	-	-
YGR111W	0.291113	1	0	0	-	-	-	-	Y	-	-	-	-	-
YDL179W	0.290817	6	0	0	-	-	-	-	Y	-	-	-	-	-
YML109W	0.290122	1	0	0	-	-	-	-	Y	-	-	-	-	-
YPL159C	0.289699	2	2	0	-	-	-	-	Y	-	-	-	-	-
YDL035C	0.289404	4	0	0	-	-	-	-	Y	-	-	-	-	-
YKL190W	0.289298	1	2	0	-	-	-	-	Y	-	-	-	-	-
YJL002C	0.289115	2	6	1	-	-	-	-	Y	-	-	-	-	-
YFR011C	0.289104	1	0	0	-	-	-	-	Y	-	-	-	-	-
YOL156W	0.289066	7	2	0	-	-	-	-	Y	-	-	-	-	-
YAL065C	0.288985	3	0	0	-	-	-	-	Y	-	-	-	-	-
YHR095W	0.288929	3	0	0	-	-	-	-	Y	-	-	-	-	-
YMR089C	0.288871	2	1	0	-	-	-	-	Y	-	-	-	-	-
YLR213C	0.288868	2	3	1	-	-	-	-	Y	-	-	-	-	-
YNR021W	0.288714	1	2	0	-	-	-	-	Y	-	-	-	-	-
YMR219W	0.2887	1	0	0	-	-	-	-	Y	-	-	-	-	-
YDR211W	0.288568	1	0	0	-	-	-	-	Y	-	-	-	-	-
YHR045W	0.288513	2	0	0	-	-	-	-	Y	-	-	-	-	-
YDR156W	0.288433	5	2	0	-	-	-	-	Y	-	-	-	-	-
YFL066C	0.28808	1	5	0	-	-	-	-	Y	-	-	-	-	-
YDL027C	0.287908	2	0	0	-	-	-	-	Y	-	-	-	-	-
YLL040C	0.287367	1	0	0	-	-	-	-	Y	-	-	-	-	-
YMR306C-A	0.287329	4	2	0	-	-	-	-	Y	-	-	-	-	-
YBR213W	0.287145	2	0	0	-	-	-	-	Y	-	-	-	-	-
YHR219W	0.287127	1	7	0	-	-	-	-	Y	-	-	-	-	-
YDR434W	0.286744	3	0	0	-	-	-	-	Y	-	-	-	-	-
YHL049C	0.286709	7	8	0	-	-	-	-	Y	-	-	-	-	-
YJR132W	0.286518	5	1	1	-	-	-	-	Y	-	-	-	-	-
YNL234W	0.286428	1	2	0	-	-	-	-	Y	-	-	-	-	-
YDR441C	0.286358	12	0	0	-	-	-	-	Y	-	-	-	-	-
YBR283C	0.28628	2	5	0	-	-	-	-	Y	-	-	-	-	-
YJL210W	0.28588	4	0	0	-	-	-	-	Y	-	-	-	-	-
YFR012W	0.285694	2	1	1	-	-	-	-	Y	-	-	-	-	-
YPR028W	0.285407	1	7	0	-	-	-	-	Y	-	-	-	-	-
YDL154W	0.285339	2	0	0	-	-	-	-	Y	-	-	-	-	-
YMR034C	0.285245	2	2	1	-	-	-	-	Y	-	-	-	-	-
YDR152W	0.285151	3	2	0	-	-	-	-	Y	-	-	-	-	-
YHR154W	0.285102	2	1	0	-	-	-	-	Y	-	-	-	-	-
YIL088C	0.284943	1	2	0	-	-	-	-	Y	-	-	-	-	-
YKL123W	0.284767	2	1	0	-	-	-	-	Y	-	-	-	-	-
YGR022C	0.284732	1	1	0	-	-	-	-	Y	-	-	-	-	-
YGR040W	0.284593	1	1	0	-	-	-	-	Y	-	-	-	-	-
YBR070C	0.284567	5	2	1	-	-	-	-	Y	-	-	-	-	-
YCR088W	0.284509	1	0	0	-	-	-	-	Y	-	-	-	-	-
YDR002W	0.284504	1	1	0	-	-	-	-	Y	-	-	-	-	-
YDR511W	0.284158	1	1	0	-	-	-	-	Y	-	-	-	-	-
YBR243C	0.284125	1	3	0	-	-	-	-	Y	-	-	-	-	-
YEL020C	0.28408	1	0	0	-	-	-	-	Y	-	-	-	-	-
YEL030W	0.283985	3	0	0	-	-	-	-	Y	-	-	-	-	-
YPR123C	0.283802	1	1	0	-	-	-	-	Y	-	-	-	-	-
YPR045C	0.283646	2	2	0	-	-	-	-	Y	-	-	-	-	-
YHR080C	0.283599	3	0	0	-	-	-	-	Y	-	-	-	-	-
YEL061C	0.283584	2	0	0	-	-	-	-	Y	-	-	-	-	-
YMR188C	0.283096	3	2	0	-	-	-	-	Y	-	-	-	-	-
YOR354C	0.282953	2	0	0	-	-	-	-	Y	-	-	-	-	-
YNL312W	0.282953	2	1	0	-	-	-	-	Y	-	-	-	-	-
YHL045W	0.282927	1	0	0	-	-	-	-	Y	-	-	-	-	-
YGL229C	0.282449	2	0	0	-	-	-	-	Y	-	-	-	-	-
YBR159W	0.282374	8	0	0	-	-	-	-	Y	-	-	-	-	-
YBL032W	0.282182	4	6	0	-	-	-	-	Y	-	-	-	-	-
YPL170W	0.282159	1	0	0	-	-	-	-	Y	-	-	-	-	-
YLR190W	0.282086	3	0	0	-	-	-	-	Y	-	-	-	-	-
YGR281W	0.282024	1	0	0	-	-	-	-	Y	-	-	-	-	-
YPR183W	0.281963	1	0	0	-	-	-	-	Y	-	-	-	-	-
YOL100W	0.281886	1	0	0	-	-	-	-	Y	-	-	-	-	-
YDL112W	0.281684	1	0	0	-	-	-	-	Y	-	-	-	-	-
YGR153W	0.281676	3	1	0	-	-	-	-	Y	-	-	-	-	-
YNL183C	0.281507	1	1	0	-	-	-	-	Y	-	-	-	-	-
YOL102C	0.281281	3	0	0	-	-	-	-	Y	-	-	-	-	-
YCR024C-A	0.281153	4	0	0	-	-	-	-	Y	-	-	-	-	-
YOR074C	0.281127	5	1	0	-	-	-	-	Y	-	-	-	-	-
YGR136W	0.281049	1	3	0	-	-	-	-	Y	-	-	-	-	-
YMR152W	0.280721	1	0	0	-	-	-	-	Y	-	-	-	-	-
YOL012C	0.280677	2	6	1	-	-	-	-	Y	-	-	-	-	-
YBR073W	0.280416	3	0	0	-	-	-	-	Y	-	-	-	-	-
YDL238C	0.280267	1	1	0	-	-	-	-	Y	-	-	-	-	-
YGL188C	0.280006	2	0	0	-	-	-	-	Y	-	-	-	-	-
YBR286W	0.2799	1	5	0	-	-	-	-	Y	-	-	-	-	-
YOL030W	0.279855	3	2	0	-	-	-	-	Y	-	-	-	-	-
YBL085W	0.279596	1	0	0	-	-	-	-	Y	-	-	-	-	-
YJR108W	0.279524	3	4	0	-	-	-	-	Y	-	-	-	-	-
YDL247W	0.279524	1	1	0	-	-	-	-	Y	-	-	-	-	-
YIL108W	0.279336	2	1	0	-	-	-	-	Y	-	-	-	-	-
YBR038W	0.27929	2	1	1	-	-	-	-	Y	-	-	-	-	-
YOR223W	0.279163	2	1	0	-	-	-	-	Y	-	-	-	-	-
YAL068C	0.279058	3	2	0	-	-	-	-	Y	-	-	-	-	-
YOR035C	0.279023	1	0	0	-	-	-	-	Y	-	-	-	-	-
YDR089W	0.278882	5	0	0	-	-	-	-	Y	-	-	-	-	-
YHR077C	0.278865	1	0	0	-	-	-	-	Y	-	-	-	-	-
YBR206W	0.278801	2	0	0	-	-	-	-	Y	-	-	-	-	-
YJR001W	0.278795	2	1	0	-	-	-	-	Y	-	-	-	-	-
YDL187C	0.278678	1	1	0	-	-	-	-	Y	-	-	-	-	-
YLR375W	0.278657	6	1	0	-	-	-	-	Y	-	-	-	-	-
YFR003C	0.278619	1	0	0	-	-	-	-	Y	-	-	-	-	-
YJR069C	0.278532	5	3	0	-	-	-	-	Y	-	-	-	-	-
YAR035W	0.278487	1	2	0	-	-	-	-	Y	-	-	-	-	-
YIL086C	0.278459	2	0	0	-	-	-	-	Y	-	-	-	-	-
YNL188W	0.278183	3	0	0	-	-	-	-	Y	-	-	-	-	-
YLL030C	0.277857	1	0	0	-	-	-	-	Y	-	-	-	-	-
YNL154C	0.277614	2	0	0	-	-	-	-	Y	-	-	-	-	-
YPL270W	0.277537	1	0	0	-	-	-	-	Y	-	-	-	-	-
YBR112C	0.277447	3	0	0	-	-	-	-	Y	-	-	-	-	-
YLR289W	0.27744	3	1	0	-	-	-	-	Y	-	-	-	-	-
YOR042W	0.277289	6	0	0	-	-	-	-	Y	-	-	-	-	-
YDR371W	0.27721	8	2	0	-	-	-	-	Y	-	-	-	-	-
YIL098C	0.277207	2	1	0	-	-	-	-	Y	-	-	-	-	-
YEL045C	0.27719	9	0	0	-	-	-	-	Y	-	-	-	-	-
YLR001C	0.277072	1	0	0	-	-	-	-	Y	-	-	-	-	-
YBL007C	0.27677	1	1	1	-	-	-	-	Y	-	-	-	-	-
YHR210C	0.276264	2	1	0	-	-	-	-	Y	-	-	-	-	-
YKL171W	0.276256	1	0	0	-	-	-	-	Y	-	-	-	-	-
YJL183W	0.276245	1	0	0	-	-	-	-	Y	-	-	-	-	-
YNL103W	0.276241	6	0	0	-	-	-	-	Y	-	-	-	-	-
YJR122W	0.27561	1	0	0	-	-	-	-	Y	-	-	-	-	-
YDL036C	0.275544	3	0	0	-	-	-	-	Y	-	-	-	-	-
YJL014W	0.275519	2	3	0	-	-	-	-	Y	-	-	-	-	-
YOL117W	0.275171	2	0	0	-	-	-	-	Y	-	-	-	-	-
YBR257W	0.274999	3	0	0	-	-	-	-	Y	-	-	-	-	-
YGL056C	0.274658	2	0	0	-	-	-	-	Y	-	-	-	-	-
YJL094C	0.274336	4	1	0	-	-	-	-	Y	-	-	-	-	-
YHR161C	0.274278	3	0	0	-	-	-	-	Y	-	-	-	-	-
YPR134W	0.274209	1	0	0	-	-	-	-	Y	-	-	-	-	-
YHR040W	0.274165	1	1	0	-	-	-	-	Y	-	-	-	-	-
YML101C	0.274061	7	1	0	-	-	-	-	Y	-	-	-	-	-
YDL157C	0.273893	3	0	0	-	-	-	-	Y	-	-	-	-	-
YDL099W	0.27371	2	0	0	-	-	-	-	Y	-	-	-	-	-
YBR061C	0.273654	1	1	0	-	-	-	-	Y	-	-	-	-	-
YAR027W	0.273529	1	2	0	-	-	-	-	Y	-	-	-	-	-
YMR071C	0.273509	2	1	0	-	-	-	-	Y	-	-	-	-	-
YNL259C	0.2735	2	2	0	-	-	-	-	Y	-	-	-	-	-
YOR249C	0.273185	1	0	0	-	-	-	-	Y	-	-	-	-	-
YKL122C	0.27307	1	5	0	-	-	-	-	Y	-	-	-	-	-
YMR193W	0.272714	12	0	0	-	-	-	-	Y	-	-	-	-	-
YKR041W	0.27264	1	0	0	-	-	-	-	Y	-	-	-	-	-
YKL144C	0.272582	2	1	0	-	-	-	-	Y	-	-	-	-	-
YDR261C	0.272498	3	0	0	-	-	-	-	Y	-	-	-	-	-
YHR164C	0.272468	2	0	0	-	-	-	-	Y	-	-	-	-	-
YJL121C	0.272209	1	4	0	-	-	-	-	Y	-	-	-	-	-
YCR065W	0.272124	7	0	0	-	-	-	-	Y	-	-	-	-	-
YDR146C	0.272121	6	3	0	-	-	-	-	Y	-	-	-	-	-
YBR284W	0.272029	2	0	0	-	-	-	-	Y	-	-	-	-	-
YAL007C	0.271814	1	9	1	-	-	-	-	Y	-	-	-	-	-
YFL018C	0.271624	2	3	1	-	-	-	-	Y	-	-	-	-	-
YDL206W	0.271531	1	2	0	-	-	-	-	Y	-	-	-	-	-
YPR113W	0.271477	1	0	0	-	-	-	-	Y	-	-	-	-	-
YNL283C	0.271263	1	1	0	-	-	-	-	Y	-	-	-	-	-
YMR244C-A	0.271076	1	0	0	-	-	-	-	Y	-	-	-	-	-
YDR048C	0.27094	16	1	0	-	-	-	-	Y	-	-	-	-	-
YNL028W	0.270939	1	0	0	-	-	-	-	Y	-	-	-	-	-
YNL339C	0.270884	15	5	0	-	-	-	-	Y	-	-	-	-	-
YLR370C	0.270043	2	0	0	-	-	-	-	Y	-	-	-	-	-
YAL058W	0.269958	2	0	0	-	-	-	-	Y	-	-	-	-	-
YKL224C	0.269802	1	1	0	-	-	-	-	Y	-	-	-	-	-
YFR010W	0.269607	2	1	0	-	-	-	-	Y	-	-	-	-	-
YDL186W	0.269479	3	0	0	-	-	-	-	Y	-	-	-	-	-
YEL038W	0.269234	1	1	0	-	-	-	-	Y	-	-	-	-	-
YJL115W	0.269109	4	2	0	-	-	-	-	Y	-	-	-	-	-
YGR054W	0.269009	2	4	0	-	-	-	-	Y	-	-	-	-	-
YNL130C	0.268952	5	0	0	-	-	-	-	Y	-	-	-	-	-
YLR024C	0.268868	1	0	0	-	-	-	-	Y	-	-	-	-	-
YHR028C	0.268678	7	0	0	-	-	-	-	Y	-	-	-	-	-
YLR465C	0.268581	15	16	0	-	-	-	-	Y	-	-	-	-	-
YDR190C	0.268337	2	0	0	-	-	-	-	Y	-	-	-	-	-
YGL022W	0.268332	1	4	0	-	-	-	-	Y	-	-	-	-	-
YBR109C	0.268239	11	1	0	-	-	-	-	Y	-	-	-	-	-
YHR214W	0.267846	2	11	0	-	-	-	-	Y	-	-	-	-	-
YBR080C	0.267686	3	0	0	-	-	-	-	Y	-	-	-	-	-
YLR347C	0.267454	1	2	0	-	-	-	-	Y	-	-	-	-	-
YBR186W	0.267382	5	2	0	-	-	-	-	Y	-	-	-	-	-
YNL012W	0.267299	4	3	0	-	-	-	-	Y	-	-	-	-	-
YLR103C	0.267274	3	0	0	-	-	-	-	Y	-	-	-	-	-
YLR028C	0.267202	1	0	0	-	-	-	-	Y	-	-	-	-	-
YLR201C	0.267043	1	1	0	-	-	-	-	Y	-	-	-	-	-
YER023W	0.267008	1	2	0	-	-	-	-	Y	-	-	-	-	-
YNL216W	0.266793	1	0	0	-	-	-	-	Y	-	-	-	-	-
YPL278C	0.266747	3	1	0	-	-	-	-	Y	-	-	-	-	-
YBR226C	0.266717	1	0	0	-	-	-	-	Y	-	-	-	-	-
YAL020C	0.266701	1	0	0	-	-	-	-	Y	-	-	-	-	-
YNL307C	0.266449	2	0	0	-	-	-	-	Y	-	-	-	-	-
YOR029W	0.266361	1	0	0	-	-	-	-	Y	-	-	-	-	-
YPL177C	0.266009	3	4	0	-	-	-	-	Y	-	-	-	-	-
YDR254W	0.265976	1	1	0	-	-	-	-	Y	-	-	-	-	-
YER028C	0.265941	3	1	0	-	-	-	-	Y	-	-	-	-	-
YER190W	0.265853	18	2	1	-	-	-	-	Y	-	-	-	-	-
YGR050C	0.265832	6	0	0	-	-	-	-	Y	-	-	-	-	-
YMR019W	0.265639	9	0	0	-	-	-	-	Y	-	-	-	-	-
YPR062W	0.265593	1	0	0	-	-	-	-	Y	-	-	-	-	-
YKL110C	0.265477	5	2	0	-	-	-	-	Y	-	-	-	-	-
YBR250W	0.265441	2	1	0	-	-	-	-	Y	-	-	-	-	-
YLR043C	0.265404	3	9	0	-	-	-	-	Y	-	-	-	-	-
YBL029W	0.265295	15	0	0	-	-	-	-	Y	-	-	-	-	-
YBL033C	0.265265	4	0	0	-	-	-	-	Y	-	-	-	-	-
YNL040W	0.265252	1	1	0	-	-	-	-	Y	-	-	-	-	-
YGR191W	0.265143	7	1	0	-	-	-	-	Y	-	-	-	-	-
YKL008C	0.26506	5	7	1	-	-	-	-	Y	-	-	-	-	-
YKL176C	0.265058	1	0	0	-	-	-	-	Y	-	-	-	-	-
YAL053W	0.265056	7	0	0	-	-	-	-	Y	-	-	-	-	-
YLR241W	0.265013	1	0	0	-	-	-	-	Y	-	-	-	-	-
YIL031W	0.264852	1	1	0	-	-	-	-	Y	-	-	-	-	-
YPL113C	0.264808	2	0	0	-	-	-	-	Y	-	-	-	-	-
YDR216W	0.264748	1	0	0	-	-	-	-	Y	-	-	-	-	-
YDL137W	0.264623	1	0	0	-	-	-	-	Y	-	-	-	-	-
YLR387C	0.26455	1	0	0	-	-	-	-	Y	-	-	-	-	-
YBL074C	0.264401	9	0	0	-	-	-	-	Y	-	-	-	-	-
YPL206C	0.264336	2	0	0	-	-	-	-	Y	-	-	-	-	-
YDR330W	0.264172	1	0	0	-	-	-	-	Y	-	-	-	-	-
YJL051W	0.263924	4	0	0	-	-	-	-	Y	-	-	-	-	-
YML129C	0.263764	1	0	0	-	-	-	-	Y	-	-	-	-	-
YER044C-A	0.263764	7	0	0	-	-	-	-	Y	-	-	-	-	-
YJR088C	0.263753	14	0	0	-	-	-	-	Y	-	-	-	-	-
YMR140W	0.263719	1	0	0	-	-	-	-	Y	-	-	-	-	-
YJR066W	0.263699	2	0	0	-	-	-	-	Y	-	-	-	-	-
YEL027W	0.263537	2	2	0	-	-	-	-	Y	-	-	-	-	-
YHL034C	0.26351	9	1	1	-	-	-	-	Y	-	-	-	-	-
YPR172W	0.263501	1	0	0	-	-	-	-	Y	-	-	-	-	-
YMR301C	0.263437	2	0	0	-	-	-	-	Y	-	-	-	-	-
YIL016W	0.263293	2	3	0	-	-	-	-	Y	-	-	-	-	-
YDR118W	0.263164	2	2	1	-	-	-	-	Y	-	-	-	-	-
YIL033C	0.262881	1	2	1	-	-	-	-	Y	-	-	-	-	-
YPL152W	0.262788	3	1	0	-	-	-	-	Y	-	-	-	-	-
YMR266W	0.262774	2	4	0	-	-	-	-	Y	-	-	-	-	-
YPR103W	0.262761	2	1	0	-	-	-	-	Y	-	-	-	-	-
YPL001W	0.262549	1	0	0	-	-	-	-	Y	-	-	-	-	-
YCR020C-A	0.262445	3	1	0	-	-	-	-	Y	-	-	-	-	-
YCL034W	0.262412	1	0	0	-	-	-	-	Y	-	-	-	-	-
YFR052W	0.262397	2	4	0	-	-	-	-	Y	-	-	-	-	-
YDR129C	0.26232	3	0	0	-	-	-	-	Y	-	-	-	-	-
YDR063W	0.262259	1	0	0	-	-	-	-	Y	-	-	-	-	-
YJR011C	0.262233	12	0	0	-	-	-	-	Y	-	-	-	-	-
YGL088W	0.262167	1	0	0	-	-	-	-	-	-	-	-	-	Y
YPL188W	0.262166	6	1	0	-	-	-	-	-	-	-	-	-	Y
YDR367W	0.261855	2	0	0	-	-	-	-	-	-	-	-	-	Y
YOR263C	0.261757	5	2	0	-	-	-	-	-	-	-	-	-	Y
YAR008W	0.261736	6	0	0	-	-	-	-	-	-	-	-	-	Y
YHR048W	0.261617	1	2	0	-	-	-	-	-	-	-	-	-	Y
YJL219W	0.261441	10	3	0	-	-	-	-	-	-	-	-	-	Y
YFL010C	0.261422	1	1	0	-	-	-	-	-	-	-	-	-	Y
YCR059C	0.261369	1	3	0	-	-	-	-	-	-	-	-	-	Y
YMR155W	0.261368	2	0	0	-	-	-	-	-	-	-	-	-	Y
YOR261C	0.261349	1	3	0	-	-	-	-	-	-	-	-	-	Y
YOR124C	0.261271	1	1	0	-	-	-	-	-	-	-	-	-	Y
YPL062W	0.26125	3	0	0	-	-	-	-	-	-	-	-	-	Y
YPL060W	0.261232	1	1	0	-	-	-	-	-	-	-	-	-	Y
YPR048W	0.261208	2	1	0	-	-	-	-	-	-	-	-	-	Y
YJL145W	0.261202	6	1	0	-	-	-	-	-	-	-	-	-	Y
YIL138C	0.261036	1	2	0	-	-	-	-	-	-	-	-	-	Y
[truncated: 1,964 more rows]
